# Supplementary material for: Salt forms of a thio­amide: protonation of 1-(2,6-di­methyl­phen­yl)thio­urea
Source: Acta Crystallogr C Struct Chem. 2026 Feb 25;82(Pt 3):129–37. doi: 10.1107/S2053229626001804 (PMC12961746; doi:10.1107/S2053229626001804)
Supplement: Supplementary file 1 [file c-82-00129-sup1.cif]

##############################################################################
#                                                                            #
# This CIF contains the data in a paper accepted for publication in          #
# Acta Crystallographica Section C. It conforms to the requirements of       #
# Notes for Authors for Acta Crystallographica Section C, and has been       #
# peer reviewed under the auspices of the IUCr Commission on Journals.       #
#                                                                            #
# Full details of the Crystallographic Information File format               #
# are given in the paper "The Crystallographic Information File (CIF):       #
# a New Standard Archive File for Crystallography" by S. R. Hall, F. H.      #
# Allen and I. D. Brown [Acta Cryst. (1991), A47, 655-685].                  #
#                                                                            #
# The current version of the core CIF dictionary is obtainable from          #
# ftp://ftp.iucr.org/pub/cif_core.dic.                                       #
#                                                                            #
# Software is freely available for graphical display of the structure(s)     #
# in this CIF. For information consult the CIF software page                 #
# http://www.iucr.org/resources/cif/software.                                #
#                                                                            #
# This file may be used for bona fide research purposes within the           #
# scientific community so long as proper attribution is given to the journal # 
# article from which it was obtained.                                        #
#                                                                            #
##############################################################################
data_DMPT
_audit_creation_method     'SHELXL-2018/3'
_chemical_name_systematic
;
1-(2,6-Dimethylphenyl)thiourea
;
_chemical_name_common     ?
_chemical_formula_moiety     'C9 H12 N2 S'
_chemical_formula_sum     'C9 H12 N2 S'
_chemical_formula_iupac     'C9 H12 N2 S'
_chemical_formula_weight     180.27
_chemical_melting_point     ?
_space_group_crystal_system     monoclinic
_space_group_name_H-M_alt     'P 21/n'
_space_group_name_Hall     '-P 2yn'
loop_
    _space_group_symop_operation_xyz
    'x, y, z'
    '-x+1/2, y+1/2, -z+1/2'
    '-x, -y, -z'
    'x-1/2, -y-1/2, z-1/2'
_cell_length_a     9.81930(10)
_cell_length_b     8.3655(3)
_cell_length_c     11.7827(2)
_cell_angle_alpha     90
_cell_angle_beta     91.6960(10)
_cell_angle_gamma     90
_cell_volume     967.45(4)
_cell_formula_units_Z     4
_cell_measurement_reflns_used     9109
_cell_measurement_theta_min     3.7390
_cell_measurement_theta_max     71.8700
_cell_measurement_temperature     180(2)
_exptl_crystal_description     'large spar cut to size'
_exptl_crystal_colour     colourless
_exptl_crystal_size_max     0.25
_exptl_crystal_size_mid     0.18
_exptl_crystal_size_min     0.06
_exptl_crystal_density_diffrn     1.238
_exptl_crystal_density_meas     ?
_exptl_crystal_density_method     ?
_exptl_crystal_F_000     384
_exptl_absorpt_coefficient_mu     2.536
_exptl_absorpt_correction_type     multi-scan
_exptl_absorpt_process_details
;
(CrysAlis PRO; Rigaku OD, 2025)
;
_exptl_absorpt_correction_T_min     0.75773
_exptl_absorpt_correction_T_max     1.00000
_diffrn_ambient_temperature     180(2)
_diffrn_source     'microsource tube'
_diffrn_radiation_type     CuK\a
_diffrn_radiation_wavelength     1.54184
_diffrn_measurement_device_type     'Rigaku Synergy-i'
_diffrn_measurement_method     'omega scans'
_diffrn_detector_area_resol_mean     ?
_diffrn_reflns_number     10267
_diffrn_reflns_av_R_equivalents     0.0156
_diffrn_reflns_av_unetI/netI     0.0106
_diffrn_reflns_theta_min     5.782
_diffrn_reflns_theta_max     71.915
_diffrn_reflns_theta_full     70.000
_diffrn_measured_fraction_theta_max     0.994
_diffrn_measured_fraction_theta_full     0.999
_diffrn_reflns_limit_h_min     -11
_diffrn_reflns_limit_h_max     12
_diffrn_reflns_limit_k_min     -7
_diffrn_reflns_limit_k_max     10
_diffrn_reflns_limit_l_min     -14
_diffrn_reflns_limit_l_max     14
_diffrn_standards_number     0
_diffrn_standards_interval_count     0
_diffrn_standards_decay_%     0
_refine_special_details     ?
_reflns_number_total     1887
_reflns_number_gt     1811
_reflns_threshold_expression     'I > 2\s(I)'
_refine_ls_structure_factor_coef     Fsqd
_refine_ls_matrix_type     full
_refine_ls_R_factor_all     0.0278
_refine_ls_R_factor_gt     0.0270
_refine_ls_wR_factor_gt     0.0765
_refine_ls_wR_factor_ref     0.0771
_refine_ls_goodness_of_fit_ref     1.093
_refine_ls_restrained_S_all     1.093
_refine_ls_number_reflns     1887
_refine_ls_number_parameters     123
_refine_ls_number_restraints     0
_refine_ls_hydrogen_treatment     mixed
_refine_ls_weighting_scheme     calc
_refine_ls_weighting_details
              'w=1/[\s^2^(Fo^2^)+(0.0376P)^2^+0.3242P] where P=(Fo^2^+2Fc^2^)/3'
_atom_sites_solution_hydrogens     mixed
_atom_sites_solution_primary     ?
_atom_sites_solution_secondary     ?
_refine_ls_shift/su_max     0.000
_refine_ls_shift/su_mean     0.000
_refine_diff_density_max     0.226
_refine_diff_density_min     -0.252
_refine_ls_extinction_method
;
SHELXL2018 (Sheldrick, 2015<i>b</i>)
;
_refine_ls_extinction_coef     0.0019(4)
_refine_ls_extinction_expression
                                  'Fc^*^=kFc[1+0.001xFc^2^\l^3^/sin(2\q)]^-1/4^'
loop_
    _atom_type_symbol
    _atom_type_description
    _atom_type_scat_dispersion_real
    _atom_type_scat_dispersion_imag
    _atom_type_scat_source
    'S' 'S' 0.3331 0.5567
                         'International Tables Vol C Tables 4.2.6.8 and 6.1.1.4'
    'N' 'N' 0.0311 0.0180
                         'International Tables Vol C Tables 4.2.6.8 and 6.1.1.4'
    'C' 'C' 0.0181 0.0091
                         'International Tables Vol C Tables 4.2.6.8 and 6.1.1.4'
    'H' 'H' 0.0000 0.0000
                         'International Tables Vol C Tables 4.2.6.8 and 6.1.1.4'
_computing_data_collection
;
CrysAlis PRO (Rigaku OD, 2025)
;
_computing_cell_refinement
;
CrysAlis PRO (Rigaku OD, 2025)
;
_computing_data_reduction
;
CrysAlis PRO (Rigaku OD, 2025)
;
_computing_structure_solution
;
SHELXT (Sheldrick, 2015<i>a</i>)
;
_computing_structure_refinement
;
SHELXL2018 (Sheldrick, 2015<i>b</i>)
;
_computing_molecular_graphics
;
Mercury (Macrae <i>et al.</i>, 2020)
;
_computing_publication_material
;
SHELXL in WinGX (Farrugia, 2012)
;
loop_
    _atom_site_type_symbol
    _atom_site_label
    _atom_site_fract_x
    _atom_site_fract_y
    _atom_site_fract_z
    _atom_site_U_iso_or_equiv
    _atom_site_adp_type
    _atom_site_calc_flag
    _atom_site_occupancy
    _atom_site_disorder_assembly
    _atom_site_disorder_group
    S S1 0.19532(3) 0.05410(4) 0.22241(3) 0.03216(13) Uani d 1 . .
    N N1 0.43366(11) -0.08919(13) 0.23004(10) 0.0299(3) Uani d 1 . .
    N N2 0.44286(10) 0.18349(13) 0.24003(9) 0.0244(2) Uani d 1 . .
    C C1 0.36828(12) 0.04895(14) 0.23188(10) 0.0229(3) Uani d 1 . .
    C C2 0.58479(11) 0.17674(14) 0.27506(10) 0.0238(3) Uani d 1 . .
    C C3 0.68354(12) 0.14742(15) 0.19473(11) 0.0288(3) Uani d 1 . .
    C C4 0.81727(13) 0.12300(17) 0.23477(12) 0.0351(3) Uani d 1 . .
    H H4 0.886321 0.100088 0.182371 0.042 Uiso calc 1 . .
    C C5 0.85061(13) 0.13159(18) 0.34888(13) 0.0379(3) Uani d 1 . .
    H H5 0.941803 0.112575 0.374539 0.045 Uiso calc 1 . .
    C C6 0.75198(14) 0.16779(18) 0.42659(12) 0.0363(3) Uani d 1 . .
    H H6 0.776684 0.177584 0.504847 0.044 Uiso calc 1 . .
    C C7 0.61705(13) 0.18990(15) 0.39076(11) 0.0287(3) Uani d 1 . .
    C C8 0.64851(15) 0.1413(2) 0.06950(12) 0.0437(4) Uani d 1 . .
    H H8A 0.731101 0.119455 0.027441 0.066 Uiso calc 0.5 . .
    H H8B 0.581711 0.056244 0.054534 0.066 Uiso calc 0.5 . .
    H H8C 0.609915 0.244113 0.045033 0.066 Uiso calc 0.5 . .
    H H8D 0.550717 0.160420 0.057231 0.066 Uiso calc 0.5 . .
    H H8E 0.700107 0.223631 0.030138 0.066 Uiso calc 0.5 . .
    H H8F 0.671903 0.035762 0.039639 0.066 Uiso calc 0.5 . .
    C C9 0.50760(15) 0.2252(2) 0.47431(11) 0.0407(3) Uani d 1 . .
    H H9A 0.462779 0.326351 0.453994 0.061 Uiso calc 1 . .
    H H9B 0.548669 0.233538 0.550907 0.061 Uiso calc 1 . .
    H H9C 0.440239 0.138763 0.472328 0.061 Uiso calc 1 . .
    H H1N 0.3882(17) -0.176(2) 0.2319(14) 0.044(5) Uiso d 1 . .
    H H2N 0.5199(19) -0.093(2) 0.2363(14) 0.042(4) Uiso d 1 . .
    H H3N 0.4002(15) 0.271(2) 0.2470(13) 0.035(4) Uiso d 1 . .
loop_
    _atom_site_aniso_label
    _atom_site_aniso_U_11
    _atom_site_aniso_U_22
    _atom_site_aniso_U_33
    _atom_site_aniso_U_12
    _atom_site_aniso_U_13
    _atom_site_aniso_U_23
    S1 0.01803(18) 0.02117(18) 0.0572(2) 0.00040(10) -0.00096(13) -0.00239(12)
    N1 0.0196(5) 0.0202(5) 0.0500(7) -0.0004(4) 0.0018(4) -0.0003(5)
    N2 0.0202(5) 0.0192(5) 0.0338(5) 0.0002(4) 0.0012(4) -0.0011(4)
    C1 0.0221(6) 0.0224(6) 0.0243(5) -0.0002(4) 0.0025(4) 0.0003(4)
    C2 0.0200(5) 0.0193(5) 0.0323(6) -0.0026(4) 0.0024(4) -0.0002(4)
    C3 0.0247(6) 0.0286(6) 0.0335(6) -0.0062(5) 0.0057(5) -0.0018(5)
    C4 0.0225(6) 0.0377(8) 0.0457(8) -0.0043(6) 0.0101(5) -0.0013(6)
    C5 0.0209(6) 0.0418(8) 0.0508(8) -0.0038(6) -0.0018(5) 0.0043(6)
    C6 0.0311(7) 0.0427(8) 0.0346(7) -0.0048(6) -0.0048(5) 0.0008(6)
    C7 0.0270(6) 0.0271(6) 0.0319(6) -0.0031(5) 0.0031(5) -0.0012(5)
    C8 0.0368(8) 0.0617(10) 0.0332(7) -0.0070(7) 0.0087(6) -0.0054(7)
    C9 0.0378(7) 0.0536(9) 0.0309(7) 0.0039(7) 0.0066(6) -0.0046(6)
_geom_special_details
;
 All esds (except the esd in the dihedral angle between two l.s. planes)
 are estimated using the full covariance matrix.  The cell esds are taken
 into account individually in the estimation of esds in distances, angles
 and torsion angles; correlations between esds in cell parameters are only
 used when they are defined by crystal symmetry.  An approximate (isotropic)
 treatment of cell esds is used for estimating esds involving l.s. planes.
;
loop_
    _geom_bond_atom_site_label_1
    _geom_bond_atom_site_label_2
    _geom_bond_site_symmetry_2
    _geom_bond_distance
    _geom_bond_publ_flag
    S1 C1 . 1.6992(12) ?
    N1 C1 . 1.3225(16) ?
    N1 H1N . 0.856(19) ?
    N1 H2N . 0.848(18) ?
    N2 C1 . 1.3447(15) ?
    N2 C2 . 1.4429(14) ?
    N2 H3N . 0.849(17) ?
    C2 C7 . 1.3948(17) ?
    C2 C3 . 1.3966(16) ?
    C3 C4 . 1.3971(18) ?
    C3 C8 . 1.5060(19) ?
    C4 C5 . 1.376(2) ?
    C4 H4 . 0.9500 ?
    C5 C6 . 1.386(2) ?
    C5 H5 . 0.9500 ?
    C6 C7 . 1.3909(18) ?
    C6 H6 . 0.9500 ?
    C7 C9 . 1.5080(17) ?
    C8 H8A . 0.9800 ?
    C8 H8B . 0.9800 ?
    C8 H8C . 0.9800 ?
    C8 H8D . 0.9800 ?
    C8 H8E . 0.9800 ?
    C8 H8F . 0.9800 ?
    C9 H9A . 0.9800 ?
    C9 H9B . 0.9800 ?
    C9 H9C . 0.9800 ?
loop_
    _geom_angle_atom_site_label_1
    _geom_angle_atom_site_label_2
    _geom_angle_atom_site_label_3
    _geom_angle_site_symmetry_1
    _geom_angle_site_symmetry_3
    _geom_angle
    _geom_angle_publ_flag
    C1 N1 H1N . . 119.3(11) ?
    C1 N1 H2N . . 120.7(12) ?
    H1N N1 H2N . . 119.4(17) ?
    C1 N2 C2 . . 120.47(10) ?
    C1 N2 H3N . . 117.4(10) ?
    C2 N2 H3N . . 118.8(10) ?
    N1 C1 N2 . . 117.96(11) ?
    N1 C1 S1 . . 120.39(9) ?
    N2 C1 S1 . . 121.64(9) ?
    C7 C2 C3 . . 122.28(11) ?
    C7 C2 N2 . . 117.77(10) ?
    C3 C2 N2 . . 119.81(11) ?
    C2 C3 C4 . . 117.47(12) ?
    C2 C3 C8 . . 121.80(12) ?
    C4 C3 C8 . . 120.73(12) ?
    C5 C4 C3 . . 121.09(12) ?
    C5 C4 H4 . . 119.5 ?
    C3 C4 H4 . . 119.5 ?
    C4 C5 C6 . . 120.41(12) ?
    C4 C5 H5 . . 119.8 ?
    C6 C5 H5 . . 119.8 ?
    C5 C6 C7 . . 120.43(12) ?
    C5 C6 H6 . . 119.8 ?
    C7 C6 H6 . . 119.8 ?
    C6 C7 C2 . . 118.22(12) ?
    C6 C7 C9 . . 121.25(12) ?
    C2 C7 C9 . . 120.52(11) ?
    C3 C8 H8A . . 109.5 ?
    C3 C8 H8B . . 109.5 ?
    H8A C8 H8B . . 109.5 ?
    C3 C8 H8C . . 109.5 ?
    H8A C8 H8C . . 109.5 ?
    H8B C8 H8C . . 109.5 ?
    H8D C8 H8E . . 109.5 ?
    H8D C8 H8F . . 109.5 ?
    H8E C8 H8F . . 109.5 ?
    C7 C9 H9A . . 109.5 ?
    C7 C9 H9B . . 109.5 ?
    H9A C9 H9B . . 109.5 ?
    C7 C9 H9C . . 109.5 ?
    H9A C9 H9C . . 109.5 ?
    H9B C9 H9C . . 109.5 ?
loop_
    _geom_torsion_atom_site_label_1
    _geom_torsion_atom_site_label_2
    _geom_torsion_atom_site_label_3
    _geom_torsion_atom_site_label_4
    _geom_torsion_site_symmetry_1
    _geom_torsion_site_symmetry_2
    _geom_torsion_site_symmetry_3
    _geom_torsion_site_symmetry_4
    _geom_torsion
    _geom_torsion_publ_flag
    C2 N2 C1 N1 . . . . -15.77(17) ?
    C2 N2 C1 S1 . . . . 165.01(9) ?
    C1 N2 C2 C7 . . . . -90.53(14) ?
    C1 N2 C2 C3 . . . . 85.40(14) ?
    C7 C2 C3 C4 . . . . 3.26(18) ?
    N2 C2 C3 C4 . . . . -172.48(11) ?
    C7 C2 C3 C8 . . . . -177.03(13) ?
    N2 C2 C3 C8 . . . . 7.23(19) ?
    C2 C3 C4 C5 . . . . -1.6(2) ?
    C8 C3 C4 C5 . . . . 178.69(14) ?
    C3 C4 C5 C6 . . . . -1.2(2) ?
    C4 C5 C6 C7 . . . . 2.5(2) ?
    C5 C6 C7 C2 . . . . -0.9(2) ?
    C5 C6 C7 C9 . . . . 178.43(14) ?
    C3 C2 C7 C6 . . . . -2.06(19) ?
    N2 C2 C7 C6 . . . . 173.76(11) ?
    C3 C2 C7 C9 . . . . 178.65(13) ?
    N2 C2 C7 C9 . . . . -5.53(18) ?
loop_
    _geom_hbond_atom_site_label_D
    _geom_hbond_atom_site_label_H
    _geom_hbond_atom_site_label_A
    _geom_hbond_site_symmetry_A
    _geom_hbond_distance_DH
    _geom_hbond_distance_HA
    _geom_hbond_distance_DA
    _geom_hbond_angle_DHA
    _geom_hbond_publ_flag
    N1 H1N S1 2_545 0.856(19) 2.464(19) 3.2961(12) 164.2(15) yes
    N2 H3N S1 2 0.849(17) 2.576(18) 3.4183(11) 171.6(14) yes
_shelx_space_group_comment
;
The symmetry employed for this shelxl refinement is uniquely defined
by the following loop, which should always be used as a source of
symmetry information in preference to the above space-group names.
They are only intended as comments.
;
_shelx_estimated_absorpt_T_min     ?
_shelx_estimated_absorpt_T_max     ?
_shelx_hkl_file
;
   0   0  -1 0.88595 4.18051  14
   0   0   1 30.1553 9.44788  11
   0   0   1 15.3885 6.99210   3
   0   0   1 16.8002 6.67338   2
   0   0   1 98.1917 11.8235   1
   0   0   1 165.871 14.1007   7
   0   0   1 6.61359 6.42294   8
   0   0   1 3.92275 4.14918   9
   0   0   1 1.57787 4.00754  10
   0   0   1 0.61952 5.51267  18
   0   0  -2 810106. 13436.4  44
   0   0  -2 845299. 13405.2  39
   0   0   2 799884. 13445.3  11
   0   0   2 817307. 13415.2  10
   0   0   2 816897. 13439.3   2
   0   0   2 810185. 13444.4   1
   0   0   2 830676. 13440.4   3
   0   0   2 812952. 13414.8   9
   0   0   2 834261. 13434.0   8
   0   0   2 806525. 13444.6   7
   0   0   2 819434. 13430.4  18
   0   0   3 18.5728 16.0238   3
   0   0   3 2.31362 15.7863   2
   0   0   3 23.0003 20.2513   1
   0   0  -3-2.18325 16.8475  44
   0   0   3 4.84059 11.6776   9
   0   0   3-2.58601 19.4035   7
   0   0   3 14.5945 11.9390  10
   0   0   3 2.03071 17.2956   8
   0   0   3 7.85253 20.0140  11
   0   0   4 593854. 9758.73   2
   0   0   4 597781. 9759.70   3
   0   0  -4 595055. 9750.81  44
   0   0   4 579206. 9741.35   8
   0   0   4 597900. 9768.93  11
   0   0   5 4.63645 24.1211  11
   0   0  -5 12.0047 26.6603  44
   0   0   5 8.70583 21.2439   3
   0   0   5-4.35178 20.7501   2
   0   0   6 253878. 4308.26  11
   0   0  -6 256286. 4283.08  44
   0   0   6 249554. 4296.99   2
   0   0   6 248554. 4295.92   3
   0   0   7-7.22202 33.6060  11
   0   0   7 14.2129 26.6606   2
   0   0   7 14.2633 26.7550   3
   0   0  -7 25.1880 27.0148  44
   0   0   8 17167.8 403.098   6
   0   0  -8 16360.6 463.834  44
   0   0   8 17112.6 407.627  38
   0   0   8 16369.7 488.304   2
   0   0   8 16440.0 488.887   3
   0   0   8 17068.7 493.120  11
   0   0   8 16264.9 401.726  24
   0   0   8 16192.5 418.386  19
   0   0   9 6.39249 33.9157  19
   0   0   9-74.4064 49.4617   3
   0   0   9 10.6195 41.3440   2
   0   0   9 11.1596 31.2654  26
   0   0   9 5.56963 36.1912  24
   0   0   9 16.1390 27.9880  38
   0   0   9-21.4289 29.4962   6
   0   0  10 3182.50 159.845  38
   0   0  10 3043.31 158.153  24
   0   0  10 2956.26 154.043   6
   0   0  10 2848.12 164.834  19
   0   0  11 6.25759 33.1997  35
   0   0  11 37.1560 36.4496  38
   0   0  11-19.3026 37.2749  24
   0   0  11 6.37704 35.1106   6
   0   0  11-7.31441 39.5459  19
   0   0  12 91.8288 41.8272  35
   0   0  12 80.7452 46.4637  19
   0   0  12 132.785 47.0182   6
   0   0  12 59.3444 41.4469  24
   0   0  13 32.3340 36.7691  19
   0   0  13-14.8107 33.2905   6
   0   0  13 9.59657 41.7710  24
   0   0  14 1903.65 97.5768  19
   0   0  14 2092.30 99.5626  24
   0   0  14 1804.23 93.4657   6
   0   1   0 3.36472 9.62344  17
   0  -1   0 5.61146 10.4447  14
   0  -1   0 0.72197 6.96666  40
   0   1   0 3.39606 8.70063  43
   0   1   0 1.15494 10.1260  41
   0   1   0-1.15995 3.44077  44
   0   1   0 9.24451 9.79554  39
   0   1   1 3378.13 75.4009   2
   0   1   1 3337.14 75.3620   3
   0  -1   1 3216.74 73.4643   2
   0  -1   1 3223.38 75.1856   1
   0  -1   1 3289.43 74.0270   3
   0   1  -1 2959.33 82.5833  39
   0   1  -1 3111.85 80.1943  41
   0   1   1 3012.10 91.3030  43
   0   1  -1 3228.32 80.2204  44
   0  -1   1 3034.41 85.6960  42
   0  -1  -1 3190.81 63.5823  44
   0  -1  -1 3259.77 82.4851  40
   0   1   1 3185.39 87.6315  41
   0  -1   1 3174.20 88.8115  10
   0  -1   1 3225.92 92.5169  14
   0  -1  -1 3161.84 74.6186  14
   0  -1   1 3170.39 88.5667   9
   0  -1   1 3089.42 74.6179   7
   0   1   1 3194.68 79.0564  17
   0   1   2 34699.1 606.579   2
   0   1   2 34856.0 606.725   3
   0  -1   2 34477.6 609.793   1
   0  -1   2 35094.2 606.060   3
   0   1   2 34558.7 610.244   1
   0  -1   2 35128.1 605.987   2
   0   1  -2 33080.1 599.759  39
   0   1   2 33710.5 634.342  43
   0   1  -2 34290.0 612.829  44
   0  -1  -2 34701.4 591.328  44
   0   1   2 33410.6 606.288  41
   0  -1   2 35439.8 620.045  42
   0  -1   2 33923.2 619.407  14
   0  -1   2 34330.2 611.796  10
   0  -1  -2 33271.2 570.783  14
   0  -1  -2 33902.4 570.099  13
   0  -1  -2 33910.0 570.069  16
   0   1   2 34055.3 609.877   7
   0  -1   2 33847.2 609.165   7
   0  -1   2 33354.8 609.906   9
   0   1   2 33438.8 582.414  18
   0  -1   3 63270.0 1109.19   2
   0  -1   3 63994.9 1110.19   3
   0   1   3 65128.9 1112.70   3
   0   1   3 64472.7 1112.04   2
   0   1  -3 60565.0 1082.94  39
   0  -1   3 63045.5 1111.98  14
   0  -1   3 63376.7 1099.81  10
   0  -1   3 61660.4 1119.53  11
   0   1   3 62332.1 1125.69  11
   0   1   3 62924.5 1093.81  41
   0   1  -3 65381.5 1117.77  44
   0  -1   3 65550.6 1126.93  42
   0  -1  -3 63997.4 1093.79  44
   0  -1   3 65248.6 1130.36   8
   0  -1   3 62253.2 1098.17   9
   0   1   3 62133.5 1077.03  18
   0  -1  -4 35731.9 663.388  44
   0   1  -4 35237.1 684.042  44
   0   1   4 34381.8 680.057   3
   0  -1   4 35646.9 681.656   3
   0  -1   4 35868.8 682.099   2
   0   1   4 34893.5 681.315   2
   0  -1   4 35004.2 694.355   8
   0  -1   4 35994.3 655.291   9
   0   1   4 35059.8 701.573  11
   0  -1   4 34704.2 691.154  11
   0  -1   4 36165.3 656.385  10
   0  -1   4 34814.3 669.579  14
   0  -1  -5 166938. 2802.16  44
   0   1  -5 162968. 2825.71  44
   0   1   5 163233. 2826.88   2
   0  -1   5 164000. 2825.87   2
   0   1   5 162163. 2825.00   3
   0  -1   5 164717. 2826.48   3
   0  -1   5 164212. 2830.79   8
   0   1   5 165554. 2851.38  11
   0  -1   5 165221. 2839.25  11
   0  -1   6 27628.1 617.495  11
   0   1   6 27142.6 628.918  11
   0   1   6 27100.9 608.746   3
   0  -1   6 26880.4 608.560   2
   0  -1   6 26656.0 607.844   3
   0   1   6 26561.9 605.856   2
   0   1  -6 27854.5 611.088  44
   0   1   7 132845. 2439.86  11
   0  -1   7 134204. 2423.11  11
   0   1  -7 134634. 2410.96  44
   0  -1   7 134789. 2423.15   2
   0   1   7 134809. 2426.94   3
   0  -1   7 134555. 2423.05   3
   0   1   7 132753. 2423.70   2
   0  -1   8 7439.33 230.518   6
   0   1   8 8496.08 242.177   6
   0   1   8 8938.96 326.519   3
   0  -1   8 7433.57 301.635   3
   0  -1   8 6599.33 286.791   2
   0   1   8 8563.00 319.208   2
   0   1  -8 7699.78 296.470  44
   0   1   8 7433.55 232.635  38
   0  -1   8 7630.69 235.701  38
   0   1   8 6730.31 294.405  11
   0  -1   8 7028.03 228.619  34
   0   1   8 7125.60 231.546  24
   0  -1   8 6921.71 232.478  26
   0  -1   8 7052.04 231.274  24
   0  -1   8 7384.95 249.233  19
   0   1   8 6963.45 243.458  19
   0  -1   9 38517.0 782.030   6
   0   1   9 38799.6 783.522   6
   0   1   9 39359.0 786.966  38
   0  -1   9 38648.9 784.743  38
   0   1  -9 38198.1 889.868  44
   0  -1  -9 36159.3 887.311  40
   0  -1   9 38495.1 813.553  19
   0   1   9 37438.1 807.739  19
   0  -1   9 37812.9 786.867  24
   0  -1   9 36804.9 787.827  26
   0   1   9 36887.8 783.044  24
   0  -1   9 36980.7 909.674   3
   0   1   9 37125.2 914.731   3
   0  -1   9 36883.7 906.385   2
   0   1   9 35637.5 901.995   2
   0  -1  10 463.101 71.6937  19
   0   1  10 633.286 80.6071  19
   0  -1  10 476.680 69.3351  26
   0   1  10 529.672 72.7991  24
   0  -1  10 524.449 67.9540  24
   0  -1  10 642.054 74.7028   6
   0   1  10 562.885 70.4439   6
   0   1  10 662.002 74.8759  38
   0  -1  10 617.034 73.6171  38
   0  -1  11 18679.1 499.692  19
   0   1  11 18105.6 493.623  19
   0  -1  11 18314.1 473.281  24
   0   1  11 18433.0 474.958  24
   0   1  11 18513.4 475.149   6
   0  -1  11 19003.7 476.152   6
   0  -1  11 19723.9 491.325  35
   0  -1  12 2179.80 138.636  19
   0   1  12 2252.90 139.496  19
   0  -1  12 2062.75 128.478  24
   0   1  12 2212.27 133.350  24
   0  -1  12 2204.98 129.563   6
   0   1  12 2331.40 133.857   6
   0  -1  12 2286.33 134.047  35
   0  -1  13 5424.59 204.857  19
   0   1  13 5297.40 200.095  19
   0  -1  13 5400.33 196.746  35
   0   1  13 5713.45 199.419  24
   0  -1  13 5887.62 201.795  24
   0  -1  13 5431.62 195.029   6
   0   1  13 5614.42 199.752   6
   0  -1  14 610.501 56.6000  19
   0  -1  14 580.463 51.7840  35
   0   1 -14 617.496 47.4508  30
   0   1  14 537.714 55.4677  24
   0  -1  14 572.387 54.5842  24
   0  -1  14 532.561 50.2954   6
   0   1  14 602.696 52.7635   6
   0  -2   0 24329.1 439.603  40
   0  -2   0 24264.0 470.279  42
   0   2   0 23875.9 446.711  43
   0   2   0 24201.2 467.555  41
   0  -2   0 24155.6 466.774  10
   0  -2   0 23456.7 464.156  14
   0  -2   0 24193.2 466.673   9
   0   2   0 23681.8 464.145  17
   0   2  -1 861768. 14101.2  39
   0   2  -1 852008. 14066.6  44
   0  -2   1 862499. 14107.8  42
   0  -2  -1 852014. 14083.8  40
   0   2   1 865075. 14107.8  43
   0   2  -1 866101. 14099.6  41
   0  -2  -1 857393. 14115.0  42
   0  -2   1 863455. 14076.5  40
   0   2  -1 873000. 14061.4  43
   0   2   1 859505. 14111.0  41
   0  -2   1 881499. 14120.1  14
   0  -2   1 854309. 14114.0  10
   0  -2  -1 866483. 14091.2  14
   0  -2   1 850059. 14112.7   9
   0   2   1 859624. 14094.5  17
   0   2  -1 844827. 14112.5  17
   0   2   2 205257. 3374.58   2
   0   2   2 206217. 3374.97   3
   0   2  -2 204927. 3402.79  39
   0   2   2 199728. 3432.95  43
   0  -2  -2 204395. 3399.10  40
   0   2  -2 199612. 3390.39  41
   0   2   2 202650. 3413.13  41
   0  -2   2 208983. 3413.84  42
   0   2  -2 205188. 3390.65  44
   0  -2   2 199866. 3427.45  14
   0  -2   2 203912. 3419.74  10
   0  -2   2 203406. 3417.28   9
   0   2  -2 205978. 3420.14  17
   0   2   2 200186. 3387.40  17
   0   2   3 12885.4 286.519   2
   0   2   3 12997.6 286.907   3
   0   2  -3 12470.8 289.362  39
   0   2   3 12944.9 298.895  41
   0  -2  -3 13672.9 303.953  40
   0   2  -3 12997.2 297.395  44
   0  -2   3 12885.8 307.007  42
   0  -2   3 13055.7 307.794  10
   0  -2   3 12959.7 316.461  14
   0  -2   3 13113.5 306.322   9
   0   2  -3 13131.3 311.321  17
   0   2  -4 20984.3 450.221  44
   0  -2  -4 20683.4 453.665  40
   0  -2   4 19935.8 458.111  42
   0   2   4 20438.7 439.185   3
   0   2   4 20607.4 439.689   2
   0  -2   4 20483.4 461.259  14
   0  -2   4 20612.3 442.486  10
   0  -2   4 20400.1 452.968  11
   0  -2   4 19808.0 438.811   9
   0  -2   4 20926.6 479.547   8
   0   2  -4 20215.7 450.829  17
   0  -2   5 74166.5 1385.48  11
   0  -2  -5 74329.3 1380.65  40
   0   2  -5 77031.3 1381.86  44
   0  -2   5 73541.3 1406.03   8
   0   2   5 73985.5 1367.52   3
   0   2   5 74791.0 1368.75   2
   0  -2   6 2208.97 135.646  11
   0  -2   6 2213.05 126.193  15
   0  -2   6 2238.94 125.979  12
   0   2  -6 2418.41 137.138  44
   0  -2  -6 2120.31 129.970  40
   0  -2   6 2273.67 140.792   8
   0   2   6 2401.23 135.068   3
   0   2   6 2290.93 132.149   2
   0   2   7 7913.80 291.883   2
   0   2   7 7857.96 290.599   3
   0  -2   7 8238.70 299.433  11
   0  -2  -7 7965.67 293.899  40
   0   2  -7 8166.17 295.220  44
   0   2   8 327.448 66.5025   2
   0   2   8 327.763 68.5585   3
   0  -2   8 302.739 48.3081  34
   0  -2   8 427.039 58.8987  26
   0  -2   8 438.897 66.6230  19
   0   2   8 366.511 48.5652  21
   0   2   8 425.195 63.8271  19
   0  -2  -8 258.574 61.1123  40
   0   2  -8 363.668 68.0680  44
   0   2   9 112.639 37.4447   6
   0   2  -9 91.1072 43.4340  44
   0  -2  -9 51.0433 42.4939  40
   0  -2   9 11.8982 33.9110  26
   0   2   9-5.45172 34.5114  24
   0   2   9 42.6664 29.6043  21
   0   2   9 46.2266 40.0717  19
   0  -2   9 32.8350 36.1632  19
   0  -2  10 14.1747 39.7132  19
   0   2  10-7.06182 38.1815  19
   0   2  10 20.0467 32.5668  21
   0   2  10 35.5459 33.7642  24
   0  -2  10 25.7374 37.8734  26
   0   2  10 17.6457 32.9591   6
   0   2  10 22.8355 30.8669  38
   0  -2  11 578.970 79.6575  19
   0   2  11 651.228 80.4738  19
   0   2  11 424.114 66.0834  24
   0  -2  11 592.699 71.2776  24
   0   2  11 520.474 68.5240   6
   0  -2  11 710.749 83.1600  35
   0   2  12 394.466 64.2122  19
   0  -2  12 515.542 71.4554  19
   0  -2  12 409.277 60.7325  24
   0   2  12 446.879 68.3735  24
   0   2  12 547.294 65.6960   6
   0  -2  12 468.640 65.7512  35
   0  -2  13 501.611 62.5580  19
   0  -2  13 519.746 59.8736  35
   0   2  13 695.952 70.3284  24
   0   2  13 610.225 61.0187   6
   0   2 -14 2080.87 83.5530  30
   0  -2  14 1853.84 90.0216  19
   0  -2  14 1962.50 89.7055  35
   0  -3   0 11.0848 21.4063   9
   0   3   0-3.69050 22.7181  41
   0  -3   0 11.5964 22.7525  42
   0   3   0 21.9012 20.4536  17
   0  -3   0 40.7321 25.2655  10
   0  -3   0-3.74974 21.7238  14
   0   3   1 43148.9 808.068  43
   0   3   1 41716.4 815.643  41
   0  -3   1 42419.5 813.811  42
   0   3  -1 42709.9 810.897  41
   0  -3  -1 43197.6 826.806  42
   0  -3   1 44162.2 823.568   9
   0  -3  -1 42588.2 805.823   9
   0   3   1 41907.6 803.936  17
   0   3  -1 43053.8 821.308  17
   0  -3   1 42398.6 827.060  14
   0  -3  -1 41103.4 799.479  14
   0  -3  -1 42117.8 805.146  10
   0  -3   1 44235.9 824.294  10
   0   3   2 25339.9 540.120  41
   0  -3  -2 25185.6 552.842  42
   0   3  -2 25370.1 521.584  41
   0  -3   2 26700.1 544.491  42
   0   3   2 25053.6 549.576  43
   0  -3   2 26757.4 551.885   9
   0   3   2 24995.4 517.423  17
   0   3  -2 25177.8 549.588  17
   0  -3   2 26206.8 550.571  10
   0  -3   2 25180.1 557.303  14
   0  -3   3 5523.17 192.481  42
   0   3   3 5657.96 192.798  41
   0  -3  -3 5744.67 183.543  40
   0  -3  -3 5409.89 204.833  42
   0  -3   3 5685.71 196.260   9
   0   3  -3 5818.46 203.883  17
   0  -3   3 5882.13 199.344  10
   0  -3   3 5372.63 203.227  14
   0   3   4 4441.15 172.868  41
   0  -3   4 4362.20 179.735  42
   0  -3  -4 4490.38 172.763  40
   0   3  -4 4631.57 168.289  44
   0  -3   4 4523.83 177.444   9
   0  -3   4 4856.08 204.490   8
   0   3  -4 4790.12 191.419  17
   0  -3   4 4460.37 175.347  11
   0  -3   4 4426.84 188.935  14
   0  -3   4 4442.41 176.854  10
   0  -3   5 259.636 48.3494  11
   0  -3   5 180.934 46.3473  14
   0   3  -5 156.600 40.8119  17
   0   3  -5 140.394 37.8075  44
   0  -3   5 126.544 41.2215  42
   0  -3  -5 264.318 46.7906  40
   0  -3   5 196.465 42.9745   9
   0  -3   5 121.319 45.4198   8
   0  -3   5 257.392 47.0831  10
   0  -3   6 51379.4 1052.57  11
   0  -3   6 51298.9 1040.88  12
   0  -3   6 51545.9 1045.10  15
   0  -3   6 51403.8 1089.64   8
   0   3  -6 49854.1 1028.24  44
   0  -3  -6 48664.6 1034.77  40
   0   3   7 373.287 52.4599  36
   0  -3  -7 504.598 75.3625  40
   0   3  -7 440.721 69.6122  44
   0  -3   7 454.105 70.6872  12
   0  -3   7 468.353 71.6387  15
   0   3   7 417.302 49.9563  21
   0  -3   7 433.260 77.2684   8
   0   3   8 20868.4 495.200  36
   0  -3   8 20946.6 495.904  26
   0   3   8 21976.7 481.795  21
   0   3  -8 21162.1 586.201  44
   0   3   9 11943.5 340.093  36
   0  -3   9 11583.7 341.555  26
   0  -3   9 12477.1 363.449  19
   0   3   9 11970.3 326.352  21
   0   3  -9 11803.3 423.279  44
   0   3  10 13116.9 354.272  21
   0  -3  10 13885.5 397.665  19
   0  -3  10 13940.7 389.279  35
   0  -3  10 12595.2 373.235  26
   0  -3  11 3824.12 180.676  35
   0  -3  11 3550.96 177.403  19
   0   3  11 3930.39 163.475  21
   0  -3  12 529.006 67.2670  35
   0   3  12 590.663 59.0774  21
   0  -3  12 481.166 65.9316  19
   0  -3  13 1694.16 96.2171  35
   0  -3  13 1718.96 97.5444  19
   0   4   0 99663.3 1867.69  41
   0  -4   0 106788. 1885.50  42
   0  -4   0 107252. 1877.65   9
   0   4   0 103074. 1872.46  17
   0  -4   0 106683. 1876.96  10
   0  -4   0 103319. 1879.57  14
   0  -4  -1 4478.80 186.644  42
   0   4  -1 4863.66 184.027  41
   0   4   1 4189.91 177.007  41
   0  -4   1 4256.69 177.517  42
   0  -4  -1 4445.42 174.680   9
   0  -4   1 4392.21 182.164   9
   0   4   1 4367.31 172.140  17
   0   4  -1 3967.03 175.059  17
   0  -4  -1 4154.75 170.673  10
   0  -4   1 4183.36 184.461  14
   0  -4   1 3952.86 175.436  10
   0  -4  -2 26990.8 626.491  42
   0   4   2 25637.2 599.984  41
   0  -4   2 27545.3 610.624  42
   0   4  -2 27095.4 590.300  41
   0  -4   2 27964.8 617.792   9
   0   4  -2 27494.2 619.725  17
   0  -4   2 27940.3 619.539  10
   0  -4   2 26754.7 629.106  14
   0  -4  -3 39425.4 874.465  42
   0   4   3 40031.6 843.645  41
   0  -4   3 41597.4 853.266  42
   0  -4   3 42397.0 865.043   9
   0   4  -3 42191.3 873.460  17
   0  -4   3 39998.7 857.283  10
   0  -4   3 40801.4 882.298  14
   0   4   4 600.991 68.2434  41
   0  -4  -4 513.095 76.4871  42
   0  -4   4 531.280 70.1578  42
   0  -4   4 529.176 74.4653  14
   0  -4   4 506.980 68.7377  10
   0  -4   4 443.228 62.3146   9
   0  -4   4 585.250 81.3463   8
   0   4  -4 572.559 74.5536  17
   0   4   5 322.597 48.1447  37
   0   4   5 177.211 36.1986  36
   0  -4   5 174.243 49.7930  14
   0   4  -5 200.635 50.9325  17
   0  -4   5 190.282 46.4720  11
   0  -4   5 255.572 55.3723  42
   0  -4  -5 147.167 52.5540  42
   0  -4   5 315.578 69.0395   8
   0  -4   5 337.236 58.4309  10
   0  -4   5 317.701 55.3360   9
   0  -4   6 2908.12 198.506   8
   0  -4   6 2754.45 181.528  42
   0  -4  -6 2655.27 188.114  42
   0   4   6 3266.08 146.128  37
   0   4   6 3341.33 148.517  36
   0  -4   6 3119.40 182.865  12
   0  -4   6 2878.56 176.800  15
   0   4   6 2900.77 136.197  32
   0   4  -6 3032.14 132.005  25
   0   4   6 2968.10 128.976  21
   0  -4   7 382.285 80.2219   8
   0  -4  -7 389.020 81.0097  42
   0   4   7 447.607 60.6592  36
   0   4   7 305.019 51.1474  37
   0  -4   7 509.167 82.0823  15
   0  -4   7 407.585 72.7703  12
   0   4   7 487.898 62.0161  32
   0   4  -7 411.403 52.8751  25
   0   4   7 370.146 51.4084  21
   0   4   8 1607.58 103.864  21
   0  -4  -8 1353.40 145.835  42
   0   4   9-21.3045 34.6091  21
   0   4   9 6.03107 31.3770  36
   0   4  10 334.325 57.0618  21
   0   4  10 405.251 60.8602  36
   0   4  11 398.756 54.4527  21
   0  -4  11 550.396 67.8718  35
   0   4  12 926.274 68.1083  21
   0  -4  12 788.235 70.8303  35
   0   4 -13 1838.82 79.7857  30
   0  -4  13 1777.59 85.6580  35
   0   4  13 1688.16 76.7315  21
   0  -5   0 7.10171 28.6186   9
   0   5   0 7.13684 26.7743  41
   0  -5   0-7.38927 29.7774  42
   0  -5   0 7.17063 28.8964  10
   0   5   0-7.05945 27.4837  17
   0  -5  -1 18067.5 498.984  42
   0  -5   1 18416.0 488.718  42
   0   5  -1 17593.6 475.025  41
   0   5   1 17638.2 484.938  41
   0  -5   1 18231.8 489.559   9
   0   5  -1 18127.5 493.258  17
   0  -5   1 18059.1 489.959  10
   0  -5   1 18548.0 507.461  14
   0  -5  -2 12682.9 404.467  42
   0   5   2 12679.3 386.801  41
   0  -5   2 12577.7 383.845  42
   0  -5   2 12293.7 403.597  14
   0  -5   2 12167.3 388.034  10
   0  -5   2 12342.8 387.985   9
   0   5  -2 12646.6 400.206  17
   0  -5   3 691.574 84.2958  42
   0  -5  -3 640.328 87.8687  42
   0   5   3 813.177 90.1112  41
   0   5   3 636.803 62.9594  37
   0   5   3 644.364 62.4887  36
   0  -5   3 702.891 83.9367  12
   0  -5   3 567.435 78.1986  10
   0  -5   3 655.283 89.3624  14
   0  -5   3 600.174 77.9915  15
   0   5  -3 803.058 93.6621  17
   0  -5   3 496.395 74.0822   9
   0  -5   4 15228.3 483.936   8
   0  -5   4 13665.1 430.532   9
   0  -5  -4 13980.9 462.302  42
   0  -5   4 14351.0 438.715  42
   0   5   4 13885.7 422.537  41
   0   5   4 14325.0 363.139  36
   0   5   4 13804.7 360.661  37
   0  -5   4 14874.7 445.311  10
   0  -5   4 14099.0 461.032  14
   0  -5   4 14313.3 436.049  15
   0  -5   4 14059.1 430.397  12
   0   5   4 13523.8 353.287  32
   0   5   4 13648.1 342.995  23
   0   5  -4 13354.1 339.891  25
   0   5  -4 14925.1 459.376  17
   0   5  -4 13026.5 332.106  20
   0  -5   5 1310.38 139.329   8
   0  -5   5 1422.55 126.986   9
   0  -5  -5 1414.79 142.153  42
   0  -5   5 1396.35 132.850  42
   0   5   5 1581.30 104.496  36
   0   5   5 1489.46 102.317  37
   0  -5   5 1626.67 147.927  14
   0  -5   5 1165.40 117.291  10
   0  -5   5 1668.39 138.275  15
   0  -5   5 1314.75 125.267  12
   0   5   5 1595.60 103.558  32
   0   5   5 1622.62 96.7096  23
   0   5  -5 1437.61 93.4266  25
   0   5  -5 1566.65 138.791  17
   0   5  -5 1619.70 95.4449  20
   0  -5   6 5271.76 291.710   8
   0  -5   6 5330.36 275.332  42
   0  -5  -6 5079.40 284.088  42
   0   5   6 5420.31 212.317  37
   0   5   6 5337.38 209.321  36
   0  -5   6 5534.47 269.579  15
   0  -5   6 5470.30 265.936  12
   0   5   6 5531.87 208.133  32
   0   5  -6 5400.77 199.255  25
   0   5  -6 5474.98 191.557  20
   0  -5   7 10973.5 448.164   8
   0  -5  -7 10153.2 428.898  42
   0   5   7 11332.3 334.727  37
   0   5   7 11733.4 341.747  36
   0   5  -7 11080.7 319.901  25
   0   5   7 11334.6 312.030  21
   0   5   7 11182.7 325.020  32
   0   5   8 19485.8 492.143  36
   0   5   8 19203.4 483.962  37
   0   5  -8 18637.9 466.890  25
   0   5   8 19666.2 465.449  21
   0   5   8 20074.7 476.831  32
   0   5   9 8557.42 263.138  21
   0   5   9 8267.30 277.437  36
   0   5   9 8165.37 268.979  37
   0   5  10 10646.2 298.966  21
   0   5  10 11041.1 316.427  36
   0   5  11 596.916 58.9185  21
   0   5  11 553.768 58.7706  36
   0   5  12 8581.82 218.946  21
   0  -6   0 1850.63 144.142   9
   0  -6   0 2042.08 151.610  10
   0  -6   0 1952.60 154.146  42
   0   6   0 2103.52 153.955  41
   0   6   0 1939.73 108.099  23
   0   6   0 2110.27 154.909  17
   0  -6   1 43865.1 990.053   9
   0  -6   1 43897.7 991.809  42
   0  -6  -1 43979.7 1007.63  42
   0   6   1 44261.9 994.629  41
   0   6  -1 44030.5 980.036  41
   0  -6   1 45116.1 999.411  10
   0   6   1 46090.3 882.709  32
   0   6   1 43545.4 864.700  23
   0   6  -1 42613.2 994.850  17
   0  -6   2 4671.69 241.418   9
   0   6   2 4817.51 243.421  41
   0  -6  -2 5171.88 262.712  42
   0  -6   2 4651.43 237.711  42
   0   6   2 4852.57 189.280  36
   0  -6   2 4710.99 243.686  10
   0   6   2 4860.19 188.476  32
   0   6   2 4729.16 181.099  23
   0   6  -2 4576.56 169.695  20
   0   6  -2 4990.55 254.401  17
   0  -6   3 39133.3 919.004   9
   0  -6   3 38744.2 956.795   8
   0  -6   3 39919.4 921.507  42
   0  -6  -3 38913.1 953.079  42
   0   6   3 37913.6 905.821  41
   0   6   3 39466.2 806.918  36
   0   6   3 38923.5 804.982  37
   0  -6   3 38840.4 919.886  10
   0  -6   3 41202.7 978.626  14
   0   6   3 39361.2 803.384  32
   0   6  -3 38143.9 777.899  25
   0   6   3 39335.6 793.544  23
   0   6  -3 38630.2 774.666  20
   0   6  -3 39055.1 941.929  17
   0  -6   4 8837.32 357.367   9
   0  -6   4 8382.49 378.533   8
   0  -6  -4 8429.60 372.565  42
   0  -6   4 9495.81 364.327  42
   0   6   4 9049.12 352.796  41
   0   6   4 9276.70 289.604  36
   0   6   4 9340.67 292.049  37
   0  -6   4 8907.66 358.351  10
   0  -6   4 9393.16 393.454  14
   0   6   4 9154.01 285.661  32
   0   6  -4 9317.27 273.241  25
   0   6   4 8733.63 271.017  23
   0   6  -4 9146.73 376.316  17
   0   6  -4 8699.87 263.358  20
   0  -6   5 30635.2 859.465   8
   0  -6   5 30825.7 795.054   9
   0  -6   5 31447.6 814.690  42
   0  -6  -5 31770.6 856.894  42
   0   6   5 32158.9 703.803  37
   0   6   5 32875.9 704.146  36
   0  -6   5 31947.3 804.691  10
   0   6   5 31061.1 691.183  32
   0   6  -5 30741.8 675.247  25
   0   6   5 32290.4 679.132  23
   0   6  -5 32237.1 670.739  20
   0   6   6 903.471 85.8196  32
   0   6  -6 895.874 78.5478  20
   0   6  -6 737.786 76.7576  25
   0   6   6 929.901 89.3701  36
   0   6   6 847.266 87.1729  37
   0   6   7 12854.4 362.296  32
   0   6  -7 13223.1 348.874  20
   0   6   7 13098.8 375.296  37
   0   6   7 13443.9 379.853  36
   0   6  -7 13270.9 363.723  25
   0   6   8 1014.46 86.3589  32
   0   6  -8 989.574 86.4627  25
   0   6   8 1146.18 95.2839  37
   0   6   8 1325.98 102.569  36
   0   6  -9 3200.74 141.869  25
   0   6   9 2844.42 134.471  21
   0   6   9 3335.18 152.426  37
   0   6   9 3035.26 150.408  36
   0   6  10 11.3451 23.9351  21
   0   6  10 4.41465 26.7843  36
   0   6  11 2341.20 96.4240  21
   0   6  11 1991.04 94.4040  36
   0   7   0-31.1002 31.4484  23
   0   7   0-10.8307 39.0385  41
   0  -7   0 34.3521 37.6770  42
   0  -7  -1 163.936 57.2208  42
   0  -7   1 89.9195 46.8697  42
   0   7   1 199.482 61.0855  41
   0  -7   1 172.998 56.3254   9
   0  -7   1 119.691 50.7144  10
   0   7   1 170.539 43.7925  36
   0  -7   2 111.562 46.4785   9
   0  -7   2 156.861 55.9489  10
   0   7   2 133.010 41.3038  36
   0   7   2 212.261 60.4361  41
   0  -7   2 156.130 55.6887  42
   0  -7  -2 120.345 51.6709  42
   0   7   2 133.483 38.4433  23
   0   7  -2 83.9334 34.0265  20
   0   7   3 8344.04 274.349  32
   0   7  -3 7825.09 246.865  20
   0   7  -3 8065.35 251.178  25
   0   7   3 7981.87 261.382  23
   0   7   3 7577.06 266.635  36
   0   7   3 7521.62 262.915  37
   0   7   4 14581.2 380.822  33
   0   7   4 15337.4 412.315  32
   0   7  -4 15439.5 389.034  20
   0   7   4 15918.7 404.138  23
   0   7  -4 14922.8 391.169  25
   0   7   4 15397.1 413.984  37
   0   7   4 14932.7 412.801  36
   0   7   5 6379.49 239.699  32
   0   7  -5 6398.68 222.437  20
   0   7   5 6465.14 227.857  23
   0   7  -5 6441.43 229.177  25
   0   7   5 6621.29 245.395  36
   0   7   5 6715.80 246.283  37
   0   7   6 11771.1 339.741  32
   0   7  -6 11480.5 318.543  20
   0   7   6 11431.4 319.116  23
   0   7  -6 11619.7 329.948  25
   0   7   6 11541.9 344.718  36
   0   7   6 11881.0 348.062  37
   0   7   7 5657.09 206.503  32
   0   7  -7 5193.14 188.189  20
   0   7  -7 5356.43 200.045  25
   0   7   7 5395.46 212.372  37
   0   7   7 5420.13 211.528  36
   0   7   8 1443.06 93.3385  32
   0   7  -8 1454.76 86.9866  20
   0   7   8 1570.41 102.499  37
   0   7   8 1409.37 98.5792  36
   0   7  -8 1203.08 86.2585  25
   0   7   9 5239.70 167.819  32
   0   7   9 4850.51 173.922  36
   0   7   9 4964.50 174.160  37
   0   7  -9 4888.82 165.179  25
   0   7  10 5048.70 156.362  36
   0   8   0 49180.4 966.255  33
   0   8   1 37376.5 781.278  33
   0   8  -1 37159.5 773.088  33
   0   8   2 38562.3 801.169  33
   0   8   2 40685.6 817.596  23
   0   8   2 38855.8 821.812  36
   0   8   3 16404.7 407.237  33
   0   8  -3 16111.0 396.249  20
   0   8   3 16831.9 421.184  23
   0   8   3 16475.0 430.872  36
   0   8   4 23340.5 524.670  33
   0   8  -4 24392.0 529.089  20
   0   8  -4 23413.2 527.264  25
   0   8   4 23956.2 540.786  23
   0   8   4 23444.4 547.704  37
   0   8   4 24433.3 560.679  36
   0   8   5 10407.4 280.821  33
   0   8  -5 10245.0 284.997  20
   0   8   5 10679.5 310.931  36
   0   8   5 10159.5 304.341  37
   0   8   5 10583.4 294.310  23
   0   8  -5 10196.1 290.028  25
   0   8  -6 20629.8 459.015  20
   0   8   6 20517.8 481.051  37
   0   8   6 20553.4 483.640  36
   0   8   6 20976.6 461.201  23
   0   8  -6 20864.1 469.093  25
   0   8  -7 2825.76 118.016  20
   0   8   7 2798.29 129.244  37
   0   8   7 2851.86 130.808  36
   0   8  -7 2749.23 122.944  25
   0   8  -8 4883.95 146.654  20
   0   8   8 4898.21 161.617  36
   0   8   8 4729.11 160.138  37
   0   8  -8 4604.53 152.009  25
   0   8  -9 168.377 26.0208  25
   0   9   0-4.30060 25.3131  33
   0   9   1 516.326 57.1215  33
   0   9   2 2231.58 111.815  33
   0   9   3 3534.12 139.152  33
   0   9   4 452.920 48.2783  33
   0   9   4 524.278 56.5033  36
   0   9  -4 435.140 47.4347  20
   0   9  -5 11740.5 278.545  20
   0   9   5 11532.5 293.433  36
   0   9  -5 11693.3 281.771  25
   0   9  -6 1955.24 85.7223  20
   0   9   6 2137.89 95.7075  36
   0   9   6 2001.69 92.7757  37
   0   9  -6 2092.81 90.1288  25
   0   9  -7 2845.56 98.0401  25
   0   9  -7 2987.72 96.9816  20
   0  10   0 12451.8 279.106  33
   0  10   0 12415.7 279.325  31
   0  10   1 1491.35 70.6618  31
   0  10  -1 1451.54 72.9485  31
   0  10   2 8833.40 215.522  33
   0  10  -2 8825.04 214.774  31
   0  10   3 656.378 45.1100  33
   0  10  -3 722.746 45.6861  31
  -1   0  14-16.9434 26.6229   6
  -1   0  14-39.2497 36.8140  24
  -1   0  13 3856.10 171.618  19
  -1   0  13 4038.60 168.606  24
  -1   0  13 4135.84 168.265   6
  -1   0  12 6.76247 40.4210  19
  -1   0  12 41.5469 48.2336  24
  -1   0  12 11.8263 33.6998   6
  -1   0  12 5.74216 31.6157  38
  -1   0  11 2203.57 146.495  19
  -1   0  11 2533.53 146.170  24
  -1   0  11 2260.65 136.359   6
  -1   0  11 2121.25 132.550  38
  -1   0  10-35.9328 36.8676   6
  -1   0  10-60.3057 36.5906  38
   1   0 -10 21.9409 39.5442  40
  -1   0  10-18.6808 35.4901  24
  -1   0  10 7.16015 42.1465  19
  -1   0   9 27041.3 582.329   6
   1   0  -9 24380.0 668.711  40
  -1   0   9 24993.8 687.679   3
  -1   0   9 24837.1 686.124   2
  -1   0   9 26011.0 577.865  38
  -1   0   9 24824.4 576.570  24
  -1   0   9 25786.5 603.311  19
   1   0  -8 7.54344 27.1894  44
  -1   0   8 17.2877 39.2033   2
  -1   0   8 8.65609 31.1998   3
  -1   0   8 9.30176 26.0600  38
  -1   0   8-9.52230 33.5994  24
  -1   0   8 4.84371 32.2708  26
  -1   0   8-10.9863 36.1485  19
   1   0  -7 5100.00 208.851  44
  -1   0   7 5430.92 226.761   2
  -1   0   7 5087.45 221.427   3
  -1   0   6 16.6030 23.0407   2
  -1   0   6 11.1065 22.3859   3
  -1   0   5 38351.0 753.288  11
   1   0  -5 39737.2 752.512  44
  -1   0   5 37891.3 761.462   8
  -1   0   5 38015.4 762.522   3
  -1   0   5 37315.6 758.888   2
  -1   0   4-3.27619 19.2834   2
  -1   0   4 3.27216 19.2597   3
  -1   0   4-3.05026 18.5062  11
   1   0  -4-9.12888 19.2592  44
  -1   0   4-7.05246 22.9131   8
  -1   0   4 2.49435 15.1335   9
  -1   0   4-2.51284 16.9445  10
  -1   0   4 3.20076 18.2412  18
  -1   0   3 236953. 3992.22   2
  -1   0   3 240597. 3993.11   3
  -1   0   3 237147. 3981.52  11
  -1   0   3 241390. 3979.97  10
   1   0  -3 238230. 3986.00  44
  -1   0   3 239010. 4003.16   8
  -1   0   3 243458. 3979.76   9
  -1   0   3 243271. 3992.92  18
  -1   0   2 65.2753 17.2341   2
  -1   0   2 88.2674 18.5547   3
  -1   0   2 25.8254 10.7927  14
  -1   0   2-1.21408 10.5716  11
   1   0  -2 1.55597 12.8524  44
  -1   0   2 12.3174 13.8759  10
  -1   0   2-3.96112 16.9951   8
  -1   0   2 6.10379 14.7260   9
  -1   0   2 1.67943 13.7613  18
  -1   0   1 14300.2 256.560  11
   1   0  -1 14937.6 281.978  13
  -1   0   1 15267.1 280.134  10
   1   0  -1 14323.9 258.648  11
   1   0  -1 15132.9 282.336  16
   1   0  -1 15341.5 273.586  40
   1   0  -1 15624.9 277.758  44
  -1   0   1 15347.9 287.734   8
  -1   0   1 15667.9 280.873   9
  -1   0   1 15090.0 279.016  18
   1   0   0 5.84100 6.26300  40
   1   0   0 5.38547 8.89587   7
  -1   0   0 4.05575 7.01139   9
  -1   0   0-3.25985 7.29507  10
   1   0   0 2.13906 9.04124   1
   1   0   0 3.95665 8.67286  16
   1   0   0 9.25558 4.67478  11
   1   0   0-0.99154 8.38200  13
   1   0   0 20.0435 11.1135  12
   1   0   0 24.7003 11.2662  15
  -1   0  -1 9692.58 191.774  39
   1   0   1 9432.41 189.114  43
   1   0   1 9148.82 178.368  16
   1   0   1 9042.79 177.891  13
   1   0   1 9318.36 190.485  11
   1   0   1 9168.04 188.273  12
   1   0   1 9216.73 188.492  15
   1   0   1 9243.87 194.603   7
   1   0   1 8995.35 193.361   2
   1   0   1 8793.55 192.401   3
   1   0   1 9511.07 195.617   1
   1   0   2 837.812 23.9347  10
   1   0   2 835.793 23.7985   9
   1   0   2 912.457 53.0185   7
  -1   0  -2 653.567 22.5025  17
  -1   0  -3 653379. 10715.5  39
   1   0   3 649026. 10747.6  43
   1   0   3 655816. 10754.1   2
   1   0   3 649493. 10758.8   1
   1   0   3 652660. 10753.8   3
   1   0   3 654139. 10713.1   8
   1   0   3 651050. 10759.0   7
   1   0   3 660097. 10725.1  15
   1   0   3 654976. 10765.0  11
   1   0   3 658264. 10724.6  12
   1   0   4 90.2703 28.2953   1
   1   0   4 97.4551 26.7400   3
   1   0   4 145.561 31.5516   2
   1   0   4 94.9140 28.2128   7
   1   0   4-9.92258 16.5313  12
   1   0   4-8.13957 22.0067  11
   1   0   4-4.99944 16.4540  15
  -1   0  -5 26064.6 554.731  44
   1   0   5 25737.4 566.381   3
   1   0   5 25892.8 566.152   2
   1   0   5 25646.6 569.785   1
   1   0   5 26245.8 574.166   7
   1   0   5 25717.4 574.944  11
   1   0   6 12.8029 29.0407  11
   1   0   6 18.3128 29.7983   3
   1   0   6 12.1567 28.2916   2
   1   0   7 25575.2 626.418  11
  -1   0  -7 25157.1 596.373  44
   1   0   7 24553.0 615.902   2
   1   0   7 24835.2 618.519   3
   1   0   8 4.73135 27.4099   6
   1   0   8 18.6823 30.7356   2
   1   0   8 18.6820 32.2352   3
  -1   0  -8 31.9019 31.0501  44
   1   0   8-14.0990 28.0909  38
   1   0   8 18.7423 35.1565  11
   1   0   8 4.50215 23.4224  34
   1   0   8 29.0079 29.3323  24
   1   0   8 4.79105 29.4921  26
   1   0   8-16.4314 33.7154  19
   1   0   9 1231.26 132.432   3
   1   0   9 1398.87 141.315   2
   1   0   9 1239.71 103.569  19
   1   0   9 1482.48 102.777  38
   1   0   9 1385.30 101.233  35
   1   0   9 1486.50 142.506  11
   1   0   9 1428.84 98.5000  34
   1   0   9 1150.33 94.2699  24
   1   0   9 1395.94 101.483  26
   1   0   9 1419.81 102.907   6
   1   0  10-14.0395 41.3178  19
   1   0  10 18.7784 37.9766  24
   1   0  10 18.2841 34.7340  26
   1   0  10-12.5775 41.3842   6
   1   0  10 6.22056 33.0033  35
   1   0  11 1144.74 105.423  19
   1   0  11 1119.04 97.4443  24
   1   0  11 1127.16 98.4411   6
   1   0  11 1088.89 95.2969  35
   1   0  12-38.6400 41.8464  19
   1   0  12 23.3555 34.3672  24
   1   0  12 5.97896 31.1054   6
   1   0  12-5.71464 32.5679  35
   1   0  13 1508.40 103.351  19
   1   0  13 1453.49 97.5286   6
   1   0  13 1555.28 100.720  24
   1   0  14 29.8204 25.5679  19
   1   0  14 40.2076 36.1236  24
   1   0  14-19.9020 26.2847   6
  -1  -1  14 4493.22 154.908  19
   1   1 -14 4918.26 141.854  30
  -1   1  14 4809.16 152.080  24
  -1  -1  14 4655.07 150.130  24
  -1  -1  14 4491.35 148.571  35
  -1  -1  14 4565.50 149.491   6
  -1   1  14 4347.76 148.669   6
  -1  -1  13 5306.30 192.998  35
  -1   1  13 5449.63 194.828  24
  -1  -1  13 5432.17 194.353  24
  -1   1  13 5388.23 192.424   6
  -1  -1  13 5374.33 191.411   6
  -1  -1  13 5306.01 200.226  19
  -1   1  13 5074.50 198.033  19
  -1  -1  12 11597.3 334.509  35
  -1  -1  12 11180.0 326.902  24
  -1   1  12 10556.9 321.210  24
  -1  -1  12 10953.2 321.300   6
  -1   1  12 11054.9 323.632   6
  -1   1  12 10580.2 336.408  19
  -1  -1  12 10778.7 338.014  19
  -1   1  11 48.4786 41.3528  38
  -1  -1  11 66.6866 41.3705  38
  -1   1  11 43.9688 49.7794  24
  -1  -1  11 50.2944 43.8873  24
  -1  -1  11 30.3206 35.7008   6
  -1   1  11 24.5597 38.3387   6
  -1  -1  11 43.2696 38.9972  19
  -1   1  11 80.7266 47.6924  19
  -1   1  10 23475.1 552.807  38
  -1  -1  10 23138.0 553.057  38
  -1  -1  10 22759.4 574.197  19
  -1   1  10 22986.3 580.293  19
  -1  -1  10 22922.1 554.904  24
  -1   1  10 23796.3 560.040  24
  -1   1  10 24424.5 559.446   6
  -1  -1  10 24294.3 557.044   6
  -1  -1   9 12763.4 340.254   6
  -1   1   9 12207.4 337.806   6
   1   1  -9 12582.9 417.860  44
   1  -1  -9 11994.6 424.533  40
  -1   1   9 11898.8 424.312   2
  -1   1   9 11964.9 424.886   3
  -1  -1   9 12003.8 425.826   2
  -1  -1   9 11614.6 423.275   3
  -1   1   9 12246.4 338.439  38
  -1  -1   9 12267.6 338.465  38
  -1   1   9 11733.3 337.602  24
  -1  -1   9 11733.3 336.827  24
  -1  -1   9 11799.1 342.639  26
  -1   1   9 12193.8 361.188  19
  -1  -1   9 11967.0 356.303  19
   1  -1  -8 39662.8 907.333  40
   1   1  -8 40409.3 895.362  44
  -1   1   8 40862.0 911.187   3
  -1   1   8 40110.1 906.123   2
  -1  -1   8 40853.4 910.137   2
  -1  -1   8 39533.6 903.238   3
  -1  -1   8 40780.2 803.388  38
  -1   1   8 39874.4 801.478  38
  -1   1   8 40306.7 805.183  36
  -1  -1   8 39696.1 805.710  26
  -1  -1   8 39274.2 802.498  24
  -1   1   8 39909.2 801.477  24
  -1   1   8 39916.3 827.290  19
  -1  -1   8 41378.6 828.221  19
   1   1  -7 728.759 80.3922  44
   1  -1  -7 532.266 72.5602  40
  -1  -1   7 568.258 75.3645   2
  -1   1   7 460.117 67.7316   3
  -1  -1   7 596.457 76.4349   3
  -1   1   7 559.075 71.9839   2
  -1   1   6 71818.3 1348.04  11
   1   1  -6 71290.0 1338.28  44
  -1  -1   6 70346.6 1353.37   8
  -1   1   6 71111.3 1342.81   3
  -1   1   6 69717.7 1339.42   2
  -1  -1   6 71574.6 1339.02   2
  -1  -1   6 72073.7 1341.12   3
  -1   1   5 22008.4 490.778  11
  -1  -1   5 21540.4 478.270  11
   1   1  -5 21803.7 486.489  44
  -1  -1   5 21838.1 503.845   8
  -1   1   5 21717.0 485.865   2
  -1   1   5 21825.4 486.571   3
  -1  -1   5 22205.3 485.864   2
  -1  -1   5 21929.1 485.292   3
  -1   1   4 152031. 2563.22   3
  -1  -1   4 151510. 2561.42   2
  -1   1   4 154703. 2564.81   2
  -1  -1   4 155911. 2564.74   3
  -1  -1   4 147601. 2556.22  11
  -1  -1   4 148430. 2547.43  10
  -1   1   4 147986. 2563.97  11
   1   1  -4 149652. 2565.51  44
   1  -1  -4 149914. 2538.96  44
  -1   1   4 149122. 2553.27  41
  -1  -1   4 147348. 2546.19   9
  -1  -1   4 151613. 2590.44   8
  -1   1   4 150130. 2541.93  18
  -1  -1   3 732.086 48.6042   2
  -1   1   3 656.003 46.4287   2
  -1  -1   3 750.511 48.1614   3
  -1   1   3 704.195 47.2661   3
  -1   1   3 482.074 43.6096  41
   1  -1  -3 463.376 35.7040  44
   1  -1  -3 429.081 42.5669  40
   1   1  -3 496.121 42.6791  44
  -1  -1   3 452.770 45.6055  42
  -1  -1   3 704.224 46.9600  11
  -1  -1   3 413.068 38.3185  10
  -1  -1   3 374.719 37.8455  14
  -1  -1   3 506.880 41.8669   9
  -1  -1   3 443.953 47.4012   8
  -1   1   3 486.459 38.3376  18
  -1   1   2 98701.6 1650.06   2
  -1  -1   2 98510.4 1648.54   2
  -1  -1   2 99567.9 1648.94   3
  -1   1   2 98874.6 1649.80   3
  -1   1   2 95116.3 1619.34  39
   1  -1  -2 98287.6 1662.44  40
   1   1  -2 98207.5 1655.74  44
  -1  -1   2 99951.8 1663.41  42
   1  -1  -2 94589.9 1633.28  44
  -1  -1   2 94738.8 1661.98  14
  -1  -1   2 96894.8 1658.70  10
  -1  -1   2 98949.4 1640.18  11
   1  -1  -2 98779.5 1644.32  13
   1  -1  -2 98574.8 1644.88  16
  -1  -1   2 97795.6 1658.74   9
  -1  -1   2 98799.5 1682.27   8
  -1   1   2 98845.5 1648.38  18
  -1   1   1 138978. 2290.88  39
   1  -1  -1 137391. 2288.88  15
  -1  -1   1 137801. 2315.68  14
   1  -1  -1 137871. 2303.57  16
   1  -1  -1 137449. 2303.46  13
  -1  -1   1 138521. 2308.23  10
   1  -1  -1 138594. 2288.94  12
   1  -1  -1 139966. 2308.40  40
   1  -1  -1 141324. 2283.16  44
   1   1  -1 139132. 2298.35  44
  -1  -1   1 135351. 2302.01  42
  -1  -1   1 140120. 2308.52   9
  -1  -1   1 137035. 2318.45   8
  -1  -1   1 135692. 2310.32  18
   1   1   0 103693. 1741.69   1
   1  -1   0 105764. 1743.06   1
   1  -1   0 104646. 1749.17  12
   1  -1   0 103412. 1748.98  15
  -1  -1   0 105230. 1746.34  10
  -1  -1   0 104606. 1758.47  14
   1   1   0 106689. 1754.12  41
   1  -1   0 104905. 1746.35  42
   1   1   0 104768. 1760.84  43
  -1   1   0 104803. 1748.94  39
   1   1   0 103194. 1736.68  44
   1  -1   0 105823. 1752.79  40
  -1  -1   0 103516. 1746.47  42
  -1   1   0 104971. 1759.30  41
   1   1   0 105554. 1742.30   7
  -1  -1   0 105992. 1746.36   9
  -1  -1   0 103571. 1745.18   8
   1  -1   0 105152. 1742.88   7
  -1   1   0 103558. 1756.27  17
   1   1   1 6516.07 154.870   2
   1   1   1 6845.22 156.354   3
   1   1   1 7097.61 156.747   1
   1  -1   1 6516.64 153.204   3
   1  -1   1 6621.68 153.977   2
   1  -1   1 6761.02 155.842   1
   1  -1   1 7131.66 162.564  12
  -1  -1  -1 7093.78 138.768  10
   1  -1   1 7033.50 162.621  15
   1  -1   1 7003.43 159.328  40
   1  -1   1 6810.24 149.857  42
   1   1   1 7424.42 156.694  41
   1   1   1 7296.62 175.333  43
  -1   1  -1 7049.39 159.198  39
  -1   1  -1 6926.88 151.624  41
   1  -1   1 6849.83 127.079  43
   1   1   1 7318.77 157.873   7
   1  -1   1 6589.31 155.089   7
  -1  -1  -1 7105.79 138.723   9
  -1  -1  -1 7086.87 128.798   8
  -1   1  -1 7176.82 161.067  17
   1  -1   2 7717.79 187.652   1
   1  -1   2 7684.37 186.370   3
   1   1   2 8063.67 188.735   3
   1  -1   2 7840.44 187.811   2
   1   1   2 7527.54 185.551   2
   1   1   2 7996.63 189.515   1
   1  -1   2 7880.96 189.365  11
   1   1   2 7816.60 193.427  11
   1  -1   2 7963.86 188.606  12
   1   1   2 7563.70 164.523  12
   1  -1   2 7720.93 180.213  10
   1   1   2 7508.12 164.893  15
   1  -1   2 7788.94 188.552  15
  -1   1  -2 7765.04 181.208  39
   1   1   2 7710.71 203.383  43
   1  -1   2 7722.62 178.492  42
   1   1   2 7651.46 167.945  41
   1  -1   2 7848.51 180.619   9
   1  -1   2 8211.66 190.746   7
   1   1   2 8311.57 190.501   7
  -1   1  -2 7709.01 178.351  17
   1  -1   3 25644.8 507.472   1
   1   1   3 26500.1 509.490   1
   1  -1   3 26151.4 506.839   2
   1   1   3 26072.3 507.238   3
   1   1   3 25919.5 507.168   2
   1  -1   3 26477.2 507.701   3
   1  -1   3 23435.4 475.463  10
   1  -1   3 25153.9 497.573  12
   1  -1   3 25611.3 512.410  11
   1   1   3 26200.3 520.636  11
   1  -1   3 25016.5 498.639  15
   1  -1   3 25697.5 499.496  42
  -1   1  -3 25454.3 483.626  39
   1   1   3 25579.0 526.339  43
   1  -1   3 23035.6 473.679   9
   1   1   3 26032.9 508.203   7
   1  -1   3 26520.1 510.509   7
  -1   1  -3 24860.0 480.788  17
   1   1   4 383.058 52.4150  43
   1   1   4 443.724 49.2028   2
   1   1   4 350.412 45.4355   3
   1  -1   4 442.292 49.6827   1
   1  -1   4 483.301 50.6939   2
   1  -1   4 470.184 49.9787   3
   1   1   4 392.119 47.0961   1
   1  -1   4 489.424 51.4038   7
   1  -1   4 493.094 50.4703   8
   1   1   4 406.970 48.1546   7
   1  -1   4 592.430 50.6581  12
   1  -1   4 603.763 50.6373  15
   1  -1   4 404.170 49.4076  11
   1   1   4 396.985 52.5740  11
  -1  -1  -5 79940.6 1454.26  44
  -1   1  -5 82651.2 1484.13  44
   1   1   5 81394.8 1484.86   2
   1  -1   5 79786.3 1488.74   1
   1   1   5 81582.5 1485.35   3
   1  -1   5 81615.3 1485.59   3
   1  -1   5 81017.7 1483.51   2
   1   1   5 83337.4 1493.41   1
   1  -1   5 79107.1 1486.99   7
   1   1   5 81648.3 1491.61   7
   1  -1   5 83354.8 1500.72  11
   1  -1   5 80397.1 1453.81  12
   1   1   5 81773.0 1511.19  11
   1  -1   5 80665.9 1455.78  15
   1   1   6 377.923 62.7218  11
   1  -1   6 348.907 59.9688  11
   1   1   6 267.716 52.4731   3
   1  -1   6 334.189 56.3647   3
   1  -1   6 259.688 51.3144   2
   1   1   6 311.000 53.9977   2
  -1   1  -6 312.900 53.0851  44
   1   1   7 77.0346 39.8478  11
  -1   1  -7 71.9618 37.4580  44
   1   1   7 23.0315 35.7447   2
   1   1   7 76.8441 39.9967   3
   1  -1   7 61.7646 35.0374   2
   1  -1   7 69.4825 38.5440   3
   1  -1   8 18611.0 437.445   6
   1   1   8 18963.9 440.459   6
   1  -1   8 18247.7 533.213   3
   1   1   8 17600.6 529.320   3
   1  -1   8 18555.5 536.469   2
   1   1   8 17984.8 532.632   2
  -1   1  -8 18135.5 518.019  44
   1   1   8 18731.5 437.548  38
   1  -1   8 18363.8 435.511  38
   1  -1   8 18927.5 540.931  11
   1   1   8 19084.8 555.074  11
   1  -1   8 18279.3 433.016  34
   1  -1   8 18297.0 441.428  26
   1  -1   8 17831.9 433.675  24
   1   1   8 18065.4 434.879  24
   1  -1   8 18706.6 459.089  19
   1   1   8 17609.6 446.603  19
   1  -1   9 1287.24 98.1294   6
   1   1   9 987.964 87.2791   6
   1   1   9 952.550 117.183   2
   1   1   9 1162.01 127.390   3
   1  -1   9 1208.18 130.516   3
   1  -1   9 1077.34 122.356   2
  -1   1  -9 1097.69 117.627  44
   1   1   9 1111.10 90.4029  38
   1  -1   9 1166.35 96.0493  35
   1  -1   9 1149.20 92.4042  38
   1  -1   9 1144.58 125.707  11
   1  -1   9 1079.99 89.3487  34
   1  -1   9 1115.89 93.2290  26
   1  -1   9 979.440 86.7231  24
   1   1   9 1049.66 89.9697  24
   1   1   9 1066.77 96.2595  19
   1  -1   9 1064.73 96.7078  19
   1  -1  10 15640.8 420.496  35
   1  -1  10 15309.3 410.726  24
   1  -1  10 14446.3 404.451  26
   1   1  10 13984.1 399.813  24
   1   1  10 15216.3 409.476   6
   1  -1  10 14905.5 406.277   6
   1   1  10 15242.7 425.443  19
   1  -1  10 14907.2 424.998  19
   1  -1  11 4546.25 202.655  35
   1   1  11 4524.85 197.095  24
   1  -1  11 4345.86 194.810  26
   1  -1  11 4660.22 199.953  24
   1   1  11 4153.48 190.681   6
   1  -1  11 4357.24 194.084   6
   1   1  11 4604.50 205.951  19
   1  -1  11 4698.19 211.495  19
   1  -1  12 6032.36 225.326  35
   1  -1  12 5699.69 217.293  24
   1   1  12 5908.40 218.264  24
   1  -1  12 5421.90 214.198   6
   1   1  12 5747.06 219.599   6
   1  -1  12 6001.83 233.844  19
   1   1  12 5718.93 223.852  19
   1  -1  13 14.1744 30.7018  35
   1   1  13-26.5001 44.7921  24
   1  -1  13 8.86439 39.1318  24
   1  -1  13 13.7753 30.2173   6
   1   1  13 32.7943 34.8122   6
   1  -1  13 20.3831 31.8132  19
   1   1  13 4.74482 29.6223  19
   1  -1  14 1802.94 86.8279  35
   1  -1  14 1781.49 91.6014  19
   1   1  14 1959.31 91.3374  24
   1   1  14 1812.25 89.2966   6
   1  -1  14 1714.79 85.6220   6
   1   2 -14 1351.18 65.6285  30
  -1  -2  14 1185.20 69.5686  19
  -1  -2  13 463.804 59.1393  19
  -1   2  13 457.046 61.7582  24
  -1   2  13 364.845 50.2698   6
  -1  -2  13 521.095 60.3619  35
  -1  -2  12 1344.68 105.771  19
  -1  -2  12 1413.85 101.094  24
  -1   2  12 1390.91 106.456  24
  -1   2  12 1566.39 104.393   6
  -1  -2  12 1487.90 108.790  35
  -1  -2  11 1601.46 121.905  19
  -1   2  11 1541.93 120.523  19
  -1  -2  11 1391.98 105.020  24
  -1   2  11 1615.59 116.571  24
  -1   2  11 1729.79 115.235   6
  -1   2  11 1495.38 106.785  38
  -1  -2  11 1427.92 102.445  38
  -1  -2  10 8407.46 293.749  19
  -1   2  10 8516.80 300.244  19
  -1   2  10 8463.17 259.590  21
  -1   2  10 8331.33 275.857  24
  -1   2  10 8772.76 279.277   6
  -1   2  10 8336.63 272.618  38
  -1  -2  10 8538.03 273.891  38
  -1   2  10 8141.64 274.580  36
  -1   2   9 2991.66 144.702   6
  -1   2   9 2951.54 149.008  36
  -1   2   9 3279.83 150.168  38
   1  -2  -9 2848.81 195.728  40
   1   2  -9 3092.90 195.914  44
  -1  -2   9 2930.44 151.706  26
  -1   2   9 2775.72 142.620  24
  -1   2   9 2643.03 155.000  19
  -1   2   9 2748.67 134.124  21
  -1  -2   9 2930.66 157.965  19
  -1   2   8 28128.0 610.537  36
   1   2  -8 30049.6 711.609  44
   1  -2  -8 27583.4 707.741  40
  -1   2   8 27188.8 697.915   3
  -1   2   8 29108.4 711.418   2
  -1  -2   8 27932.3 610.404  26
  -1   2   8 28062.6 634.040  19
  -1  -2   8 27615.9 621.036  19
  -1   2   8 28224.7 589.284  21
  -1   2   7 12134.5 316.361  36
   1  -2  -7 12985.3 394.329  40
   1   2  -7 11717.4 370.754  44
  -1   2   7 12529.0 377.162   3
  -1   2   7 11551.3 367.620   2
  -1  -2   7 11434.9 387.136   8
   1  -2  -6 2549.69 145.148  40
   1   2  -6 2679.04 144.698  44
  -1  -2   6 2464.61 151.881   8
  -1   2   6 2741.02 142.902   3
  -1   2   6 2596.32 139.022   2
  -1  -2   5 30797.4 630.472  10
   1   2  -5 30051.5 639.545  44
   1  -2  -5 30091.8 652.507  40
  -1  -2   5 30675.1 679.428   8
  -1  -2   5 30050.2 627.006   9
  -1   2   5 30171.4 631.251   3
  -1   2   5 29845.9 629.767   2
  -1  -2   4 58766.0 1052.35  10
  -1  -2   4 55574.7 1060.89  14
  -1  -2   4 55544.7 1038.11  11
  -1  -2   4 55580.1 1067.52  42
   1  -2  -4 56499.3 1060.49  40
  -1   2   4 56205.6 1051.69  41
   1   2  -4 56312.4 1045.93  44
  -1  -2   4 59393.4 1052.63   9
  -1  -2   4 57291.2 1091.40   8
  -1   2   4 55651.3 1034.28   2
  -1   2   4 55514.6 1034.36   3
  -1   2   3 66361.2 1162.15   3
  -1   2   3 66053.6 1160.95   2
  -1  -2   3 63327.2 1197.72  14
  -1  -2   3 66891.9 1190.15  10
  -1  -2   3 65893.3 1193.96  42
   1  -2  -3 66471.9 1191.70  40
  -1   2   3 66163.0 1198.31  41
   1   2  -3 67681.0 1176.71  44
  -1  -2   3 68566.4 1222.26   8
  -1  -2   3 64911.7 1186.85   9
  -1   2   3 64896.3 1152.48  18
   1   2  -2 8098.13 193.040  44
  -1   2   2 7838.83 217.420  41
  -1  -2   2 7587.70 206.525  42
   1  -2  -2 8082.69 207.565  40
  -1  -2   2 7969.92 218.506  14
   1  -2  -2 7646.52 187.087  13
   1  -2  -2 7928.58 189.234  16
  -1  -2   2 8264.46 212.821  10
  -1  -2   2 8294.27 224.856   8
  -1  -2   2 8058.08 210.678   9
  -1   2   2 8247.55 182.892   2
  -1   2   2 8130.16 182.031   3
  -1   2   1 91367.8 1568.55  39
   1   2  -1 92823.5 1582.48  41
   1   2  -1 92565.5 1571.74  43
   1   2  -1 92057.3 1550.45  44
  -1  -2   1 90917.6 1581.03  42
   1  -2  -1 91684.9 1576.65  40
   1  -2  -1 93086.9 1591.43  42
  -1   2   1 92739.8 1598.22  41
  -1  -2   1 90753.9 1599.78  14
  -1  -2   1 90644.5 1583.39  10
   1  -2  -1 91204.2 1545.81  12
   1  -2  -1 90951.9 1546.20  15
   1  -2  -1 92775.4 1568.76  14
  -1  -2   1 92499.1 1584.42   9
  -1   2   1 93712.6 1587.97  17
  -1   2   0 244995. 4044.86  39
   1  -2   0 247827. 4050.04  42
  -1  -2   0 245606. 4051.54  42
  -1   2   0 247732. 4056.62  41
   1   2   0 242484. 4050.25  43
   1   2   0 243422. 4002.12  44
   1   2   0 244884. 4049.95  41
   1  -2   0 242604. 4037.93  40
   1  -2   0 241365. 4051.54  14
  -1  -2   0 236613. 4040.18  10
   1  -2   0 240879. 4030.84  15
   1  -2   0 242444. 4030.08  12
  -1  -2   0 245001. 4058.67  14
  -1  -2   0 241192. 4039.69   9
  -1   2   0 243394. 4055.42  17
   1   2   0 246484. 4043.20  17
  -1   2  -1 434192. 7179.62  39
  -1  -2  -1 439353. 7185.92  42
   1  -2   1 434278. 7175.35  42
   1  -2   1 427139. 7170.33  40
   1   2   1 435807. 7179.19  41
  -1   2  -1 439734. 7176.74  41
   1   2   1 435764. 7199.35  43
  -1  -2  -1 438197. 7179.32  14
   1  -2   1 437790. 7197.90  14
   1  -2   1 436291. 7176.51  15
  -1  -2  -1 435071. 7158.40  10
   1  -2   1 434464. 7174.87  12
  -1  -2  -1 435282. 7157.15   9
   1   2   1 434237. 7159.33  17
  -1   2  -1 436225. 7187.49  17
   1   2   2 21280.7 422.782   3
   1   2   2 22216.1 420.496   1
   1   2   2 21122.7 422.405   2
  -1   2  -2 21310.9 439.541  39
   1   2   2 21790.1 471.190  43
   1   2   2 21973.9 435.198  41
  -1  -2  -2 21731.8 417.972  40
   1  -2   2 21839.2 437.593  42
   1  -2   2 21233.6 447.068  10
   1  -2   2 21707.0 461.075  14
   1  -2   2 22144.2 445.843  12
   1  -2   2 21898.4 446.960  15
  -1  -2  -2 21801.6 426.482  14
   1  -2   2 21922.1 449.633   9
   1   2   2 21685.1 419.034   7
  -1   2  -2 21769.0 447.995  17
   1  -2   3 8345.21 218.565   1
   1   2   3 8577.33 218.419   1
   1   2   3 8259.74 219.193   3
   1   2   3 8664.49 222.654   2
  -1   2  -3 8441.55 221.785  39
   1   2   3 8285.49 210.861  41
   1  -2   3 8499.05 225.701  42
   1   2   3 9057.41 259.979  43
   1  -2   3 8703.10 233.257  12
   1  -2   3 8151.24 229.632  11
   1  -2   3 8635.30 229.028  10
   1  -2   3 8014.39 228.276  15
   1  -2   3 8261.29 218.430   7
   1  -2   3 9023.45 231.309   9
   1   2   3 8264.46 216.241   7
  -1   2  -3 8306.29 227.228  17
   1  -2   4 5003.05 178.833  42
  -1   2  -4 4977.92 177.771  44
   1   2   4 5328.82 207.833  43
   1   2   4 5351.82 178.471   1
   1   2   4 5375.60 180.550   3
   1   2   4 5210.54 178.448   2
   1  -2   4 5278.08 177.429   1
   1  -2   4 5294.30 183.159  15
   1  -2   4 5267.09 172.323  10
   1  -2   4 5283.80 187.693  11
   1  -2   4 5121.77 180.167  12
   1   2   4 5200.38 176.459   7
   1  -2   4 5400.55 178.855   7
   1  -2   4 5537.30 174.205   9
  -1   2  -4 5313.76 175.637  17
   1  -2   5 34639.9 722.557  12
   1  -2   5 35325.4 727.291  15
   1  -2   5 33891.5 742.146  11
  -1   2  -5 34917.6 730.070  44
   1  -2   5 35427.1 730.300   7
   1  -2   5 35256.2 744.080   8
   1  -2   5 34811.2 724.730   1
   1   2   5 35268.8 730.563   2
   1   2   5 34372.2 727.588   3
  -1   2  -6 7472.32 264.680  44
   1   2   6 7552.68 266.849   2
   1   2   6 7061.46 260.416   3
   1  -2   6 7398.27 275.738  11
   1  -2   6 7761.58 260.509  15
   1  -2   6 7763.51 258.456  12
  -1   2  -7 3894.27 201.909  44
   1   2   7 4054.94 204.541   2
   1   2   7 4458.96 213.321   3
   1  -2   7 4079.84 209.888  11
   1   2   8 306.459 66.2089   2
   1   2   8 200.945 53.7528   3
  -1   2  -8 266.701 62.8647  44
  -1  -2  -8 323.163 65.0129  40
   1  -2   8 125.142 49.2180  11
   1  -2   8 222.147 42.2182  34
   1  -2   8 246.740 48.1630  26
   1   2   8 262.996 43.8914  21
   1   2   9 111.073 37.4916   6
  -1  -2  -9 89.6564 47.5329  40
  -1   2  -9 72.5032 40.3634  44
   1  -2   9 162.087 46.8092  35
   1  -2   9 173.042 57.4072  11
   1  -2   9 129.099 42.5554  34
   1   2   9 93.8073 37.6920  24
   1  -2   9 115.124 42.3296  26
   1  -2   9 100.566 44.7033  19
   1   2   9 96.3172 35.1215  21
   1  -2  10 9907.95 317.541  35
   1  -2  10 9756.71 301.035  24
   1  -2  10 9106.24 303.689  26
   1   2  10 9438.18 296.638  24
   1   2  10 9298.41 298.414   6
   1   2  10 9187.97 277.100  21
   1  -2  10 10128.6 328.209  19
   1  -2  11 146.096 47.9669  35
   1  -2  11 163.083 46.6478  24
   1  -2  11 291.335 58.2784  26
   1   2  11 239.093 51.5748  24
   1   2  11 144.927 44.0859   6
   1  -2  11 203.949 58.1598  19
   1   2  11 173.126 40.4552  21
   1  -2  12 685.715 75.6353  35
   1  -2  12 663.589 71.0654  24
   1   2  12 551.475 70.5893  24
   1  -2  12 658.211 78.7406  19
   1   2  12 608.172 68.5306   6
   1  -2  13 2082.82 113.002  35
   1   2  13 2042.98 106.750   6
   1  -2  13 2077.75 115.019  19
   1  -2  14 136.211 30.7358  19
   1   3 -13 452.740 48.4974  30
  -1  -3  13 471.714 53.3098  35
  -1  -3  12 806.652 78.0783  35
  -1   3  12 580.291 59.1904  21
  -1  -3  11 9244.69 301.436  35
  -1   3  11 9195.17 272.941  21
  -1   3  10 3577.41 170.849  36
  -1   3  10 3458.74 156.574  21
  -1   3   9 59.8058 35.7740  36
  -1   3   9 51.4980 34.7538  21
  -1   3   9 42.0955 45.6098  19
   1  -3  -9 185.798 59.1062  40
   1   3  -9 228.212 61.0722  44
  -1   3   8 1788.83 114.935  36
   1  -3  -8 1980.11 156.482  40
   1   3  -8 1889.18 148.573  44
  -1   3   8 1814.21 123.415  19
  -1   3   8 1840.17 106.269  21
   1   3  -7 214.535 53.7252  44
   1  -3  -7 296.122 61.5894  40
  -1   3   7 207.572 43.5312  32
  -1  -3   7 261.935 68.8511   8
  -1   3   7 220.885 42.5324  37
  -1   3   7 244.046 46.5193  36
  -1   3   7 272.355 49.9069  19
  -1   3   7 259.854 42.0146  21
  -1   3   6 2551.03 122.392  36
   1  -3  -6 2478.64 152.743  40
   1   3  -6 2303.83 141.015  44
  -1  -3   6 2535.96 168.439   8
   1   3  -6 2509.87 151.968  17
   1  -3  -5 93.2380 34.2353  40
   1   3  -5 27.1769 25.3084  44
  -1  -3   5 13.2313 28.3961  42
  -1  -3   5 34.1999 27.8328   9
  -1  -3   5 70.1327 38.0411   8
  -1  -3   5 51.5557 29.8158  10
  -1  -3   5 40.1347 28.7112  14
  -1  -3   4-5.11606 21.2941   9
  -1  -3   4 25.7254 25.1108  10
  -1  -3   4-6.72059 32.0455   8
   1  -3  -4 5.19277 24.1642  40
  -1   3   4 21.5291 26.2684  41
  -1  -3   4 27.2096 26.5594  42
   1   3  -4 30.5193 24.0057  44
   1   3  -4 34.8225 27.0071  17
  -1  -3   4 6.00865 23.3938  14
  -1  -3   3 3298.96 157.313   8
  -1  -3   3 3131.78 140.582   9
   1  -3  -3 3353.45 141.824  40
  -1  -3   3 3265.74 143.552  42
  -1   3   3 3137.16 144.694  41
   1   3  -3 3176.00 123.329  44
   1   3  -3 3185.58 148.516  17
  -1  -3   3 3229.63 143.025  10
  -1  -3   3 3359.34 154.960  14
   1   3  -2 31669.6 632.077  41
   1  -3  -2 32452.8 635.247  40
  -1  -3   2 32845.2 645.776  42
  -1   3   2 30246.0 649.235  41
   1  -3  -2 31819.8 660.217  42
  -1  -3   2 29789.2 657.110  14
  -1  -3   2 32660.1 651.276  10
  -1  -3   2 31612.5 645.971   9
  -1  -3   2 31774.5 663.120   8
   1   3  -2 31190.4 653.495  17
  -1   3   1 124934. 2189.12  39
   1   3  -1 131972. 2208.56  41
   1  -3  -1 127410. 2188.32  40
  -1  -3   1 126895. 2207.00  42
   1  -3  -1 126859. 2218.06  42
  -1   3   1 128759. 2219.02  41
  -1  -3   1 127672. 2225.56  14
  -1  -3   1 130304. 2208.79  10
  -1  -3   1 129828. 2206.67   9
  -1   3   1 122886. 2203.61  17
   1   3  -1 125738. 2210.99  17
  -1   3   0 157191. 2683.84  39
   1  -3   0 155113. 2663.83  40
   1   3   0 156276. 2693.12  41
  -1  -3   0 158016. 2695.04  42
   1   3   0 155229. 2681.42  43
   1  -3   0 157367. 2693.47  42
  -1   3   0 157632. 2697.39  41
  -1  -3   0 157755. 2703.42  14
   1  -3   0 155753. 2692.63  14
  -1  -3   0 158785. 2682.97  10
  -1  -3   0 159212. 2681.26   9
   1   3   0 159718. 2688.83  17
  -1   3   0 158051. 2697.02  17
  -1   3  -1 100738. 1740.16  39
   1   3   1 98711.2 1738.97  41
   1  -3   1 100973. 1718.18  40
  -1   3  -1 99564.2 1738.24  41
  -1  -3  -1 100099. 1749.15  42
   1  -3   1 98295.8 1736.32  42
   1   3   1 100049. 1753.53  43
  -1  -3  -1 97570.4 1739.09  14
  -1  -3  -1 98119.7 1716.97  10
   1  -3   1 99801.2 1758.41  14
   1  -3   1 99223.7 1757.27  10
   1  -3   1 100032. 1725.28  12
   1  -3   1 98253.6 1724.81  15
   1  -3   1 97570.2 1755.29   9
  -1  -3  -1 98872.3 1715.63   9
  -1   3  -1 95861.6 1748.99  17
   1   3   1 97844.1 1719.61  17
  -1   3  -2 8564.96 243.795  39
   1   3   2 8617.74 243.001  41
   1  -3   2 8864.50 234.243  40
  -1  -3  -2 8171.77 251.168  42
   1  -3   2 8696.67 243.549  42
   1   3   2 8526.17 262.023  43
   1  -3   2 8502.44 252.932  10
   1  -3   2 8785.80 245.263  12
   1  -3   2 8499.48 260.358  14
   1  -3   2 8744.01 245.841  15
   1  -3   2 8830.31 255.644   9
  -1   3  -2 8592.79 253.277  17
  -1   3  -3 73600.9 1369.48  39
   1   3   3 75203.2 1419.85  43
   1   3   3 73301.9 1361.74  41
  -1  -3  -3 72604.3 1395.59  42
   1  -3   3 75816.5 1373.11  42
   1  -3   3 75513.1 1382.02  12
   1  -3   3 76950.5 1393.67  10
   1  -3   3 76168.4 1385.60  15
   1  -3   3 77071.0 1409.77  14
   1  -3   3 76304.5 1391.29   9
  -1   3  -3 77790.6 1393.10  17
  -1   3  -4 101311. 1839.46  39
   1  -3   4 102290. 1866.12  15
   1  -3   4 108015. 1864.27  10
   1  -3   4 104134. 1864.63  12
   1  -3   4 106001. 1866.74  11
   1   3   4 103530. 1922.89  43
  -1   3  -4 102396. 1835.96  44
   1  -3   4 100826. 1851.95  42
   1  -3   4 103718. 1855.68   9
  -1   3  -4 102813. 1861.56  17
   1  -3   5 57300.4 1129.25  15
   1  -3   5 56155.2 1133.45  11
   1  -3   5 58074.6 1129.46  12
   1  -3   5 55916.2 1123.61  42
  -1   3  -5 58122.1 1115.25  44
   1  -3   5 56116.2 1159.15   8
   1  -3   6 96148.5 1841.57  11
   1  -3   6 99004.3 1825.20  12
   1  -3   6 99254.2 1829.31  15
  -1   3  -6 97932.0 1817.39  44
   1  -3   6 94778.2 1855.05   8
  -1   3  -7 11642.5 383.974  44
   1  -3   7 11690.0 403.469  11
   1  -3   7 11970.3 385.126  12
   1  -3   7 12286.0 390.925  15
   1  -3   7 11676.1 319.801  26
   1  -3   7 11516.6 308.416  27
   1   3   7 11560.6 301.628  21
  -1   3  -8 10543.0 387.077  44
   1  -3   8 11129.9 321.399  35
   1  -3   8 10299.0 394.560  11
   1  -3   8 10364.4 301.982  34
   1  -3   8 10643.5 314.914  26
   1   3   8 10932.4 298.671  21
   1  -3   9 22094.5 524.028  35
   1  -3   9 20116.5 508.989  26
   1   3   9 20557.5 485.246  21
  -1   3  -9 20487.8 608.064  44
   1  -3  10 714.980 85.5257  19
   1   3  10 772.350 74.5833  21
   1  -3  10 781.207 85.1182  35
   1  -3  10 767.333 84.5429  26
   1   3  11 1526.97 99.7733  21
   1  -3  11 1417.62 112.344  19
   1  -3  11 1488.16 109.550  35
   1  -3  11 1490.37 109.906  26
   1  -3  12 90.1332 38.2443  35
   1   3  12 110.880 32.9906  21
   1  -3  12 44.8071 34.9921  19
   1  -3  13 2195.73 108.818  35
   1  -3  13 2356.17 114.850  19
   1   4 -13 499.460 42.9386  30
  -1  -4  13 445.421 44.1609  35
  -1   4  13 479.896 41.1505  21
   1   4 -12 48.0570 27.2246  30
  -1  -4  12 124.668 35.3022  35
  -1   4  12 68.8659 28.2474  21
  -1   4  11 1365.02 98.3858  36
  -1  -4  11 1371.42 100.748  35
  -1   4  11 1399.10 93.5601  21
  -1   4  10 3152.68 158.084  36
  -1   4  10 2769.47 140.031  21
  -1   4   9 993.907 88.0688  32
  -1   4   9 1070.35 91.5591  37
  -1   4   9 1098.24 98.0014  36
  -1   4   9 1163.56 90.2947  21
   1  -4  -8 821.164 119.615  42
  -1   4   8 974.294 90.9744  36
  -1   4   8 929.420 84.8823  37
  -1   4   8 958.871 86.6525  32
  -1  -4   8 846.490 118.543   8
  -1   4   8 942.085 79.5576  21
   1  -4  -7 167.285 52.9737  42
  -1   4   7 197.843 44.9268  37
  -1   4   7 381.546 57.6555  36
  -1  -4   7 273.583 63.0422  12
  -1  -4   7 363.414 70.5322  15
  -1   4   7 338.466 55.2878  32
  -1   4   7 535.025 60.0066  21
  -1  -4   7 248.707 70.9572   8
  -1  -4   6 48992.8 1105.45   8
  -1  -4   6 49442.5 1025.73   9
   1  -4  -6 47058.7 1031.53  40
  -1   4   6 48346.6 949.183  36
  -1   4   6 48927.6 945.735  37
  -1  -4   6 48521.0 1022.63  10
  -1   4   6 49378.7 948.036  32
   1   4  -6 46285.1 913.498  25
  -1   4   6 48132.1 915.828  21
   1   4  -6 49462.4 1061.54  17
  -1   4   5 9788.21 280.018  36
  -1   4   5 10132.3 280.119  37
   1  -4  -5 9303.74 353.126  42
  -1  -4   5 10076.4 349.326  42
   1  -4  -5 10263.7 335.681  40
  -1  -4   5 9446.13 361.737   8
  -1  -4   5 10263.9 334.588   9
   1   4  -5 10926.3 364.876  17
  -1  -4   5 10458.7 360.325  14
  -1  -4   5 9525.39 326.067  10
  -1  -4   4 47670.4 998.303  42
  -1   4   4 47771.4 994.612  41
   1  -4  -4 45200.5 1013.36  42
  -1  -4   4 48647.7 1040.90   8
  -1  -4   4 48552.6 993.039   9
   1   4  -4 48862.9 1018.86  17
  -1  -4   4 49857.0 1030.68  14
  -1  -4   4 49327.6 997.633  10
  -1   4   3 5531.38 222.631  41
   1  -4  -3 5425.31 228.522  42
  -1  -4   3 5628.33 220.805  42
  -1  -4   3 5343.74 215.382   9
  -1  -4   3 5172.48 229.565   8
   1   4  -3 6173.08 242.706  17
  -1  -4   3 5733.61 237.581  14
  -1  -4   3 5473.11 218.097  10
  -1   4   2 47512.3 965.958  41
   1  -4  -2 47909.6 979.708  42
   1   4  -2 48273.7 942.894  41
  -1  -4   2 47306.7 953.727  42
  -1  -4   2 45384.5 967.126   8
  -1  -4   2 47396.1 956.290   9
  -1   4   2 49846.3 955.445  17
   1   4  -2 46911.7 971.447  17
  -1  -4   2 47427.9 957.397  10
  -1  -4   2 48337.7 983.994  14
   1   4  -1 180165. 3091.38  41
  -1  -4   1 181162. 3096.53  42
  -1   4   1 175679. 3102.67  41
   1  -4  -1 177278. 3107.36  42
   1  -4  -1 175550. 3096.66   9
  -1  -4   1 177710. 3088.99   9
  -1   4   1 186113. 3102.04  17
   1   4  -1 181158. 3105.09  17
  -1  -4   1 177177. 3090.91  10
  -1  -4   1 179644. 3120.04  14
   1  -4  -1 174521. 3096.60  10
   1  -4   0 250858. 4313.35  42
  -1   4   0 249389. 4314.22  41
   1   4   0 248832. 4310.38  41
  -1  -4   0 255372. 4316.08  42
  -1  -4   0 256895. 4329.52  14
  -1  -4   0 255947. 4300.81  10
   1  -4   0 255060. 4318.21  14
   1  -4   0 250391. 4324.28  10
  -1  -4   0 254984. 4297.72   9
   1  -4   0 251731. 4324.06   9
   1   4   0 254731. 4306.77  17
  -1   4   0 258016. 4319.67  17
  -1   4  -1 23833.2 535.481  39
   1   4   1 23134.4 532.233  41
  -1   4  -1 22315.5 524.105  41
  -1  -4  -1 23145.3 541.811  42
   1  -4   1 22710.4 527.961  42
   1  -4   1 23507.3 550.523  14
   1  -4   1 23386.9 545.673  10
   1  -4   1 22380.7 539.100   9
  -1   4  -1 23211.3 540.736  17
  -1   4  -2 54492.4 1065.65  39
   1   4   2 53488.3 1081.32  43
   1   4   2 55443.4 1065.45  41
   1  -4   2 53794.2 1059.66  42
  -1  -4  -2 53617.9 1081.71  42
   1  -4   2 54181.8 1096.63  14
   1  -4   2 55234.4 1059.45  15
   1  -4   2 54447.6 1083.96  10
   1  -4   2 54346.6 1054.00  12
   1  -4   2 54789.3 1083.17   9
  -1   4  -2 55547.1 1087.77  17
  -1   4  -3 917.858 83.7114  39
  -1  -4  -3 843.622 87.6957  42
   1   4   3 974.067 84.7590  41
   1  -4   3 817.319 79.2554  42
   1  -4   3 757.619 81.1961  10
   1  -4   3 684.366 73.8870  15
   1  -4   3 991.622 86.9356  12
   1  -4   3 951.404 95.1359  14
   1  -4   3 803.266 82.4732   9
  -1   4  -3 836.589 84.7685  17
  -1   4  -4 2543.14 145.501  39
  -1  -4  -4 2916.59 171.088  42
   1  -4   4 2629.97 149.861  42
   1  -4   4 2641.49 152.483  12
   1  -4   4 2448.53 148.440  10
   1  -4   4 2642.93 152.880  15
   1  -4   4 2905.99 158.278   9
  -1   4  -4 2588.16 154.275  17
   1   4   5 1547.87 96.3114  37
   1   4   5 1634.12 96.2706  36
  -1  -4  -5 1476.34 128.968  42
   1  -4   5 1547.44 122.381  42
   1  -4   5 1416.83 119.578  11
   1  -4   5 1587.86 126.166  15
   1  -4   5 1768.18 130.667  12
  -1   4  -5 1740.16 130.133  17
   1  -4   5 1560.05 136.884   8
   1  -4   6 5603.30 276.648   8
  -1  -4  -6 5583.09 270.106  42
   1  -4   6 5690.16 265.135  11
   1  -4   6 5926.54 262.705  15
   1  -4   6 6061.66 263.754  12
   1   4   6 5478.77 200.383  37
   1   4   6 5840.86 203.756  36
  -1   4  -6 5413.29 191.545  25
   1   4   6 5652.85 187.140  21
  -1  -4  -7 43.1194 38.8555  42
   1   4   7 5.36092 31.0581  36
  -1   4  -7 14.3987 23.9514  25
   1   4   7 9.24040 25.8893  21
   1  -4   7 68.3908 43.1304  12
   1  -4   7-10.5561 36.4293  11
   1  -4   7 19.7162 30.7730  15
   1   4   8 1813.78 109.110  21
   1   4   8 1690.79 111.864  36
   1   4   9 37.1701 32.2211  21
   1  -4   9 30.5030 36.4687  26
   1  -4  10 781.847 87.9933  19
   1   4  10 762.456 75.4864  21
   1  -4  10 736.064 78.6129  26
   1   4  11 587.508 62.8732  21
   1  -4  11 540.944 71.9296  19
   1  -4  11 561.990 66.8342  35
   1  -4  11 548.796 64.3060  26
   1  -4  12 5101.73 185.425  19
   1   4  12 5040.69 166.524  21
   1  -4  12 5181.65 181.426  35
   1   4  13 230.400 30.3122  21
   1  -4  13 259.757 37.4014  19
  -1   5  12 11.3326 22.0606  21
  -1   5  11 4245.47 156.876  21
  -1   5  11 4357.04 166.048  36
  -1   5  10 124.828 38.1020  21
  -1   5  10 132.543 41.8855  36
  -1   5   9 26360.1 593.621  32
  -1   5   9 26185.2 582.842  21
  -1   5   9 26579.9 603.241  37
  -1   5   9 26224.5 607.625  36
  -1   5   8 10562.2 320.904  32
  -1   5   8 10616.4 308.389  21
  -1   5   8 11021.0 331.556  37
  -1   5   8 10790.3 331.609  36
  -1  -5   7 18069.3 603.096   8
  -1   5   7 18631.6 469.158  37
  -1   5   7 18975.4 475.273  36
  -1   5   7 18751.6 467.180  32
   1   5  -7 18314.7 447.052  25
  -1   5   7 18661.4 441.559  21
  -1  -5   6 858.024 120.389   8
  -1  -5   6 874.734 104.655   9
   1  -5  -6 924.644 121.110  42
  -1  -5   6 781.897 108.064  42
  -1   5   6 830.360 81.6418  37
  -1   5   6 775.669 80.5465  36
   1   5  -6 817.358 107.846  17
  -1  -5   6 1012.54 111.075  10
  -1  -5   6 943.499 111.733  15
  -1  -5   6 758.676 101.332  12
  -1  -5   6 925.996 116.325  14
  -1   5   6 754.951 79.4046  32
   1   5  -6 828.690 74.1432  25
   1   5  -6 850.380 71.6949  20
  -1  -5   5 16536.0 492.799   9
  -1  -5   5 16388.2 540.333   8
   1  -5  -5 16003.6 528.581  42
  -1  -5   5 16193.8 508.712  42
  -1   5   5 17362.5 424.207  37
  -1   5   5 17235.0 424.612  36
  -1  -5   5 15955.7 519.111  14
  -1  -5   5 16345.2 491.693  10
  -1   5   5 16704.4 422.477  32
   1   5  -5 16419.4 400.181  25
   1   5  -5 16737.0 520.983  17
   1   5  -5 16587.1 391.510  20
  -1  -5   4 826.129 95.7760   9
  -1  -5   4 1056.34 120.202   8
  -1   5   4 905.121 100.709  41
   1  -5  -4 771.071 100.002  42
  -1  -5   4 737.032 92.6153  42
  -1   5   4 762.993 71.1510  36
  -1   5   4 869.839 74.9853  37
  -1  -5   4 1053.83 115.498  14
  -1  -5   4 777.074 93.9649  10
  -1   5   4 875.081 78.4165  32
   1   5  -4 822.889 68.6752  25
   1   5  -4 913.258 107.409  17
   1   5  -4 920.593 69.6555  20
  -1  -5   3 860.465 102.619  14
  -1  -5   3 814.260 90.7303  10
   1   5  -3 519.400 83.6589  17
  -1   5   3 682.706 65.1638  37
  -1   5   3 739.018 68.3881  36
  -1  -5   3 698.328 84.3514   9
  -1  -5   3 708.181 94.4658   8
   1  -5  -3 838.402 100.492  42
  -1  -5   3 852.973 92.0032  42
  -1   5   3 682.176 86.2259  41
   1  -5  -2 7856.73 304.026  42
  -1  -5   2 6922.96 271.778  42
  -1   5   2 7378.25 286.784  41
  -1  -5   2 7183.87 274.281   9
  -1  -5   2 7314.15 291.272   8
   1   5  -2 7837.75 298.115  17
  -1  -5   2 7494.01 280.355  10
  -1  -5   2 7553.17 302.813  14
   1   5  -1 15280.9 429.716  41
   1  -5  -1 14707.7 443.344  42
  -1  -5   1 15389.7 435.616  42
  -1   5   1 15299.3 440.070  41
   1  -5  -1 15111.3 435.043   9
  -1  -5   1 15543.7 430.226   9
  -1   5   1 15214.0 434.254  17
   1   5  -1 15244.2 438.763  17
   1  -5  -1 15750.8 441.838  10
  -1  -5   1 15677.3 461.282  14
  -1  -5   1 14988.9 426.234  10
  -1  -5   0 27339.3 656.416  42
   1   5   0 28052.7 654.571  41
   1  -5   0 27951.7 661.490  42
  -1   5   0 27132.4 653.260  41
  -1  -5   0 27784.9 639.603   9
   1  -5   0 27678.3 665.123   9
   1   5   0 27384.5 648.219  17
  -1   5   0 27760.2 662.388  17
   1  -5   0 27393.0 663.737  10
  -1  -5   0 27453.7 639.774  10
  -1   5  -1 22429.2 571.913  41
   1   5   1 23115.3 581.538  41
   1  -5   1 22784.8 577.515  42
  -1  -5  -1 23590.1 594.206  42
   1  -5   1 23840.0 599.953   9
  -1   5  -1 23859.2 594.950  17
   1  -5   1 24143.9 603.261  10
   1  -5   1 23956.5 604.811  14
   1  -5   2 490.863 75.2893  10
   1  -5   2 387.102 68.8534  14
  -1   5  -2 473.306 75.3103  17
   1  -5   2 461.349 73.0663   9
   1  -5   2 356.147 59.9516  42
   1   5   2 400.274 65.8111  41
  -1  -5  -2 466.896 72.9118  42
  -1  -5  -3 46044.4 1006.97  42
   1  -5   3 45359.5 966.803  42
   1   5   3 45864.8 966.685  41
   1   5   3 44066.3 881.797  37
   1   5   3 43090.9 874.323  36
   1  -5   3 46752.8 995.547  10
   1  -5   3 46592.4 974.317  15
   1  -5   3 46634.8 972.270  12
  -1   5  -3 44157.2 984.137  17
   1  -5   3 44748.1 982.738   9
   1  -5   4 5711.99 258.661   9
   1  -5   4 5806.08 254.764  42
  -1  -5  -4 6073.66 282.418  42
   1   5   4 5845.64 204.633  36
   1   5   4 5770.32 208.076  37
   1  -5   4 5585.30 258.090  10
   1  -5   4 5676.11 255.084  15
   1  -5   4 6243.21 265.052  12
   1   5   4 5762.71 198.923  32
  -1   5  -4 5356.00 188.224  25
   1   5   4 5993.81 193.272  23
  -1   5  -4 5536.06 187.575  20
  -1   5  -4 5697.50 264.583  17
   1  -5   5 79907.3 1558.74   9
   1  -5   5 77357.9 1625.91   8
  -1  -5  -5 71817.4 1589.62  42
   1  -5   5 77693.3 1560.49  42
   1   5   5 77802.5 1449.12  37
   1   5   5 77763.2 1443.11  36
   1  -5   5 78879.7 1557.56  10
   1  -5   5 79173.2 1568.30  11
   1  -5   5 81176.9 1578.97  15
   1  -5   5 79755.2 1570.12  12
   1   5   5 78974.6 1433.95  32
  -1   5  -5 76908.0 1425.72  25
  -1   5  -5 78171.5 1579.25  17
  -1   5  -5 77192.7 1416.02  20
   1  -5   6 494.225 94.3674   8
   1  -5   6 410.576 77.9984  42
  -1  -5  -6 387.139 80.2829  42
   1   5   6 403.265 59.0568  36
   1   5   6 378.562 59.3882  37
   1  -5   6 356.090 73.8841  11
   1  -5   6 309.986 70.7725  12
   1  -5   6 406.628 77.7215  15
   1   5   6 377.015 55.1503  32
  -1   5  -6 423.520 57.9619  25
  -1   5  -6 326.794 48.9282  20
   1   5   7 50307.6 979.961  21
  -1   5  -7 50571.4 997.656  25
   1  -5   7 51436.8 1197.57   8
   1   5   7 50208.1 1009.87  36
   1   5   7 50244.7 1007.61  37
   1   5   8 73.2183 40.1644  36
   1   5   8 41.1880 34.6471  37
   1   5   8 72.4194 35.7159  21
  -1   5  -8 61.3851 34.8529  25
   1   5   9 5510.72 210.978  36
  -1   5  -9 4880.18 197.197  25
   1   5   9 5507.54 199.771  21
   1   5  10 13.9407 30.5805  21
   1   5  11 3931.56 147.551  21
   1   5  12 16.1591 20.2090  21
  -1   6  11 651.543 51.5571  21
  -1   6  10 925.986 76.3100  36
  -1   6  10 935.452 70.2220  21
  -1   6  10 958.553 71.9743  32
  -1   6   9 7740.14 254.972  36
  -1   6   9 7609.05 250.474  37
  -1   6   9 7442.22 232.787  21
  -1   6   9 7656.74 243.960  32
   1   6  -8 121.011 38.6352  25
  -1   6   8 154.273 45.0166  36
  -1   6   8 151.271 45.4705  37
  -1   6   8 212.388 47.4738  32
  -1   6   7 95.8154 44.0975  37
  -1   6   7 25.8586 34.9649  36
   1   6  -7 80.6905 34.9678  25
   1   6  -7 39.0847 32.5641  20
  -1   6   7 86.5503 43.1614  32
  -1   6   6 10896.6 330.473  37
  -1   6   6 10404.4 328.421  36
  -1   6   6 11121.7 333.048  32
  -1   6   6 10705.3 310.393  23
   1   6  -6 10144.5 305.779  25
   1   6  -6 10544.7 300.562  20
  -1  -6   5 8703.16 352.731   9
  -1  -6   5 8943.88 394.627   8
   1  -6  -5 8113.58 373.173  42
  -1  -6   5 8741.87 366.138  42
  -1   6   5 8584.15 283.290  36
  -1   6   5 8824.99 286.422  37
  -1  -6   5 8756.02 355.888  10
  -1   6   5 8408.84 284.395  32
   1   6  -5 8506.28 268.262  25
  -1   6   5 8642.47 273.125  23
   1   6  -5 8872.95 264.104  20
  -1  -6   4 31005.2 785.101   9
  -1  -6   4 32083.7 841.797   8
  -1   6   4 30121.4 783.562  41
   1  -6  -4 30637.1 821.997  42
  -1  -6   4 31414.4 795.590  42
  -1   6   4 31591.3 681.753  37
  -1   6   4 30436.5 676.419  36
  -1  -6   4 33122.8 851.884  14
  -1  -6   4 31096.0 786.707  10
  -1   6   4 31165.2 685.596  32
  -1   6   4 30446.5 666.731  23
   1   6  -4 31395.5 660.532  25
   1   6  -4 30981.8 818.641  17
   1   6  -4 31692.8 653.576  20
  -1  -6   3 423.021 74.1041   9
  -1  -6   3 315.834 66.8763  10
  -1   6   3 461.122 80.0569  41
  -1  -6   3 424.253 77.7827  42
   1  -6  -3 689.333 101.360  42
  -1   6   3 393.326 58.3608  36
  -1   6   3 369.062 57.9725  32
   1   6  -3 355.989 49.6863  20
   1   6  -3 418.276 55.1015  25
  -1   6   3 398.412 57.6042  23
  -1  -6   3 468.374 90.3477  14
   1   6  -3 374.567 76.3179  17
  -1  -6   2 127667. 2408.89   9
  -1  -6   2 132880. 2478.53  14
  -1  -6   2 128323. 2411.65  10
  -1   6   2 128136. 2428.73  41
   1  -6  -2 132402. 2455.90  42
  -1  -6   2 132290. 2423.98  42
  -1   6   2 131551. 2283.16  32
  -1   6   2 125857. 2270.92  23
   1   6  -2 130237. 2255.36  25
   1   6  -2 128803. 2245.18  20
   1   6  -2 128292. 2436.40  17
  -1  -6   1 45078.0 993.098   9
  -1  -6   1 47160.1 1004.93  10
  -1   6   1 44392.7 1011.31  41
   1  -6  -1 46872.8 1032.41  42
  -1  -6   1 44435.7 1005.27  42
   1   6  -1 47046.6 1008.24  41
   1   6  -1 43711.5 859.828  33
  -1   6   1 43645.3 878.953  23
   1   6  -1 44617.6 1007.95  17
   1  -6   0 106761. 2019.36   9
   1  -6   0 104520. 2015.49  10
  -1   6   0 105690. 2006.55  41
   1   6   0 105498. 2000.35  41
   1  -6   0 103291. 2006.27  42
  -1  -6   0 107768. 2019.95  42
   1   6   0 104435. 1857.58  23
  -1   6   0 100903. 2008.24  17
   1  -6   1 35009.0 852.539   9
   1   6   1 34562.7 829.371  41
  -1  -6  -1 34869.2 847.318  42
   1  -6   1 36544.6 843.337  42
   1  -6   1 35266.3 856.292  10
   1   6   1 35056.7 717.572  23
  -1   6  -1 35109.5 852.976  17
   1  -6   2 35755.3 854.525   9
  -1  -6  -2 34188.3 850.278  42
   1   6   2 35450.0 830.705  41
   1  -6   2 34237.2 821.745  42
   1   6   2 34367.2 726.654  36
   1   6   2 34893.1 730.060  37
   1  -6   2 35461.9 855.501  10
   1   6   2 35301.2 722.822  32
   1   6   2 34415.1 711.213  23
  -1   6  -2 34261.5 847.966  17
  -1   6  -2 33256.9 693.161  20
   1  -6   3 5337.83 266.681   9
   1   6   3 5455.50 257.386  41
  -1  -6  -3 4842.48 263.009  42
   1  -6   3 5075.31 251.031  42
   1   6   3 5178.80 205.569  37
   1   6   3 5177.58 202.045  36
   1  -6   3 5128.37 264.643  10
   1   6   3 5408.55 200.311  32
   1   6   3 5357.23 194.385  23
  -1   6  -3 5143.26 187.703  25
  -1   6  -3 4883.90 261.246  17
  -1   6  -3 4957.39 184.996  20
   1  -6   4 32755.3 831.628   9
   1  -6   4 32480.7 880.862   8
  -1  -6  -4 32035.1 858.348  42
   1  -6   4 34499.7 829.015  42
   1   6   4 33911.3 731.971  37
   1   6   4 33893.9 726.847  36
   1  -6   4 34081.0 843.242  10
   1  -6   4 34242.4 830.371  11
   1   6   4 34378.1 717.271  32
   1   6   4 33127.2 684.542  33
   1   6   4 34692.3 707.148  23
  -1   6  -4 33779.4 703.826  25
  -1   6  -4 33761.4 858.633  17
  -1   6  -4 32689.3 695.349  20
   1  -6   5 4773.74 286.652   8
   1  -6   5 4342.76 244.852   9
  -1  -6  -5 4176.84 259.526  42
   1  -6   5 4623.88 252.666  42
   1   6   5 4650.21 200.475  37
   1   6   5 4463.69 192.955  36
   1  -6   5 4351.26 244.576  10
   1   6   5 4744.52 193.088  32
  -1   6  -5 4697.69 189.526  25
   1   6   5 4762.21 182.837  23
  -1   6  -5 4770.14 186.311  20
   1   6   6 7090.35 243.329  32
   1   6   6 6443.33 245.674  37
   1   6   6 7089.79 252.371  36
  -1   6  -6 6606.07 239.112  25
  -1   6  -6 6822.97 231.157  20
   1   6   7 1901.92 115.793  32
   1   6   7 1726.05 118.794  36
   1   6   7 1637.66 117.208  37
  -1   6  -7 1840.99 111.287  20
  -1   6  -7 1759.45 116.834  25
   1   6   8 727.991 78.0046  36
   1   6   8 665.147 74.8291  37
  -1   6  -8 713.673 74.7861  25
   1   6   9 5.15004 30.3132  36
   1   6   9 9.81713 28.8919  37
   1   6   9 4.29137 26.0365  21
  -1   6  -9 23.9366 31.8954  25
   1   6  10 335.986 47.2818  36
  -1   6 -10 252.256 40.7442  25
   1   6  10 216.575 39.0807  21
   1   6  11 7.98805 19.1951  21
  -1   7  10 7690.33 195.700  32
  -1   7  10 7421.39 204.421  36
   1   7  -9 22255.0 467.222  25
  -1   7   9 22552.1 476.860  32
  -1   7   9 21864.2 488.622  36
  -1   7   8 29823.6 632.813  32
  -1   7   8 30911.3 648.404  37
  -1   7   8 29453.0 642.108  36
   1   7  -8 29858.9 620.484  25
   1   7  -8 30051.6 606.733  20
  -1   7   7 53389.2 1038.76  32
  -1   7   7 54142.9 1045.49  37
  -1   7   7 52472.2 1042.32  36
   1   7  -7 52837.0 1019.23  25
  -1   7   7 51876.5 1005.74  23
   1   7  -7 51997.0 1000.74  20
  -1   7   6 19397.0 480.885  32
  -1   7   6 18771.3 475.844  37
  -1   7   6 19156.2 480.258  36
   1   7  -6 18232.7 452.932  25
  -1   7   6 18664.3 454.024  23
   1   7  -6 19101.6 447.819  20
  -1   7   5 18530.2 477.392  36
  -1   7   5 18745.9 475.151  37
  -1   7   5 18934.9 464.054  23
   1   7  -5 18264.0 453.831  25
   1   7  -5 18176.4 445.134  20
  -1   7   4 13578.7 385.291  32
  -1   7   4 13585.0 381.578  36
  -1   7   4 13317.8 376.701  37
   1   7  -4 13954.7 366.268  25
  -1   7   4 13366.1 372.222  23
   1   7  -4 13725.5 356.798  20
  -1   7   3 25016.5 581.103  23
   1   7  -3 25617.2 564.595  25
   1   7  -3 24829.1 554.346  20
  -1   7   3 26045.3 593.438  32
   1   7  -2 4748.27 182.222  25
  -1   7   2 4900.77 196.252  23
   1   7  -2 4611.91 176.696  20
  -1   7   2 5025.87 201.666  32
   1   7  -1 43778.2 869.308  33
  -1   7   1 43680.8 1032.00  41
   1  -7  -1 44548.2 1048.03  42
  -1  -7   1 43751.5 1034.69  42
  -1   7   1 43875.5 887.343  23
   1   7   0 2393.18 126.292  33
   1   7   0 2532.19 133.450  23
  -1   7   0 2541.34 186.604  41
   1  -7   0 2311.94 182.132  42
  -1  -7   0 2381.60 183.238  42
   1   7   1 5546.99 279.923  41
  -1  -7  -1 5919.44 295.348  42
   1  -7   1 6131.63 294.843  42
   1   7   1 5778.55 224.021  36
   1  -7   1 5550.14 289.377  10
   1   7   1 5471.06 203.703  33
   1   7   1 5972.84 214.173  23
   1  -7   1 5368.13 282.206   9
   1   7   2 4895.99 188.045  33
   1   7   2 4648.99 198.302  37
   1   7   2 4862.03 202.494  36
   1   7   2 4912.88 194.192  23
  -1   7  -2 4646.82 180.705  20
   1   7   3 225.599 43.8712  33
   1   7   3 266.329 55.7551  36
   1   7   3 285.542 56.1812  37
   1   7   3 198.096 45.9979  23
  -1   7  -3 356.375 52.3420  20
   1   7   4 7082.01 230.365  33
   1   7   4 6842.88 246.525  32
   1   7   4 7314.21 257.061  36
   1   7   4 7019.21 255.808  37
  -1   7  -4 6680.48 233.592  25
   1   7   4 7061.36 239.335  23
  -1   7  -4 6621.63 230.620  20
   1   7   5 135.325 42.4849  32
   1   7   5 152.831 45.0052  36
   1   7   5 136.118 46.3014  37
  -1   7  -5 182.634 45.4086  25
   1   7   5 141.311 40.0924  23
  -1   7  -5 158.202 43.2738  20
   1   7   6 15604.1 403.671  32
   1   7   6 15561.9 416.222  36
   1   7   6 15425.1 419.096  37
  -1   7  -6 15507.7 404.168  25
  -1   7  -6 15433.5 391.504  20
   1   7   7 3721.91 158.031  32
   1   7   7 3430.53 162.503  36
   1   7   7 3687.35 168.508  37
  -1   7  -7 3502.13 149.568  20
  -1   7  -7 3358.76 156.005  25
   1   7   8 3819.60 161.241  36
   1   7   8 4011.78 163.828  37
  -1   7  -8 3724.46 144.704  20
  -1   7  -8 3966.53 159.818  25
   1   7   9 5979.25 191.174  36
   1   7   9 5980.97 189.273  37
  -1   7  -9 6040.31 188.043  25
   1   7  10 1574.05 76.7605  36
  -1   7 -10 1683.65 77.8043  25
   1   8  -9 1513.34 67.0148  25
  -1   8   8 3567.55 135.061  36
   1   8  -8 3707.62 123.023  20
   1   8  -8 3839.75 131.444  25
  -1   8   7 2099.28 109.991  37
  -1   8   7 2061.03 110.666  36
  -1   8   7 2064.96 98.2620  23
   1   8  -7 1911.68 100.055  25
   1   8  -7 2098.05 98.7758  20
  -1   8   6 162.080 43.2611  32
  -1   8   6 228.051 45.6746  36
  -1   8   6 174.443 41.0902  37
  -1   8   6 212.181 40.8394  23
   1   8  -6 205.701 39.8335  25
   1   8  -6 220.323 39.8949  20
  -1   8   5 8157.48 241.105  33
  -1   8   5 8387.07 265.786  36
  -1   8   5 8307.05 261.560  37
   1   8  -5 8439.55 252.545  25
  -1   8   5 8432.88 255.959  23
   1   8  -5 8222.15 244.403  20
  -1   8   4 5362.24 194.114  33
  -1   8   4 5922.35 217.163  36
   1   8  -4 5500.97 192.625  20
  -1   8   4 5642.70 207.954  23
   1   8  -4 5568.37 197.640  25
   1   8  -3 49838.7 954.393  20
  -1   8   3 50551.1 988.525  23
   1   8  -3 48869.8 958.982  25
  -1   8   2 2779.63 144.958  23
  -1   8   1 55293.5 1065.58  23
   1   8  -1 54059.8 1048.92  33
   1   8   0 1166.15 88.7772  33
   1   8   0 992.295 90.6313  36
   1   8   1 25747.5 583.161  33
   1   8   1 27658.2 616.804  36
   1   8   2 12794.0 349.022  23
   1   8   2 12383.7 337.512  33
   1   8   2 12387.6 358.828  36
   1   8   3 17170.3 418.577  33
   1   8   3 17192.0 444.958  36
   1   8   3 16786.5 438.183  37
   1   8   3 17950.1 434.758  23
  -1   8  -3 16695.6 411.060  20
   1   8   4 5255.24 188.032  33
   1   8   4 5241.43 207.775  36
   1   8   4 5173.90 204.870  37
  -1   8  -4 5168.15 189.339  20
   1   8   4 5441.99 197.530  23
   1   8   5 9525.56 291.850  37
   1   8   5 9939.64 296.745  36
  -1   8  -5 9651.23 274.745  20
  -1   8  -5 9359.82 274.294  25
   1   8   5 9855.84 277.512  23
   1   8   6 4248.91 172.347  37
   1   8   6 4133.57 170.294  36
  -1   8  -6 4225.41 157.853  20
  -1   8  -6 4031.13 159.908  25
   1   8   7 336.188 48.4486  36
   1   8   7 333.056 48.4067  37
  -1   8  -7 390.911 44.6558  20
  -1   8  -7 360.402 47.3650  25
   1   8   8 2955.49 119.034  37
   1   8   8 2999.24 119.855  36
  -1   8  -8 3278.39 113.247  20
  -1   8  -8 3138.32 118.518  25
  -1   8  -9 36.5590 19.1275  25
   1   9  -7 3153.26 98.9527  20
   1   9  -7 3029.58 100.692  25
   1   9  -6 16149.3 336.738  20
   1   9  -6 15444.4 340.199  25
  -1   9   5 123.157 28.1648  33
  -1   9   5 98.0998 28.6442  23
   1   9  -5 99.4725 27.2143  20
   1   9  -5 93.1608 28.9963  25
  -1   9   4 3747.62 137.974  33
   1   9  -4 3761.98 135.082  20
   1   9  -4 3868.36 138.145  25
  -1   9   4 3838.05 146.982  23
  -1   9   3 38.8123 28.7402  23
  -1   9   3 47.2684 26.5710  33
  -1   9   2 8727.46 249.835  23
  -1   9   2 7893.47 238.398  33
  -1   9   1 1649.20 98.2985  33
  -1   9   0 169.237 38.7096  33
   1   9   0 227.689 41.7433  33
   1   9   1 12.7418 24.9995  33
   1   9   1 4.87877 25.3821  36
   1   9   2 756.278 66.0055  33
   1   9   2 728.602 60.1283  31
   1   9   2 782.055 72.4336  36
   1   9   3 126.172 31.8976  33
   1   9   3 139.121 38.9605  36
   1   9   4 3796.45 137.477  33
  -1   9  -4 3828.58 137.991  20
   1   9   4 3753.03 151.347  36
  -1   9  -5 6.18758 24.5159  20
   1   9   5-3.60698 21.8841  37
   1   9   5 22.7244 24.6104  36
   1   9   6 5885.67 175.671  36
   1   9   6 6218.36 176.765  37
  -1   9  -6 5808.71 164.910  25
  -1   9  -6 6111.24 166.823  20
  -1  10   3 8362.13 199.218  33
   1  10  -2 4067.98 125.949  31
  -1  10   2 4176.82 129.709  33
   1  10  -1 6885.00 184.222  31
  -1  10   1 7261.22 188.060  33
   1  10   0 630.279 47.3451  31
   1  10   0 674.178 48.7510  33
   1  10   1 10957.4 250.677  33
   1  10   1 10537.2 243.046  31
   1  10   2 143.195 25.3607  33
   1  10   3 6444.34 163.481  33
  -2   0  14 17236.0 375.368   6
  -2   0  13-14.0147 44.2836  24
  -2   0  13 4.69113 28.4615   6
  -2   0  13-10.2975 35.1300  19
  -2   0  12 259.777 51.0817  38
  -2   0  12 350.332 68.6096  24
  -2   0  12 304.620 54.0060   6
  -2   0  12 208.688 54.0422  19
  -2   0  11 6.20006 29.5633  38
  -2   0  11 38.2719 46.4590  24
  -2   0  11-12.3151 31.3877   6
  -2   0  11 43.2502 41.0811  19
  -2   0  10 32080.4 709.502  38
  -2   0  10 32399.8 735.852  19
  -2   0  10 31440.2 707.409  24
  -2   0  10 33339.4 709.882   6
  -2   0   9 11.1715 29.0625  38
   2   0  -9 19.6561 33.9184  40
  -2   0   9 20.9655 36.1776   3
  -2   0   9 31.4036 42.1856   2
  -2   0   9 5.68808 35.5128  24
  -2   0   9 103.627 45.7076  19
  -2   0   8 55251.5 1057.72  38
   2   0  -8 56608.6 1162.48  40
   2   0  -8 56366.4 1143.06  44
  -2   0   8 53544.4 1055.97  24
  -2   0   8 54828.4 1168.64   3
  -2   0   8 55603.4 1171.38   2
  -2   0   8 56086.9 1081.03  19
  -2   0   7-7.28938 28.3792   3
  -2   0   7 65.2280 35.3709   2
   2   0  -7 14.0047 27.2618  40
   2   0  -7-6.49366 23.4060  44
  -2   0   6 12782.4 358.170   2
  -2   0   6 12732.8 357.447   3
  -2   0   6 12981.7 371.230   8
  -2   0   6 11979.2 351.192  18
   2   0  -6 12803.1 346.741  44
   2   0  -6 12716.0 353.976  40
  -2   0   5-4.66889 22.2633   2
  -2   0   5 4.65433 19.9689   3
   2   0  -5 34.3401 23.6348  44
   2   0  -5 75.6838 28.1780  40
  -2   0   5 21.4641 28.4705   8
  -2   0   5-4.87568 23.7963  18
  -2   0   4 18777.4 421.784   2
  -2   0   4 18311.3 419.780   3
  -2   0   4 19517.0 421.573  10
  -2   0   4 19521.7 420.613   9
  -2   0   4 19334.8 443.988   8
  -2   0   4 19163.1 428.641  18
   2   0  -4 19663.0 416.474  44
   2   0  -4 19508.2 416.923  40
  -2   0   3-2.84426 17.7568   2
  -2   0   3-2.85523 17.5760   3
   2   0  -3 7.62389 17.5399  40
   2   0  -3 13.3619 19.0630  44
  -2   0   3 42.7630 25.9553   8
  -2   0   3 11.6615 17.9463  10
  -2   0   3-5.78845 18.5639   9
  -2   0   3 6.17508 20.0627  18
  -2   0   2 108072. 1815.87  10
   2   0  -2 102236. 1816.58  13
   2   0  -2 104907. 1818.54  16
  -2   0   2 106102. 1778.62  39
   2   0  -2 108486. 1806.58  44
   2   0  -2 106184. 1796.89  40
  -2   0   2 106576. 1829.63   8
  -2   0   2 109759. 1816.65   9
  -2   0   2 104733. 1813.58  18
   2   0  -1-4.56210 17.4489  16
   2   0  -1-6.83320 18.9671  13
  -2   0   1 5.86589 16.9078  10
  -2   0   1 1.94640 15.2991   9
  -2   0   1 7.14893 15.8972  18
   2   0   0 48996.9 855.682  40
  -2   0   0 48887.5 867.503  10
   2   0   0 50337.3 840.578  11
   2   0   0 48969.3 886.259  12
   2   0   0 50813.7 880.682  13
   2   0   0 49288.8 887.119  15
   2   0   0 49645.8 879.034  16
   2   0   0 50609.4 885.442   1
   2   0   0 50634.5 885.767   7
  -2   0   0 49872.8 867.974   9
   2   0   1 1.60789 13.0704  40
   2   0   1 14.6958 19.1708  43
   2   0   1-2.37983 18.0298  12
   2   0   1-1.88654 14.5610  16
   2   0   1-5.24390 15.5426  11
   2   0   1 3.77906 15.2322  13
   2   0   1-2.40604 18.5690  15
  -2   0  -1 2.19106 17.6620  39
  -2   0  -2 2144.54 86.8228  39
   2   0   2 2008.76 85.7511  43
   2   0   2 2042.83 85.9220  12
   2   0   2 1909.21 84.4465  11
   2   0   2 1983.60 73.1297  13
   2   0   2 2067.54 74.1773  16
   2   0   2 2017.65 85.9982  15
   2   0   2 2042.63 91.9572   3
   2   0   2 1950.24 90.0429   1
   2   0   2 1983.71 91.4642   2
   2   0   2 2203.08 95.3501   7
   2   0   3 22.6195 23.0504  43
   2   0   3-2.94496 19.6207  12
   2   0   3-3.55781 21.2659  11
   2   0   3 8.85745 20.1449  15
  -2   0  -3 13.6501 19.4742  39
   2   0   3 3.76887 19.9960   2
   2   0   3 11.2512 21.0145   3
   2   0   3-3.74061 20.2240   1
   2   0   3 3.75707 23.4554   7
   2   0   4 395.477 52.1854   1
   2   0   4 338.609 48.7933   2
   2   0   4 263.722 43.6504   3
   2   0   4 288.991 46.5685   7
   2   0   4 328.573 39.6915  15
   2   0   4 330.806 40.6508  12
   2   0   4 359.581 49.0479  11
   2   0   5 45.8133 28.5775   1
   2   0   5 5.74528 23.1540   2
   2   0   5 5.73071 24.5866   3
   2   0   5 51.9153 32.3226   7
   2   0   5-5.70030 26.5262  11
   2   0   6 239.494 51.4204   2
   2   0   6 196.730 48.0630   3
   2   0   6 182.805 45.8167   1
   2   0   6 226.512 49.5274   7
   2   0   6 223.129 50.3836  11
  -2   0  -7 35.9858 28.0203  44
   2   0   7-8.42350 31.6016  11
   2   0   7 21.5718 24.5882   6
   2   0   7-8.58466 35.7295   7
   2   0   7 8.50627 27.9889   3
   2   0   7 50.9090 39.4822   1
   2   0   7 17.0558 26.6202   2
   2   0   8 72.0047 33.4226   6
   2   0   8 30.6681 35.2804   2
   2   0   8 61.0887 42.3771   3
  -2   0  -8 25.3207 27.7744  44
   2   0   8 20.8005 26.5104  35
   2   0   8-10.0185 39.0061  11
   2   0   8 14.1584 25.9878  34
   2   0   8 25.3320 27.8977  24
   2   0   8 49.0135 28.5826  27
   2   0   8 39.1747 28.8255  26
   2   0   8 27.6642 34.0609  19
   2   0   9 18.9084 35.9198  19
   2   0   9-5.92167 31.4175  35
   2   0   9 23.2767 36.3290  11
   2   0   9 5.36090 31.0569  34
   2   0   9-17.4012 43.9376  24
   2   0   9-5.56314 33.2519  26
   2   0   9 11.8354 34.8312   2
   2   0   9 11.7776 32.4225   3
   2   0  10 3397.01 174.120  19
   2   0  10 3145.63 155.739  34
   2   0  10 2999.40 156.444  26
   2   0  10 3233.83 163.855  24
   2   0  10 3294.44 168.544   6
   2   0  10 3401.51 169.382  35
   2   0  11 13.4866 38.4303  19
   2   0  11-12.5490 41.2903  24
   2   0  11 5.83151 34.3239  26
   2   0  11 19.5460 35.2256   6
   2   0  11 6.29355 32.7421  35
   2   0  12 41.5343 43.2237  19
   2   0  12 50.3788 35.4371  24
   2   0  12 76.1812 38.0867   6
   2   0  12 33.4178 32.7924  35
   2   0  13-13.5212 31.4588  19
   2   0  13 18.5729 28.1710   6
   2   0  13-26.0178 40.8572  24
   2   0  14 72.3478 23.9184   6
   2   0  14 79.9213 34.3120  24
   2   1 -14 753.620 49.7872  30
  -2  -1  14 703.408 53.5753   6
  -2   1  14 753.422 56.8915   6
  -2  -1  13 1846.53 110.581  19
   2   1 -13 2293.05 107.428  30
  -2   1  13 2210.67 117.964  24
  -2  -1  13 1997.25 112.005  24
  -2  -1  13 2037.50 112.592  35
  -2  -1  13 2098.14 110.907   6
  -2   1  13 2034.39 110.172   6
  -2  -1  12 602.537 68.6776  38
  -2   1  12 633.556 71.3912  38
  -2   1  12 632.964 78.5923  24
  -2  -1  12 644.181 78.8017  24
  -2  -1  12 575.971 68.9161   6
  -2   1  12 604.870 70.0942   6
  -2   1  12 509.778 72.2776  19
  -2  -1  12 499.092 70.8591  19
  -2  -1  11 12894.8 368.019  38
  -2   1  11 13162.1 369.177  38
  -2   1  11 12821.0 371.119  24
  -2  -1  11 13077.8 371.646  24
  -2  -1  11 13705.9 373.180   6
  -2   1  11 12903.2 366.154   6
  -2  -1  11 12424.0 381.767  19
  -2   1  11 12887.5 390.975  19
  -2  -1  10 40591.4 855.212  38
  -2   1  10 40681.9 858.271  38
  -2   1  10 39575.4 880.857  19
  -2  -1  10 41275.6 879.304  19
  -2   1  10 41757.1 861.310  24
  -2  -1  10 41080.9 859.232  24
  -2  -1  10 41916.9 854.604   6
  -2   1  10 42296.8 858.244   6
  -2  -1   9 44329.6 892.185  38
  -2   1   9 44281.4 891.157  38
   2   1  -9 44367.0 996.852  44
   2  -1  -9 43781.4 1017.79  40
  -2   1   9 45131.1 1024.02   2
  -2  -1   9 42914.0 1012.04   3
  -2  -1   9 43153.5 1012.19   2
  -2   1   9 42349.8 1009.45   3
  -2  -1   9 45035.7 896.311  24
  -2   1   9 44364.8 894.135  24
  -2  -1   9 43174.5 909.622  19
  -2   1   9 44546.1 922.799  19
  -2   1   8 9948.54 285.193  38
  -2   1   8 9671.59 289.643  36
  -2  -1   8 9968.56 285.460  38
   2   1  -8 9921.73 348.574  44
   2  -1  -8 9981.08 360.183  40
  -2   1   8 9446.82 350.090   2
  -2  -1   8 9744.47 352.306   3
  -2   1   8 9679.76 355.140   3
  -2  -1   8 10074.3 356.761   2
  -2   1   8 10051.5 287.526  24
  -2  -1   8 9789.00 285.777  24
  -2   1   8 10384.2 310.427  19
  -2   1   7 27556.2 593.565  36
  -2   1   7 28368.3 585.674  38
   2   1  -7 27308.5 656.199  44
   2  -1  -7 28248.9 676.821  40
  -2   1   7 29517.0 676.565   3
  -2  -1   7 27488.5 663.164   3
  -2  -1   7 29245.9 673.183   2
  -2   1   7 28560.2 669.641   2
  -2  -1   7 28296.0 688.691   8
   2  -1  -6 9095.62 295.902  40
   2   1  -6 9490.41 291.750  44
  -2  -1   6 9255.43 311.144   8
  -2   1   6 9463.65 294.782   3
  -2  -1   6 8998.02 289.055   3
  -2  -1   6 9368.64 292.498   2
  -2   1   6 9042.80 290.390   2
  -2   1   5 25389.9 542.567   3
  -2  -1   5 25102.2 540.014   3
  -2  -1   5 25022.2 539.698   2
  -2   1   5 25308.7 542.219   2
  -2  -1   5 23766.3 523.012  10
   2  -1  -5 24708.9 547.123  40
   2   1  -5 23735.8 533.883  44
  -2  -1   5 23357.0 521.055   9
  -2  -1   5 23560.8 563.827   8
  -2   1   5 24399.0 531.832  18
  -2   1   4 22154.1 473.604   3
  -2   1   4 21753.9 472.209   2
  -2  -1   4 22701.1 474.876   2
  -2  -1   4 22163.9 472.308   3
  -2  -1   4 21838.9 471.276  10
   2   1  -4 22530.2 475.597  44
   2  -1  -4 21760.5 479.539  40
   2  -1  -4 22169.5 454.701  44
  -2  -1   4 22077.7 503.706   8
  -2  -1   4 21793.7 470.036   9
  -2   1   4 22574.7 472.572  18
  -2  -1   4 21954.6 493.798  18
  -2  -1   3 72636.0 1237.37   3
  -2   1   3 70067.3 1235.33   3
  -2   1   3 69904.2 1234.79   2
  -2  -1   3 70461.1 1234.46   2
   2  -1  -3 68519.9 1233.52  16
  -2  -1   3 70740.7 1243.69  10
   2  -1  -3 68720.4 1233.57  13
  -2  -1   3 67192.5 1234.56  14
   2   1  -3 70279.8 1240.40  44
   2  -1  -3 69511.7 1242.37  40
   2  -1  -3 70689.8 1218.57  44
  -2  -1   3 70989.8 1243.24   9
  -2  -1   3 67792.0 1269.47   8
  -2   1   3 70469.5 1235.19  18
  -2  -1   3 70197.4 1260.10  18
  -2  -1   2 17606.8 384.024  14
  -2  -1   2 18174.9 382.611  10
   2  -1  -2 18381.8 382.596  13
   2  -1  -2 19132.9 385.779  16
   2  -1  -2 18922.6 362.940  44
  -2  -1   2 18180.0 372.945  42
   2  -1  -2 19050.4 382.094  40
   2   1  -2 18911.9 377.120  44
  -2   1   2 18389.6 345.559  39
  -2  -1   2 18217.8 382.311   9
  -2  -1   2 18594.3 399.420   8
  -2   1   2 18540.4 376.494  18
  -2  -1   2 18281.8 388.263  18
   2  -1  -1 4932.49 142.428  15
  -2  -1   1 5638.21 156.643  14
   2  -1  -1 5507.31 153.527  16
   2  -1  -1 5343.77 152.274  13
   2  -1  -1 5071.84 143.233  12
  -2  -1   1 5576.54 147.859  10
   2  -1  -1 5734.60 137.595  44
  -2   1   1 5492.26 135.853  39
  -2  -1   1 5471.87 132.996  42
   2  -1  -1 5445.66 147.060  40
   2   1  -1 5473.21 143.075  44
  -2  -1   1 5654.01 148.118   9
  -2  -1   1 5746.46 154.916   8
  -2  -1   1 5596.50 147.750  18
   2  -1   0 75195.3 1283.97   1
   2   1   0 66198.0 1275.56   1
  -2  -1   0 75029.6 1266.30  10
   2  -1   0 75935.2 1288.13  13
   2  -1   0 76124.4 1288.48  16
   2  -1   0 76335.5 1289.68  12
   2  -1   0 76447.9 1289.99  15
   2  -1   0 76807.7 1281.14  40
   2   1   0 75371.3 1297.06  43
   2  -1   0 74383.5 1249.47  42
  -2   1   0 76699.4 1278.05  39
  -2  -1   0 73569.2 1247.61  42
  -2  -1   0 72948.5 1265.84   8
   2  -1   0 76144.1 1285.11   7
   2   1   0 66281.1 1276.09   7
  -2  -1   0 74633.6 1265.90   9
  -2  -1   0 75109.7 1260.49  18
   2  -1   1 357.115 36.0946   1
   2   1   1 354.599 35.4319   1
   2   1   1 320.002 30.5032  11
   2  -1   1 368.001 37.4199  15
  -2  -1  -1 322.859 24.4287  10
   2  -1   1 330.549 36.3101  12
  -2  -1  -1 383.432 26.9625  42
  -2   1  -1 355.920 36.3511  39
   2  -1   1 339.217 33.1796  40
   2  -1   1 376.586 24.5714  42
   2  -1   1 364.006 27.8976  43
   2   1   1 416.121 42.7796  43
  -2  -1  -1 334.799 24.4237   9
   2   1   1 317.951 35.3665   7
   2  -1   1 364.256 36.7353   7
  -2   1  -1 404.965 36.2098  17
   2   1   2 773.666 57.1667   3
   2  -1   2 698.533 54.0451   1
   2   1   2 712.806 54.3303   1
   2   1   2 854.919 59.5802   2
   2   1   2 949.484 67.1897  43
   2  -1   2 694.826 40.1953  42
   2  -1   2 748.739 55.4214  12
   2  -1   2 830.715 55.1559  11
   2  -1   2 733.103 54.0524  15
   2   1   2 1052.15 62.5540  11
   2  -1   2 723.574 55.2326   7
   2   1   2 749.981 56.6443   7
  -2   1  -2 691.495 45.4469  17
   2   1   3 267.847 43.4699  43
   2  -1   3 245.774 36.3723  12
   2  -1   3 149.786 32.2010  11
   2   1   3 195.385 36.7433  11
   2  -1   3 230.744 34.9002  15
  -2   1  -3 146.710 29.3352  39
   2  -1   3 305.257 41.9981   1
   2   1   3 186.389 34.4161   1
   2  -1   3 185.878 32.4775   2
   2   1   3 273.857 39.1185   3
   2   1   3 267.549 39.9070   2
   2  -1   3 173.634 32.7924   3
   2  -1   3 177.691 34.8999   7
   2   1   3 172.080 34.3159   7
   2   1   4 13404.5 361.231  43
  -2   1  -4 13819.2 325.819  39
   2  -1   4 14335.3 357.631   1
   2  -1   4 14221.5 358.399   2
   2   1   4 13369.2 353.981   2
   2   1   4 14329.8 357.612   1
   2  -1   4 13677.9 354.683   3
   2   1   4 13495.0 354.200   3
   2  -1   4 13905.1 353.776   7
   2   1   4 13827.4 354.045   7
   2   1   4 14011.2 365.059  11
   2  -1   4 14397.4 359.436  11
   2  -1   4 14026.2 341.486  15
   2  -1   4 13826.4 340.062  12
   2   1   5 48993.0 986.037  43
   2  -1   5 48510.0 975.191   2
   2   1   5 47136.5 969.387   3
   2   1   5 47650.9 971.315   1
   2  -1   5 48588.3 974.688   1
   2  -1   5 48825.7 976.334   3
   2   1   5 46779.6 968.675   2
   2   1   5 48340.1 972.533   7
   2  -1   5 48944.0 974.978   7
   2   1   5 51840.3 1001.23  11
   2  -1   5 50549.9 983.398  11
   2  -1   5 48313.2 943.493  15
   2  -1   5 48899.1 943.315  12
  -2   1  -6 65708.6 1261.76  44
   2   1   6 65979.0 1294.68  11
   2  -1   6 67157.2 1283.87  11
   2   1   6 65496.2 1274.60   1
   2  -1   6 63424.6 1273.51   3
   2   1   6 62541.5 1270.45   3
   2   1   6 63296.1 1274.21   2
   2  -1   6 62849.6 1272.28   2
   2  -1   6 63791.4 1269.86   1
   2   1   6 64687.4 1273.95   7
   2  -1   6 65101.9 1273.73   7
  -2   1  -7 4691.62 221.081  44
   2  -1   7 5088.95 184.312  35
   2   1   7 5039.51 244.761  11
   2  -1   7 4874.51 233.307  11
   2   1   7 5151.62 239.640   7
   2  -1   7 4922.75 176.899   6
   2   1   7 5022.13 179.111   6
   2  -1   7 4944.76 235.643   7
   2   1   7 4794.51 235.377   3
   2  -1   7 4814.54 235.568   3
   2  -1   7 4878.86 232.891   1
   2  -1   7 4868.70 237.439   2
   2   1   7 4720.76 232.667   2
   2   1   7 4998.63 234.867   1
   2  -1   8 1860.46 112.363   6
   2   1   8 1803.24 111.501   6
   2   1   8 1895.54 156.321   2
   2  -1   8 1704.71 150.114   3
   2   1   8 2061.42 163.142   3
   2  -1   8 1558.83 142.656   2
  -2   1  -8 1715.25 140.679  44
   2  -1   8 2124.99 122.351  35
   2  -1   8 1829.62 151.172  11
   2   1   8 1983.61 160.241  11
   2  -1   8 1765.85 107.038  34
   2  -1   8 1920.54 113.414  24
   2  -1   8 1934.00 109.335  27
   2   1   8 1887.04 112.226  24
   2  -1   8 1667.30 107.326  26
   2   1   8 1917.85 101.472  21
   2   1   9 65.0108 36.3906   6
   2  -1   9 52.8318 35.6255   6
   2  -1   9 81.9917 48.7573   2
   2   1   9 35.3816 34.7197   2
   2   1   9 46.9462 36.6456   3
   2  -1   9 46.6227 42.0204   3
  -2   1  -9 71.5056 42.5238  44
   2  -1   9 99.1103 42.2731  35
   2  -1   9 79.0368 48.4468  11
   2   1   9 168.962 58.9058  11
   2  -1   9 22.4380 31.4433  34
   2  -1   9 52.8446 37.1721  26
   2   1   9 22.9928 32.7706  24
   2  -1   9 5.77308 31.7971  24
   2  -1   9 104.447 43.5004  19
   2  -1  10 452.191 69.9548  35
   2  -1  10 612.218 79.6634  19
   2  -1  10 479.268 65.8214  34
   2  -1  10 356.538 62.8913  26
   2   1  10 507.817 69.2221  24
   2  -1  10 547.404 72.1874  24
   2   1  10 429.007 66.7283   6
   2  -1  10 438.254 65.2006   6
   2  -1  11 79.2211 43.9999  35
   2  -1  11 110.692 44.3469  24
   2  -1  11 97.8755 44.5706  26
   2   1  11 79.5883 40.3057  24
   2   1  11 19.1164 37.5249   6
   2  -1  11 100.963 45.0283   6
   2  -1  11 47.9615 43.9630  19
   2  -1  12 4658.39 192.645  35
   2   1  12 4354.05 181.193  24
   2  -1  12 4439.22 183.803  24
   2  -1  12 4592.54 190.094   6
   2   1  12 4737.79 193.653   6
   2  -1  12 4533.81 194.108  19
   2  -1  13 649.634 65.2930  35
   2  -1  13 834.234 74.0499  19
   2  -1  13 723.190 66.0310   6
   2   1  13 799.746 69.7919   6
   2  -1  13 818.519 72.1317  24
   2   1  13 689.087 67.4951  24
   2  -1  14-14.1127 21.1787  19
   2  -1  14 70.7251 32.2962  24
   2   1  14 30.2661 30.1516  24
   2   2 -14 362.308 34.5569  30
   2   2 -13 1353.53 82.3741  30
  -2   2  13 1399.95 85.8985   6
  -2  -2  13 1281.62 87.7767  35
  -2  -2  12 956.268 82.6593  24
  -2   2  12 892.185 86.0924  24
  -2   2  12 876.826 78.6487   6
  -2  -2  12 946.830 80.8003  38
  -2   2  12 1048.71 81.9162  38
  -2   2  11 69.9048 54.5520  24
  -2  -2  11-17.4004 37.2028  24
  -2   2  11 28.7396 33.8323   6
  -2  -2  11 5.61343 28.0118  38
  -2   2  11 22.5465 29.3250  38
  -2   2  10 5914.03 246.344  19
  -2   2  10 6188.30 213.967  21
  -2   2  10 6460.68 234.343  24
  -2   2  10 6207.04 226.411   6
  -2  -2  10 5636.18 219.437  38
  -2   2  10 6082.46 226.108  38
  -2   2   9 20287.2 481.402  38
  -2   2   9 19718.8 492.331  36
   2   2  -9 19380.1 573.015  44
   2  -2  -9 18586.6 583.034  40
  -2   2   9 20563.7 486.274  24
  -2   2   9 20083.5 465.213  21
  -2   2   9 20384.2 517.674  19
   2  -2  -8 26023.0 685.965  40
   2   2  -8 26744.8 675.779  44
  -2   2   8 25986.2 607.502  19
  -2   2   8 26781.1 564.863  21
  -2   2   8 26133.6 589.201  36
  -2   2   8 26388.2 675.119   2
  -2   2   8 26377.0 673.792   3
  -2   2   7 3253.96 141.111  37
  -2   2   7 3359.54 146.871  36
   2  -2  -7 3396.15 190.016  40
   2   2  -7 3404.16 182.715  44
  -2   2   7 3312.29 178.223   3
  -2   2   7 3300.98 177.502   2
  -2  -2   7 3129.19 192.769   8
   2  -2  -6 5780.25 234.946  40
   2   2  -6 5432.45 220.946  44
  -2  -2   6 5552.60 245.674   8
  -2   2   6 5898.68 223.743   3
  -2   2   6 5974.26 224.740   2
  -2  -2   5 40661.8 829.730  10
   2  -2  -5 41671.2 855.215  40
   2   2  -5 41254.5 833.538  44
  -2  -2   5 40227.0 826.761   9
  -2  -2   5 41402.7 878.342   8
  -2   2   5 41723.6 827.793   2
  -2   2   5 41997.6 829.046   3
  -2   2   4 100207. 1744.48   2
  -2   2   4 99122.0 1742.86   3
  -2  -2   4 99226.5 1762.31  10
  -2  -2   4 97187.0 1768.67  14
  -2   2   4 99090.0 1784.01  41
   2   2  -4 97951.1 1752.76  44
   2  -2  -4 100743. 1774.28  40
  -2  -2   4 98974.4 1779.42  42
  -2  -2   4 100227. 1803.41   8
  -2  -2   4 99185.6 1761.93   9
  -2   2   4 98393.8 1732.40  18
  -2   2   3 42938.1 793.011   3
  -2   2   3 43092.9 793.430   2
  -2  -2   3 41869.1 815.723  10
  -2  -2   3 41610.2 830.520  14
  -2  -2   3 42692.5 818.770  42
   2  -2  -3 42890.2 822.750  40
  -2   2   3 42110.5 840.550  41
   2   2  -3 42284.4 802.601  44
  -2  -2   3 43820.2 848.531   8
  -2  -2   3 43064.6 818.358   9
  -2   2   3 42865.2 797.041  18
  -2  -2   2 70831.0 1278.42  42
  -2   2   2 73647.6 1321.74  41
   2  -2  -2 73736.7 1292.35  40
   2   2  -2 73229.7 1269.71  44
  -2  -2   2 71569.1 1306.57  14
   2  -2  -2 72379.5 1278.74  13
   2  -2  -2 72510.0 1278.58  16
  -2  -2   2 72787.3 1289.16  10
  -2  -2   2 72469.8 1288.32   9
  -2  -2   2 72462.9 1307.89   8
  -2   2   2 71869.4 1257.24   3
  -2   2   2 71147.9 1256.60   2
  -2  -2   1 297526. 4858.08  10
  -2  -2   1 291303. 4887.09  14
   2  -2  -1 292682. 4864.61  16
   2  -2  -1 284572. 4840.21  12
   2  -2  -1 294962. 4865.13  13
   2  -2  -1 289380. 4841.43  15
   2  -2  -1 291198. 4857.18  42
   2   2  -1 288879. 4835.96  44
  -2  -2   1 291179. 4848.24  42
  -2   2   1 299520. 4893.95  41
   2   2  -1 293222. 4873.72  43
   2  -2  -1 293845. 4862.78  40
  -2  -2   1 290056. 4866.74   8
  -2  -2   1 296388. 4857.41   9
  -2   2   1 293350. 4845.83  39
   2   2   0 129974. 2077.62   1
  -2   2   0 123643. 2095.69  39
   2  -2   0 122981. 2100.12  40
  -2   2   0 123533. 2118.26  41
  -2  -2   0 121926. 2084.63  42
   2   2   0 122525. 2067.75  44
   2  -2   0 122359. 2085.09  42
   2   2   0 121770. 2120.00  43
  -2  -2   0 124363. 2120.27  14
   2  -2   0 121352. 2095.96  15
  -2  -2   0 121080. 2082.87  10
   2  -2   0 120130. 2094.62  12
   2   2   0 126422. 2076.89   7
  -2  -2   0 120344. 2081.63   9
  -2  -2   0 121808. 2082.28   8
  -2   2   0 120073. 2112.35  17
   2   2   1 52137.8 912.584   1
  -2   2  -1 51327.0 933.646  39
  -2   2  -1 50786.3 931.288  41
  -2  -2  -1 49918.9 917.891  42
   2  -2   1 53121.8 934.640  40
   2  -2   1 48629.1 906.975  42
   2   2   1 50683.7 958.428  43
  -2  -2  -1 50490.3 936.396  14
   2  -2   1 51125.1 934.250  12
   2  -2   1 51634.9 935.968  15
   2   2   1 50853.4 911.255   7
  -2   2  -1 52126.2 940.122  17
   2  -2   2 8904.50 232.544   1
   2   2   2 9594.06 236.812   1
  -2   2  -2 9490.38 246.092  39
   2   2   2 9249.59 268.457  43
  -2  -2  -2 9154.88 235.342  42
   2   2   2 9260.24 231.587  41
   2  -2   2 9152.45 224.773  42
   2  -2   2 9400.96 245.229  40
  -2  -2  -2 9505.63 240.475  14
   2  -2   2 9481.76 250.531  15
   2  -2   2 9306.42 248.538  12
   2  -2   2 9088.89 234.495   7
   2   2   2 9561.68 236.519   7
  -2   2  -2 9232.19 241.741  17
   2   2   3 1049.34 71.3557   1
   2   2   3 1024.33 72.8412   2
   2  -2   3 1025.28 71.6276   1
   2  -2   3 1046.24 72.2894   3
   2   2   3 978.751 71.3685   3
   2  -2   3 1010.62 71.7322   2
  -2   2  -3 968.817 70.4873  39
   2   2   3 999.205 84.3687  43
   2  -2   3 981.222 64.5137  42
   2  -2   3 961.917 71.7226  11
   2  -2   3 961.362 72.9448  15
   2  -2   3 866.438 70.7015  12
   2  -2   3 1044.11 71.3628  10
   2  -2   3 989.171 69.8796   7
   2   2   3 950.883 69.0352   7
   2  -2   3 1088.64 71.7524   9
  -2   2  -3 1043.17 68.8645  17
   2   2   4 40791.4 853.657  43
   2  -2   4 41762.2 826.386  11
   2  -2   4 39622.9 812.582  15
   2  -2   4 40466.1 815.012  12
  -2   2  -4 40789.6 795.509  39
   2  -2   4 41117.4 808.391   1
   2   2   4 39716.7 811.917   2
   2   2   4 41298.9 809.168   1
   2   2   4 39505.8 810.436   3
   2  -2   4 40946.2 809.186   7
   2   2   4 40068.2 805.777   7
   2   2   5 3546.88 184.545  43
   2  -2   5 3304.16 157.991   1
   2   2   5 3117.90 157.081   3
   2   2   5 3122.38 155.393   1
   2   2   5 3112.35 156.897   2
   2  -2   5 3176.87 156.581   7
   2   2   5 2766.67 146.348   7
   2  -2   5 3386.15 168.720  11
   2  -2   5 3122.59 152.511  12
   2  -2   5 3464.27 160.427  15
  -2   2  -6 1198.26 105.782  44
   2  -2   6 1445.88 118.640  11
   2  -2   6 1414.16 107.679  12
   2  -2   6 1337.78 104.832  15
   2   2   6 1332.55 110.676   2
   2   2   6 1349.12 113.088   3
   2   2   6 1407.12 111.677   1
   2  -2   6 1268.26 105.709   1
   2  -2   6 1391.45 111.242   7
   2   2   6 1188.76 103.036   7
   2  -2   7 197.946 41.9097  35
   2  -2   7 208.346 54.2054  11
  -2   2  -7 158.652 46.8579  44
   2   2   7 70.2624 37.7662   2
   2   2   7 218.694 54.6722   3
   2   2   8 125.116 37.2303   6
   2   2   8 102.967 51.4123   3
   2   2   8 51.7343 35.7515   2
  -2   2  -8 125.447 46.0466  44
   2  -2   8 126.492 43.5901  35
   2  -2   8 124.008 50.4657  11
   2  -2   8 134.296 37.6635  34
   2  -2   8 130.114 38.3341  28
   2  -2   8 92.3518 34.6436  27
   2  -2   8 83.9103 39.5178  26
   2   2   8 134.868 35.9745  21
   2   2   9 29.3671 32.3384   6
   2  -2   9 6.40776 33.3368  35
  -2   2  -9-32.0957 38.5622  44
   2  -2   9 46.0581 31.1277  34
   2   2   9 22.4881 32.0408  24
   2  -2   9 18.5033 33.9590  26
   2   2   9 39.3977 28.5307  21
   2  -2  10 2951.20 162.328  35
   2   2  10 2900.34 138.845  21
   2  -2  10 2782.63 161.096  19
   2  -2  10 2737.81 146.921  34
   2   2  10 2997.19 151.865  24
   2  -2  10 2484.45 141.371  24
   2  -2  10 2701.98 152.337  26
   2   2  10 2777.76 151.116   6
   2  -2  11 361.066 64.6657  35
   2  -2  11 277.168 56.8564  26
   2  -2  11 306.879 54.4618  24
   2   2  11 368.671 57.4711  24
   2   2  11 372.753 59.2611   6
   2   2  11 282.028 48.4698  21
   2  -2  11 402.026 67.4768  19
   2  -2  12 1136.60 93.8021  35
   2  -2  12 892.805 79.0520  24
   2   2  12 962.132 80.9253  24
   2  -2  12 1021.82 91.3787  19
   2   2  12 889.040 78.7821   6
   2  -2  13 2359.80 115.522  35
   2   2  13 2051.66 104.718   6
   2  -2  13 2251.61 115.059  19
   2   3 -13 1755.27 87.3921  30
  -2  -3  13 1581.79 90.3118  35
   2   3 -12 9608.65 269.359  30
  -2  -3  12 9807.93 286.789  35
  -2   3  12 9031.38 253.455  21
  -2   3  11 130.317 38.9582  21
  -2   3  10 7836.58 271.670  36
  -2   3  10 8193.56 257.682  21
  -2   3   9 4450.75 191.041  32
  -2   3   9 4594.27 198.466  36
  -2   3   9 4763.28 185.467  21
  -2   3   8 48878.2 977.838  36
  -2  -3   8 48716.1 1132.04   8
  -2   3   8 49242.0 947.887  21
   2  -3  -8 47612.3 1094.67  40
   2   3  -8 48026.9 1066.58  44
  -2   3   7 3062.75 146.659  36
  -2   3   7 3204.43 146.595  37
   2  -3  -7 3079.20 189.335  40
   2   3  -7 2822.63 171.691  44
  -2  -3   7 3082.02 204.819   8
  -2   3   7 2853.17 131.419  21
  -2  -3   6 5982.80 238.620  10
   2  -3  -6 6101.16 254.748  40
   2   3  -6 6033.91 240.790  44
  -2  -3   6 5939.30 237.081   9
  -2  -3   6 5495.17 262.449   8
  -2   3   6 5985.52 201.723  36
  -2   3   6 5634.38 194.895  37
  -2  -3   5 529.003 73.1883  14
  -2  -3   5 573.054 68.2396  10
  -2   3   5 449.804 65.2059  41
  -2  -3   5 630.822 75.6044  42
   2  -3  -5 738.007 79.9836  40
   2   3  -5 490.601 62.3156  44
  -2  -3   5 532.865 66.3386   9
  -2  -3   5 481.377 72.0766   8
  -2  -3   4 2543.57 143.629  14
  -2  -3   4 2478.79 133.211  10
  -2  -3   4 2525.80 138.463  42
   2  -3  -4 2520.07 137.796  40
   2   3  -4 2485.27 124.078  44
  -2   3   4 2662.95 146.350  41
  -2  -3   4 2354.49 145.132   8
  -2  -3   4 2456.31 132.529   9
  -2  -3   3 21554.7 516.050  14
  -2  -3   3 21002.9 494.876  10
   2  -3  -3 22745.6 516.549  42
   2   3  -3 20964.6 462.356  44
  -2  -3   3 21911.5 493.878  42
   2  -3  -3 21842.5 497.478  40
  -2   3   3 21508.3 517.349  41
  -2  -3   3 21609.0 519.392   8
  -2  -3   3 20769.0 493.526   9
  -2  -3   2 942.387 81.5155  14
  -2  -3   2 804.834 68.4917  10
  -2  -3   2 905.759 77.3598   8
  -2  -3   2 905.385 71.2527   9
   2  -3  -2 887.703 74.3913  42
  -2  -3   2 902.926 70.5833  42
   2  -3  -2 1004.99 75.3580  40
  -2   3   2 782.815 75.7946  41
  -2  -3   1 636.669 66.9269  14
  -2  -3   1 644.422 57.3758  10
   2  -3  -1 560.107 54.4912  40
   2  -3  -1 632.656 59.7785  42
  -2  -3   1 511.372 52.7213  42
   2   3  -1 558.164 57.7232  43
  -2   3   1 622.048 66.4509  41
  -2  -3   1 719.811 64.2296   8
  -2  -3   1 646.305 57.9215   9
  -2   3   1 641.737 56.3353  39
  -2   3   0 6179.90 194.141  39
   2  -3   0 6215.46 192.169  40
   2   3   0 6259.02 198.924  41
   2  -3   0 6061.24 190.782  42
  -2  -3   0 5757.92 188.071  42
  -2   3   0 5939.55 203.339  41
   2   3   0 5786.68 201.584  43
  -2  -3   0 6021.73 207.384  14
  -2  -3   0 6111.50 183.654  10
  -2  -3   0 5889.48 180.423   9
   2   3   0 5618.79 184.572  17
  -2   3   0 6051.11 204.959  17
  -2  -3  -1 3043.60 137.853  14
   2  -3   1 2896.55 126.193  12
   2  -3   1 2907.21 126.407  15
   2   3   1 2997.17 143.691  43
   2   3   1 2865.82 128.282  41
  -2  -3  -1 2990.82 130.144  42
   2  -3   1 3089.99 128.810  40
   2  -3   1 3126.36 127.762  42
  -2   3  -1 2814.67 126.788  41
  -2   3  -1 3062.47 137.805  17
  -2   3  -1 3136.44 133.156  39
  -2   3  -2 47234.0 919.377  39
   2   3   2 48599.0 959.490  43
   2   3   2 47752.6 904.953  41
  -2  -3  -2 45718.0 910.783  42
   2  -3   2 48125.1 898.493  42
   2  -3   2 47981.5 911.024  40
   2  -3   2 48305.5 921.628  15
   2  -3   2 45959.8 926.131  10
   2  -3   2 47542.3 918.494  12
   2  -3   2 46860.3 928.048   9
  -2   3  -2 46938.9 922.562  17
  -2   3  -3 34121.2 719.367  39
  -2  -3  -3 33665.4 719.082  42
   2   3   3 34448.3 695.925  41
   2  -3   3 35251.8 700.039  42
   2   3   3 34861.4 765.592  43
   2  -3   3 34908.6 727.995  10
   2  -3   3 34332.7 725.745  15
   2  -3   3 33985.5 723.420  12
   2  -3   3 35953.8 731.654   9
  -2   3  -3 35126.8 721.602  17
   2  -3   4 111085. 1985.88  11
   2  -3   4 113512. 1991.72  15
   2  -3   4 110647. 1985.93  12
  -2   3  -4 108890. 1967.97  39
   2   3   4 107227. 2034.89  43
  -2   3  -4 107087. 1958.57  44
   2  -3   5 1136.40 104.213  11
   2  -3   5 1171.27 101.064  15
   2  -3   5 1189.78 101.585  12
   2   3   5 1349.99 123.566  43
  -2   3  -5 1224.92 100.333  44
   2  -3   6 46944.1 1020.36  11
   2  -3   6 46938.9 999.443  15
   2  -3   6 46441.6 995.158  12
  -2   3  -6 46060.7 988.252  44
  -2   3  -7 6524.62 277.733  44
   2  -3   7 6492.43 222.407  35
   2  -3   7 6287.82 287.361  11
   2  -3   7 5736.48 260.808  15
   2  -3   7 6177.38 268.520  12
   2  -3   7 5586.49 206.113  28
   2  -3   7 5541.29 200.882  27
   2   3   7 6307.18 204.013  21
  -2   3  -8 19016.4 569.982  44
   2  -3   8 20642.5 491.875  35
   2  -3   8 19960.4 595.251  11
   2  -3   8 18965.5 465.737  34
   2  -3   8 19610.7 483.413  26
   2  -3   8 17948.1 463.544  28
   2  -3   8 19656.1 469.994  27
   2   3   8 20076.2 461.074  21
   2  -3   9 9212.74 293.242  34
   2   3   9 10064.0 291.868  21
   2  -3   9 10023.1 315.838  35
   2  -3   9 9624.46 309.475  26
   2  -3  10 1935.45 135.632  19
   2   3  10 1752.38 112.011  21
   2  -3  10 2110.30 133.652  35
   2  -3  10 1979.04 129.365  26
   2   3  11 4828.42 181.720  21
   2  -3  11 5203.73 215.086  19
   2  -3  11 4778.80 200.776  35
   2  -3  11 4571.08 195.224  26
   2  -3  12 3236.81 154.187  19
   2   3  12 3047.83 128.043  21
   2  -3  12 3396.23 152.166  35
   2  -3  12 3217.05 145.936  26
   2  -3  13 2649.29 115.745  35
   2  -3  13 2866.97 122.288  19
   2   4 -13 316.550 34.4740  30
  -2   4  13 314.128 32.9978  21
   2   4 -12 49.0880 28.5238  30
  -2  -4  12 81.3423 31.2090  35
  -2   4  12 118.431 32.2399  21
   2   4 -11 645.253 64.6355  30
  -2  -4  11 867.045 80.4777  35
  -2   4  11 678.777 65.9294  21
  -2   4  10 4619.36 189.787  32
  -2   4  10 4390.52 190.422  36
  -2   4  10 3994.98 172.922  21
  -2   4   9 53750.6 1064.81  32
  -2   4   9 52828.0 1069.53  36
  -2   4   9 53858.3 1042.48  21
   2  -4  -8 8366.00 385.663  42
   2  -4  -8 8892.21 370.531  40
  -2   4   8 9579.72 303.664  32
  -2   4   8 9726.64 302.109  37
  -2   4   8 10036.7 309.724  36
  -2  -4   8 9297.65 406.023   8
  -2   4   8 9341.03 282.468  21
   2  -4  -7 42010.0 971.662  40
  -2   4   7 42069.3 856.184  36
  -2   4   7 43101.2 856.384  37
  -2   4   7 40844.5 855.678  32
  -2  -4   7 41816.7 1020.02   8
  -2   4   7 41378.9 824.843  21
   2  -4  -6 4448.32 250.321  42
   2  -4  -6 4777.69 240.420  40
  -2   4   6 4964.81 195.080  36
  -2   4   6 4824.32 189.753  37
  -2  -4   6 5203.34 238.608  10
  -2   4   6 5040.07 197.005  32
  -2  -4   6 5252.82 239.939   9
  -2  -4   6 5166.98 271.250   8
  -2   4   6 5134.77 181.821  21
   2   4  -6 5058.12 249.020  17
  -2   4   5 65578.7 1234.04  36
  -2   4   5 67195.7 1238.09  37
   2  -4  -5 64607.1 1362.19  42
  -2  -4   5 65458.3 1348.90  42
   2  -4  -5 67080.4 1335.78  40
  -2   4   5 65146.0 1338.67  41
  -2  -4   5 65600.8 1381.11   8
  -2  -4   5 66493.6 1326.11   9
   2   4  -5 67282.1 1362.84  17
  -2  -4   5 71536.7 1379.57  14
  -2  -4   5 66993.1 1330.09  10
   2  -4  -4 2877.86 174.400  42
  -2  -4   4 3271.35 173.777  42
   2  -4  -4 3118.09 167.838  40
  -2   4   4 3112.18 175.740  41
  -2  -4   4 2918.71 179.306   8
  -2  -4   4 3122.36 166.413   9
   2   4  -4 2862.51 171.275  17
  -2  -4   4 3209.06 184.384  14
  -2  -4   4 3115.73 166.633  10
   2  -4  -3 201972. 3567.49  42
  -2  -4   3 207589. 3546.88  42
   2  -4  -3 204521. 3539.50  40
  -2   4   3 199323. 3570.42  41
  -2  -4   3 200352. 3575.01   8
  -2  -4   3 202840. 3537.74   9
   2   4  -3 210474. 3575.86  17
  -2  -4   3 204366. 3540.28  10
  -2  -4   3 206345. 3586.97  14
  -2  -4   2 197.648 49.4592  14
   2   4  -2 177.002 43.7862  17
  -2  -4   2 163.943 39.6034  10
  -2  -4   2 210.937 49.5558   8
  -2  -4   2 134.236 39.0075   9
   2  -4  -2 225.883 45.6188  40
  -2   4   2 256.111 52.0284  41
   2  -4  -2 198.647 46.8310  42
  -2  -4   2 197.603 42.8723  42
  -2   4   1 165889. 2862.71  39
   2  -4  -1 169488. 2865.04  40
   2  -4  -1 166950. 2887.98  42
  -2  -4   1 165298. 2870.66  42
  -2   4   1 157584. 2896.84  41
  -2  -4   1 165645. 2917.87  14
  -2  -4   1 161060. 2861.37  10
  -2  -4   1 160911. 2860.01   9
  -2   4   1 171446. 2908.82  17
   2   4  -1 165589. 2886.97  17
  -2   4   0 9995.97 300.661  39
  -2   4   0 9631.10 308.810  41
   2  -4   0 10353.7 294.977  40
   2   4   0 10250.1 308.881  41
  -2  -4   0 10314.9 304.344  42
   2  -4   0 10375.2 303.829  42
  -2  -4   0 10152.6 323.133  14
  -2  -4   0 10065.8 289.454  10
  -2  -4   0 10296.1 290.441   9
  -2   4   0 11226.8 327.895  17
  -2   4  -1 74719.9 1409.05  39
  -2   4  -1 72935.0 1406.08  41
   2   4   1 74314.1 1432.61  43
   2   4   1 78420.6 1413.91  41
  -2  -4  -1 75533.3 1413.25  42
   2  -4   1 75437.0 1396.90  42
   2  -4   1 75197.7 1387.60  40
  -2  -4  -1 76724.9 1430.25  14
   2  -4   1 75020.8 1435.62  10
   2  -4   1 71882.8 1426.04   9
  -2   4  -1 76834.1 1434.41  17
  -2   4  -2 41005.1 858.854  39
   2   4   2 40583.5 886.099  43
   2   4   2 40524.2 843.965  41
  -2  -4  -2 40293.3 856.421  42
   2  -4   2 40547.6 837.198  42
   2  -4   2 41657.5 837.807  40
   2  -4   2 41131.7 851.258  15
   2  -4   2 41929.6 876.021  10
   2  -4   2 41349.7 850.144  12
   2  -4   2 41233.4 872.584   9
  -2   4  -2 42127.7 870.638  17
  -2   4  -3 60741.7 1187.69  39
   2   4   3 58778.8 1229.65  43
   2   4   3 58933.4 1157.42  41
   2  -4   3 59988.3 1163.53  42
   2  -4   3 60512.4 1201.22  10
   2  -4   3 60244.9 1190.09  15
   2  -4   3 60887.3 1189.57  12
   2  -4   3 61315.8 1202.85   9
  -2   4  -3 58914.1 1191.15  17
   2  -4   4 74.2403 33.6955  12
   2  -4   4 81.6744 35.4265  10
  -2   4  -4 72.2572 34.4772  17
   2  -4   4 73.5723 35.1039  11
   2  -4   4 59.8551 32.1236  15
   2   4   4 190.919 56.2013  43
   2  -4   4 51.4571 33.3647   9
  -2   4  -4 107.368 37.9977  39
   2  -4   5 18361.4 511.417  11
   2  -4   5 17872.4 504.020  15
   2  -4   5 17542.6 499.978  12
   2   4   5 17371.5 420.758  37
   2   4   6 38.1794 26.1143  21
   2  -4   6 21.3979 33.3974   8
   2  -4   6 10.0356 36.1731  11
   2  -4   6-9.36460 33.7544  12
   2  -4   6 18.8472 32.5211  15
   2  -4   7-5.67948 30.7104  26
  -2   4  -7 117.034 35.1232  25
   2   4   7 47.6029 31.3298  21
   2  -4   7 20.8141 32.4891  12
   2  -4   7 11.2385 36.9818  11
   2  -4   7 10.4986 30.9008  15
   2   4   8 221.275 47.4050  21
  -2   4  -8 156.623 41.4287  25
   2  -4   8 246.195 49.8539  28
   2  -4   8 213.737 51.7279  26
   2   4   9 2834.97 140.508  21
   2  -4   9 2658.83 147.192  26
  -2   4  -9 2516.98 136.012  25
   2  -4  10 3119.95 164.418  19
   2   4  10 2974.00 142.468  21
   2  -4  10 2740.74 148.869  26
   2  -4  11 7556.56 258.999  19
   2   4  11 8028.87 239.188  21
   2  -4  11 8213.36 256.291  26
   2  -4  12 183.086 38.3138  35
   2   4  12 180.495 34.6749  21
   2  -4  12 241.807 46.3103  19
   2   4  13 276.940 30.4468  21
   2  -4  13 296.009 36.2625  19
  -2   5  12 2444.89 97.3127  21
  -2   5  11 697.610 60.4419  21
  -2   5  10 1711.52 111.926  36
  -2   5  10 1874.22 108.215  21
  -2   5  10 1752.46 108.529  32
  -2   5   9 129.609 44.0888  36
  -2   5   9 162.073 42.8988  21
  -2   5   9 142.570 44.6343  32
  -2   5   8 141.642 45.4800  36
  -2   5   8 101.326 43.7557  37
  -2   5   8 139.379 42.1603  21
  -2   5   8 115.296 44.2552  32
  -2   5   7 6304.99 239.500  36
  -2   5   7 6501.89 241.506  37
  -2   5   7 6261.10 243.987  32
   2   5  -7 6442.58 220.321  25
  -2   5   7 6865.32 228.256  21
  -2  -5   6 11069.3 398.951   9
  -2  -5   6 10850.6 436.051   8
   2  -5  -6 9636.95 406.336  42
  -2   5   6 11090.6 329.892  36
  -2   5   6 10963.2 326.574  37
  -2  -5   6 11037.8 399.159  10
  -2   5   6 11123.1 336.181  32
   2   5  -6 10783.3 304.924  25
   2   5  -6 11090.2 297.094  20
   2   5  -6 10954.6 418.744  17
  -2  -5   5 794.781 109.118   8
  -2  -5   5 1035.46 111.670   9
  -2   5   5 929.990 108.993  41
   2  -5  -5 825.190 108.630  42
  -2  -5   5 769.853 102.489  42
  -2   5   5 917.210 82.3023  36
  -2   5   5 841.458 78.2661  37
  -2  -5   5 1120.77 126.652  14
  -2  -5   5 1003.64 109.699  10
  -2   5   5 865.478 84.5391  32
   2   5  -5 1017.17 77.8713  25
   2   5  -5 941.995 73.7771  20
   2   5  -5 908.357 113.140  17
  -2  -5   4 1391.60 135.701   8
  -2  -5   4 1579.01 130.330   9
  -2   5   4 1445.25 131.873  41
  -2  -5   4 1397.50 125.741  42
   2  -5  -4 1535.55 138.532  42
  -2   5   4 1525.23 98.3258  37
  -2   5   4 1462.85 101.132  32
   2   5  -4 1525.75 92.9237  25
  -2  -5   4 1521.72 142.842  14
  -2  -5   4 1673.43 134.012  10
   2   5  -4 1506.41 89.0070  20
   2   5  -4 1626.66 144.320  17
  -2  -5   3 273.017 65.1560   8
  -2  -5   3 394.576 65.6175  10
  -2  -5   3 328.572 61.4651   9
  -2  -5   3 326.353 68.9401  14
   2   5  -3 283.727 63.9568  17
  -2   5   3 222.343 60.3919  41
   2  -5  -3 260.267 60.5923  42
  -2  -5   3 360.275 65.0632  42
   2   5  -3 307.514 43.2940  25
   2   5  -3 266.772 39.7984  20
  -2  -5   2 216.287 50.5858  10
   2  -5  -2 308.781 61.2116   9
  -2  -5   2 378.288 62.9356   9
  -2   5   2 413.038 71.0374  41
  -2  -5   2 299.414 56.7468  42
   2  -5  -2 425.294 71.3179  42
   2  -5  -2 334.349 62.5896  10
   2   5  -2 327.360 63.6156  17
  -2  -5   2 460.620 76.8881  14
  -2   5   1 14253.5 435.893  41
   2  -5  -1 14230.3 430.108  42
  -2  -5   1 14298.4 417.410  42
   2  -5  -1 14332.8 435.574   9
  -2  -5   1 13963.0 403.286   9
   2   5  -1 14243.7 424.985  17
  -2  -5   1 15192.7 458.893  14
  -2  -5   1 14096.6 405.024  10
   2  -5  -1 14425.5 437.180  10
  -2   5   0 4758.62 222.265  41
   2  -5   0 4526.63 208.952  42
  -2  -5   0 4228.92 203.475  42
  -2  -5   0 4924.80 232.581  14
   2  -5   0 4020.21 211.865  10
   2  -5   0 4624.04 223.863   9
  -2   5   0 4476.69 220.392  17
   2   5   1 15757.0 448.813  41
  -2  -5  -1 16030.1 451.678  42
   2  -5   1 15073.1 434.717  42
   2  -5   1 15006.3 462.064  10
   2   5   1 16025.8 388.991  37
   2  -5   1 15719.2 468.627   9
  -2   5  -1 16455.5 472.270  17
   2   5   2 29688.5 694.520  41
  -2  -5  -2 28949.9 703.483  42
   2  -5   2 29085.2 683.781  42
   2  -5   2 29134.6 721.161  10
  -2   5  -2 29085.5 703.106  39
   2   5   2 29284.8 625.845  37
   2  -5   2 30246.3 727.816   9
  -2   5  -2 29226.0 718.983  17
   2   5   3 105.905 38.6672  41
   2   5   3 143.741 40.4303  37
   2   5   3 207.598 41.7554  36
  -2   5  -3 146.832 47.6417  39
   2  -5   3 335.693 61.5002  12
   2  -5   3 145.952 50.3062  10
  -2   5  -3 151.178 49.9117  17
   2  -5   3 304.883 61.2967  15
  -2   5  -3 201.691 39.8218  20
   2  -5   3 162.575 49.8113   9
  -2   5  -4 8565.77 326.930  17
  -2   5  -4 7692.09 233.813  20
  -2   5  -4 7452.97 305.070  39
   2   5   4 7674.64 244.955  36
   2   5   4 7401.72 249.800  37
   2  -5   4 8289.14 316.449  11
   2  -5   4 7312.64 304.313  10
   2  -5   4 7534.31 308.005  15
   2  -5   4 8186.26 317.550  12
   2   5   4 7717.47 237.165  32
  -2   5  -4 7284.61 231.283  25
   2  -5   4 7567.67 307.486   9
   2  -5   5 349.021 71.3358  12
   2  -5   5 345.888 71.9926  11
   2  -5   5 291.021 67.8820  15
  -2   5  -5 352.128 52.8993  25
  -2   5  -5 365.172 52.7293  20
   2   5   5 326.272 51.2890  36
   2   5   5 282.273 51.8240  37
  -2   5  -6 8847.54 266.863  20
  -2   5  -6 8638.28 275.955  25
   2  -5   6 8174.75 371.759   8
   2   5   6 8877.28 282.326  37
   2   5   6 9087.27 282.483  36
   2   5   7 23.5244 33.5286  37
   2   5   7 58.5525 35.0095  36
  -2   5  -7 97.0316 40.2894  25
  -2   5  -8 13727.2 382.642  25
   2   5   8 14501.0 370.756  21
  -2   5  -9 600.276 69.0250  25
   2   5   9 690.961 70.8181  21
  -2   5 -10 8882.47 258.370  25
   2   5  10 8734.78 255.247  21
   2  -5  10 8614.52 277.995  19
   2   5  11 179.128 35.3471  21
   2  -5  11 149.047 41.3267  19
   2  -5  12 1460.43 78.3263  19
   2   5  12 1295.93 66.2734  21
  -2   6  11 8.03395 20.4760  21
  -2   6  11-2.69940 19.8606  32
  -2   6  10 2726.60 119.311  21
  -2   6  10 2826.64 125.964  32
  -2   6   9 16.0474 36.0809  36
  -2   6   9 92.5239 33.0698  21
  -2   6   9 71.7245 37.7037  32
   2   6  -8 9796.41 285.477  25
  -2   6   8 10451.3 316.399  36
  -2   6   8 10466.7 317.215  37
  -2   6   8 9964.53 310.808  32
  -2   6   7 2855.12 154.476  37
  -2   6   7 3088.08 160.772  36
  -2   6   7 2790.25 141.724  23
   2   6  -7 2732.68 137.918  25
   2   6  -7 3029.96 138.287  20
  -2   6   7 2958.85 159.540  32
  -2   6   6 976.894 91.6200  36
  -2   6   6 977.753 91.5944  37
  -2   6   6 997.449 95.6292  32
   2   6  -6 1067.72 86.5770  25
  -2   6   6 952.792 85.6740  23
   2   6  -6 1032.00 82.2190  20
  -2  -6   5 5488.91 302.600   8
  -2  -6   5 5961.57 288.241   9
  -2   6   5 5753.76 288.348  41
   2  -6  -5 5489.94 297.052  42
  -2  -6   5 5986.06 300.576  42
  -2   6   5 5750.31 223.410  36
  -2   6   5 5768.92 222.499  37
  -2  -6   5 6112.17 292.217  10
  -2   6   5 5795.87 230.579  32
   2   6  -5 5930.93 212.362  25
   2   6  -5 5773.25 203.867  20
  -2  -6   4 5336.49 269.825   9
  -2   6   4 5346.40 278.364  41
   2  -6  -4 5421.32 287.035  42
  -2  -6   4 5970.56 287.919  42
  -2   6   4 5604.75 214.028  37
  -2   6   4 6008.00 227.865  32
   2   6  -4 6018.25 204.051  20
   2   6  -4 6168.07 212.112  25
  -2  -6   4 5969.15 283.363  10
  -2  -6   3 1060.32 115.953   9
  -2  -6   3 1178.57 136.171  14
  -2  -6   3 1241.34 122.975  10
  -2   6   3 949.483 114.597  41
   2  -6  -3 1166.22 129.632  42
  -2  -6   3 1113.49 119.486  42
  -2   6   3 1057.37 90.6016  32
   2   6  -3 1292.58 88.5664  25
   2   6  -3 1079.98 125.389  17
   2   6  -3 1063.71 79.5564  20
  -2  -6   2 16502.6 482.402   9
  -2  -6   2 14741.1 509.671  14
  -2  -6   2 16417.7 482.078  10
  -2   6   2 15308.5 496.609  41
   2  -6  -2 14572.2 483.801  42
  -2  -6   2 14252.4 464.740  42
   2   6  -2 15129.7 372.132  25
   2   6  -2 14617.9 485.869  17
   2   6  -2 14406.6 358.973  20
   2  -6  -1 2623.47 182.568  10
  -2  -6   1 2415.40 184.789  14
  -2   6   1 2563.32 180.924  41
   2  -6  -1 2321.84 167.620  42
  -2  -6   1 2644.63 176.639  42
   2   6  -1 2425.19 118.802  33
   2   6  -1 2462.59 118.528  25
  -2   6   1 2252.14 122.629  23
   2  -6  -1 2403.73 175.603   9
  -2   6   0 19.6667 30.7026  41
   2  -6   0-9.42594 29.4313  42
  -2   6   0 73.0101 42.0369  17
   2  -6   0 10.7699 38.8251  10
   2   6   0 26.4927 24.7507  33
   2   6   0 145.543 35.5707  23
   2  -6   0 21.5136 35.4004   9
   2  -6   1 10974.9 410.402   9
  -2  -6  -1 10664.6 387.763  42
   2  -6   1 11400.8 388.406  42
   2   6   1 11157.4 325.564  37
   2  -6   1 11467.4 417.991  10
   2   6   1 11208.3 301.394  33
   2   6   1 11862.3 315.016  23
  -2   6  -1 11091.9 411.096  17
  -2   6  -2 10531.7 398.167  17
  -2   6  -2 9703.38 281.386  20
   2   6   2 9906.89 307.142  37
   2  -6   2 10345.1 397.794  10
   2   6   2 10415.1 284.074  33
   2   6   2 10194.3 290.574  23
   2  -6   2 10024.6 390.595   9
  -2   6  -3 8178.63 350.799  17
  -2   6  -3 8084.89 252.612  20
   2   6   3 7997.90 272.316  37
   2   6   3 8017.50 265.779  36
   2  -6   3 8486.70 352.523  10
   2   6   3 8157.18 246.895  33
   2   6   3 8469.15 257.000  23
   2  -6   3 8945.90 357.775   9
  -2   6  -4 1738.16 109.223  20
   2   6   4 1758.22 116.050  36
   2   6   4 1668.43 117.029  37
   2  -6   4 1546.70 146.673  10
   2   6   4 1635.95 98.7112  33
   2   6   4 1842.04 113.636  32
  -2   6  -4 1629.71 106.509  25
   2   6   4 1815.22 107.550  23
   2  -6   4 1571.59 147.164   9
   2   6   5 1867.48 125.013  37
   2   6   5 2130.25 128.722  36
  -2   6  -5 2134.99 126.423  25
  -2   6  -5 1922.18 116.464  20
   2   6   5 1917.63 118.135  32
   2   6   6 739.204 79.0190  36
   2   6   6 642.001 75.9322  37
  -2   6  -6 685.291 71.6586  20
  -2   6  -6 659.643 75.8685  25
   2   6   7 36.2640 33.8750  37
   2   6   7 65.9808 34.1931  36
  -2   6  -7 61.7334 35.5149  20
  -2   6  -7 29.3490 34.0141  25
   2   6   8 38.3781 33.2653  36
   2   6   8 27.0903 31.8924  37
  -2   6  -8 5.52780 30.9757  25
  -2   6  -9 1995.89 112.397  25
  -2   6 -10 1835.19 95.2780  25
   2   6  10 1635.03 86.9122  21
   2   6  11 404.135 38.2861  21
  -2   7  10 3878.60 130.941  36
  -2   7  10 3979.41 127.268  32
  -2   7   9 19.6979 24.9355  36
  -2   7   9 15.2392 24.1142  32
  -2   7   8 1225.33 89.2189  36
   2   7  -8 1211.05 81.1694  25
   2   7  -8 1220.32 77.9799  20
  -2   7   8 1041.75 84.3463  32
  -2   7   7-10.9946 33.8396  36
  -2   7   7-5.55089 32.6723  37
  -2   7   7 4.77680 27.6733  23
   2   7  -7-4.69804 27.6525  25
   2   7  -7-21.6308 30.8598  20
  -2   7   7 5.72226 32.6115  32
  -2   7   6 340.657 56.4328  36
  -2   7   6 321.933 56.5717  37
  -2   7   6 438.889 59.8591  23
   2   7  -6 479.397 59.7272  25
   2   7  -6 492.204 58.0489  20
  -2   7   6 507.956 70.3114  32
  -2   7   5 2583.90 143.225  37
  -2   7   5 2726.27 144.468  23
   2   7  -5 2591.47 135.970  25
   2   7  -5 2760.45 133.477  20
  -2   7   5 2724.40 150.794  32
  -2   7   4 8040.21 270.343  23
   2   7  -4 8283.31 259.956  25
   2   7  -4 7933.67 247.914  20
  -2   7   4 7631.68 268.562  32
   2   7  -3 150.671 41.9387  25
  -2   7   3 126.885 43.6185  23
   2   7  -3 177.426 39.9836  20
  -2   7   3 107.760 44.5453  32
  -2   7   2 1873.55 120.554  23
   2   7  -2 2006.80 113.544  25
   2   7  -2 1827.44 105.047  20
   2   7  -1 69.5367 32.2943  33
   2   7   0 10523.0 300.699  33
   2   7   1 5956.51 229.784  37
   2   7   1 6165.13 215.678  33
   2   7   2 3112.71 162.818  37
   2   7   2 3012.35 158.351  36
   2   7   2 3292.94 155.296  23
  -2   7  -2 3092.61 145.025  20
   2   7   2 3162.68 147.389  33
   2   7   3 170.693 45.1972  36
   2   7   3 190.382 49.3494  37
  -2   7  -3 271.424 48.9994  20
   2   7   3 179.332 42.7961  23
   2   7   3 143.005 39.1673  33
   2   7   4 3691.31 175.854  36
   2   7   4 3523.54 175.388  37
   2   7   4 3812.68 165.541  23
  -2   7  -4 3452.67 160.553  25
  -2   7  -4 3755.02 166.556  20
   2   7   4 3863.16 160.108  33
   2   7   5 70.8960 39.7180  37
   2   7   5 117.285 42.1591  36
   2   7   5 179.983 41.0034  23
  -2   7  -5 124.382 42.1495  20
  -2   7  -5 89.4264 38.6211  25
   2   7   6 1032.40 92.7102  37
   2   7   6 1018.74 90.3201  36
  -2   7  -6 1032.61 84.0358  20
  -2   7  -6 1101.17 90.6980  25
   2   7   7 1797.94 112.591  37
   2   7   7 1704.43 108.859  36
  -2   7  -7 1661.95 100.699  20
  -2   7  -7 1703.88 108.055  25
   2   7   8 1024.32 78.6769  36
   2   7   8 1028.77 79.8715  37
  -2   7  -8 1250.56 79.0504  20
  -2   7  -8 1050.14 80.5308  25
  -2   7  -9 2619.09 113.433  25
  -2   7 -10 19.2320 17.5123  25
  -2   8   8 465.884 45.7307  36
   2   8  -8 472.243 44.5761  25
   2   8  -8 456.172 41.1561  20
  -2   8   7 890.475 69.2445  36
   2   8  -7 957.725 67.8733  25
  -2   8   7 799.742 62.6428  23
   2   8  -7 1063.28 67.8403  20
  -2   8   7 924.627 72.4418  32
  -2   8   6 2012.23 109.873  37
  -2   8   6 1996.09 107.129  23
   2   8  -6 1949.73 104.418  25
   2   8  -6 2158.07 104.466  20
  -2   8   6 2109.30 116.407  32
  -2   8   5 256.058 47.4658  23
   2   8  -5 284.443 46.7380  25
   2   8  -5 318.665 46.4049  20
  -2   8   5 285.190 52.7275  32
  -2   8   5 282.919 43.3240  33
  -2   8   4 2125.72 123.273  23
   2   8  -4 2256.34 119.259  25
   2   8  -4 2223.48 113.637  20
  -2   8   4 2240.92 126.240  32
   2   8  -3 89.9184 34.1408  25
  -2   8   3 62.0408 34.2436  23
   2   8  -3 87.8174 32.9711  20
   2   8  -2 1359.79 92.4612  25
  -2   8   2 1527.70 105.548  23
   2   8  -1 3846.35 161.138  33
   2   8   0 1424.41 109.109  36
   2   8   0 1424.55 96.1294  33
   2   8   1 93.2422 39.9077  36
   2   8   1 117.249 38.6537  33
   2   8   2 4333.51 188.106  37
   2   8   2 4296.26 188.150  36
   2   8   2 4312.13 174.029  33
   2   8   3 1280.55 101.670  36
   2   8   3 1110.54 93.5345  37
  -2   8  -3 1065.99 83.2740  20
   2   8   3 1089.95 83.5649  33
   2   8   4-5.79074 32.4480  37
   2   8   4 22.8259 30.8537  36
  -2   8  -4 9.61347 27.3951  20
   2   8   4 35.5419 26.5565  33
   2   8   5 612.840 67.3730  37
   2   8   5 505.583 62.5190  36
  -2   8  -5 494.078 57.9416  20
  -2   8  -5 413.592 54.3137  25
   2   8   6 1145.57 84.0968  36
   2   8   6 1116.48 85.2045  37
  -2   8  -6 1108.11 77.4625  20
  -2   8  -6 1122.52 79.7667  25
   2   8   7 549.417 54.6561  36
   2   8   7 532.386 54.5483  37
  -2   8  -7 504.087 49.3426  20
  -2   8  -7 389.446 47.0531  25
   2   8   8 578.570 48.2451  36
   2   8   8 552.246 48.0515  37
  -2   8  -8 490.854 45.4855  25
  -2   8  -8 529.990 43.3036  20
  -2   9   6 1005.39 59.4860  23
   2   9  -6 1008.43 58.9071  25
   2   9  -6 998.847 57.1975  20
  -2   9   5 1835.49 90.2625  23
   2   9  -5 1833.14 87.0175  25
   2   9  -5 1858.90 84.8590  20
  -2   9   5 1722.01 80.8939  33
   2   9  -4 59.1131 27.1401  25
   2   9  -4 36.9122 20.7658  20
  -2   9   4 69.1851 29.6759  23
  -2   9   4 97.3771 27.3055  33
  -2   9   3 83.2239 29.7607  23
  -2   9   3 88.4373 29.7485  33
  -2   9   2 1048.24 76.3190  23
  -2   9   2 935.538 73.2051  33
   2   9  -2 895.495 67.5608  31
   2   9  -1 12250.9 324.944  36
   2   9  -1 11883.3 303.561  31
  -2   9   1 11895.7 311.962  33
   2   9   0 2062.66 115.930  36
  -2   9   0 2046.36 107.841  33
   2   9   0 1832.37 99.2981  31
   2   9   0 2029.57 104.132  33
   2   9   1 9438.36 273.166  36
   2   9   1 9051.26 248.275  31
   2   9   1 8789.02 250.194  33
   2   9   2 369.559 52.8355  36
   2   9   2 427.122 48.9901  31
   2   9   2 438.410 49.6716  33
   2   9   3 19124.7 443.434  36
   2   9   3 19485.2 423.043  33
   2   9   4 205.752 33.8597  33
   2   9   4 162.568 37.4474  36
   2   9   4 133.044 34.6557  37
  -2   9  -4 166.980 32.2545  20
   2   9   5 10994.2 277.693  37
   2   9   5 11254.4 280.718  36
  -2   9  -5 11411.1 267.112  20
   2   9   6-5.57358 17.6381  36
   2   9   6-2.79124 17.9034  37
  -2   9  -6-9.48093 20.0359  20
  -2  10   2 28846.5 542.459  33
   2  10  -2 28365.0 535.626  31
  -2  10   1 618.047 46.5935  33
   2  10  -1 651.774 46.3424  31
   2  10   0 20253.4 403.695  31
   2  10   1 96.1127 22.3241  31
   3   0 -14 9.34334 17.8602   5
   3   0 -14 4.62104 16.9998   4
  -3   0  13 20.9690 23.9044  38
  -3   0  13 34.5413 29.1179   6
  -3   0  12 5.42110 32.8904  38
  -3   0  12-11.2172 48.4754  24
  -3   0  12 5.39885 30.2512   6
  -3   0  12 24.0581 35.4012  19
  -3   0  11 67.5610 38.3652  38
  -3   0  11 163.759 56.3898  24
  -3   0  11 36.0669 35.9527   6
  -3   0  11 109.384 46.6631  19
  -3   0  10-6.24391 32.4838  38
  -3   0  10-6.94355 44.5362  19
  -3   0  10 12.7025 42.8276  24
  -3   0   9 28104.1 622.721  38
  -3   0   9 26646.4 615.542  24
  -3   0   9 27495.6 634.234  19
   3   0  -8-16.4254 29.6016  44
  -3   0   8 9.37026 32.3361   3
  -3   0   8-9.31653 36.2709   2
  -3   0   8 15.6368 26.0093  38
  -3   0   8 15.5958 33.7800  24
  -3   0   8-5.71585 35.1848  19
  -3   0   7 12042.5 384.542   2
  -3   0   7 12226.1 386.343   3
  -3   0   7 12180.8 319.008  38
   3   0  -7 11956.4 367.627  44
   3   0  -6-11.7447 26.6354  40
  -3   0   6 21.2986 27.6414  18
  -3   0   6 6.50949 21.4206   2
  -3   0   6 19.4672 24.3460   3
  -3   0   5 21336.8 500.914   2
  -3   0   5 21855.5 502.765   3
  -3   0   5 21148.0 499.910  10
  -3   0   5 20835.0 497.838   9
  -3   0   5 21366.0 517.776  18
   3   0  -5 21354.7 484.932  40
   3   0  -5 21656.4 489.824  44
  -3   0   4-4.37681 18.2167   2
  -3   0   4 4.38387 21.8761   3
   3   0  -4 8.07302 19.2471  44
   3   0  -4-3.74599 19.4889  40
  -3   0   4-4.60986 23.4985  10
  -3   0   4-4.58866 22.8980   9
  -3   0   3 2059.48 101.294   3
  -3   0   3 1981.70 99.2807   2
   3   0  -3 1772.82 86.0729  40
   3   0  -3 2070.43 97.2552  44
  -3   0   3 1946.71 101.069   9
  -3   0   3 1992.89 102.652  18
  -3   0   3 2070.68 103.728  10
   3   0  -2 29.2040 20.1573  44
   3   0  -2 2.42408 15.9535  40
  -3   0   2 13.4818 21.0426  10
  -3   0   2 13.4203 20.3565   9
  -3   0   2 3.16375 18.9115  18
   3   0  -2 23.2768 23.8815  13
   3   0  -2 19.3128 21.2675  16
  -3   0   1 104439. 1782.49  39
   3   0  -1 105018. 1778.91  44
   3   0  -1 104827. 1759.75  40
  -3   0   1 104163. 1790.93  10
   3   0  -1 98695.1 1808.94  16
   3   0  -1 101660. 1809.91  13
  -3   0   1 102044. 1788.87   9
  -3   0   1 106302. 1780.29  18
   3   0   0 20.2954 22.8096   1
  -3   0   0 26.5970 21.3039  39
   3   0   0 22.9199 22.5990  13
   3   0   0 3.27467 21.0043  16
   3   0   0-2.00692 14.7663  40
  -3   0   0 2.54388 16.9489   9
  -3   0   0-2.55710 16.6163  10
   3   0   0 54.7969 25.1981   7
  -3   0   0 4.64974 15.4898  18
  -3   0  -1 39877.7 754.856  39
   3   0   1 39350.3 723.582  40
   3   0   1 40140.4 754.843  43
   3   0   1 40096.1 749.597  13
   3   0   1 39705.5 748.632  16
   3   0   1 39408.2 766.093  12
   3   0   1 39875.4 768.977  15
   3   0   1 39744.1 764.354   1
   3   0   1 41145.0 768.907   7
   3   0   2 66.6205 28.2601  43
   3   0   2-3.86502 24.1294  12
   3   0   2 5.85782 18.5377  13
   3   0   2 15.3717 18.3763  11
   3   0   2 8.76577 16.9278  16
   3   0   2-3.90060 21.8563  15
  -3   0  -2-3.41228 21.8868  39
   3   0   2-8.16138 21.2300   1
   3   0   2 32.8957 25.6711   7
   3   0   3 92399.9 1675.28  43
  -3   0  -3 96016.7 1666.94  39
   3   0   3 94732.5 1673.92  11
   3   0   3 94801.2 1676.98  12
   3   0   3 93342.1 1675.76  15
   3   0   3 95529.8 1699.21   1
   3   0   3 94494.9 1698.32   7
   3   0   4 9.27831 22.6408  12
   3   0   4-5.05567 26.8229  11
   3   0   4 4.66661 22.7748  15
  -3   0  -4 20.6095 22.2855  39
   3   0   4 5.66037 25.6722   7
   3   0   4-11.4287 27.2469   3
   3   0   4 22.5664 25.5870   1
   3   0   4-5.75103 25.3877   2
   3   0   5 52376.6 1015.95  11
   3   0   5 50593.8 1023.30   7
   3   0   5 47246.5 1016.83   2
   3   0   5 50052.1 1020.00   1
   3   0   5 49306.4 1022.80   3
   3   0   6 7.56809 24.9020  11
   3   0   6-8.08527 25.2385   3
   3   0   6 8.13922 29.3372   2
   3   0   6 23.7682 27.3412   1
   3   0   6 15.9601 31.0680   7
  -3   0  -7 33527.1 779.760  44
   3   0   7 34602.6 706.525  35
   3   0   7 34375.8 809.003  11
   3   0   7 33537.9 699.148   6
   3   0   7 34771.8 819.901   7
   3   0   7 34717.3 818.222   1
   3   0   7 31474.6 806.624   3
   3   0   7 32605.1 815.269   2
   3   0   8-10.7718 37.1726   1
   3   0   8-11.0870 32.6286   2
   3   0   8 33.0410 39.6974   3
  -3   0  -8 9.10216 32.8076  44
   3   0   8-11.3627 29.5570  35
   3   0   8-10.7104 35.2408  11
   3   0   8 5.39131 31.7329  24
   3   0   8-17.0191 31.7873   6
   3   0   8 32.6951 42.4292   7
   3   0   8 5.02198 29.5590  34
   3   0   9 45522.5 940.653  35
   3   0   9 46150.7 934.513  24
   3   0   9 46280.3 944.747   6
   3   0   9 45808.5 921.607  34
   3   0  10 13.0200 34.5391  35
   3   0  10 12.5680 35.2111  24
   3   0  10-6.65276 33.9118   6
   3   0  10 17.2409 31.6417  34
   3   0  11 23285.1 567.444  35
   3   0  11 24714.8 581.302   6
   3   0  11 24833.9 571.579  24
   3   0  12-5.23682 29.8448  35
   3   0  12-5.56780 33.7803   6
   3   0  12 5.19934 33.3488  24
   3   0  13 3551.59 145.493   6
   3   0  13 3719.49 143.670  24
   3  -1 -14 12.9836 15.7653   4
   3   1 -14 29.1233 15.7619   5
   3  -1 -14 37.2006 18.5012   5
   3   1 -14 16.4396 15.4229   4
   3   1 -13 139.446 31.5060  30
  -3  -1  13 136.322 35.1991   6
  -3   1  13 70.5579 30.5903   6
  -3  -1  13 105.190 33.6767  35
   3   1 -12 96.3520 35.7571  30
  -3  -1  12 144.908 39.9637   6
  -3   1  12 95.5578 37.8989   6
  -3  -1  12 21.6281 41.7507  24
  -3   1  12 37.8966 49.4527  24
  -3  -1  12 129.421 40.3368  38
  -3   1  12 146.555 42.5619  38
  -3  -1  11 1143.45 94.9070  38
  -3   1  11 1123.09 94.2429  38
  -3   1  11 1133.43 103.843  19
   3   1 -11 1327.44 97.8458  30
  -3   1  11 1243.32 106.080  24
  -3  -1  11 1015.01 93.2777  24
  -3  -1  11 1005.46 89.5689   6
  -3   1  11 1162.05 95.9688   6
  -3  -1  10 6969.64 251.804  24
  -3   1  10 7216.26 257.129  24
  -3  -1  10 6850.70 249.460  38
  -3   1  10 7083.69 251.268  38
  -3   1  10 6838.11 265.700  19
  -3  -1   9 45561.7 918.746  38
  -3   1   9 46738.5 923.927  38
   3  -1  -9 44806.4 1043.48  40
   3   1  -9 44516.4 1018.82  44
  -3  -1   9 44831.1 919.280  24
  -3   1   9 45082.5 922.183  24
  -3   1   9 45501.2 945.683  19
  -3   1   8 10310.7 297.186  38
  -3  -1   8 10211.9 296.927  38
   3   1  -8 9900.85 355.334  44
   3  -1  -8 11109.9 382.030  40
  -3  -1   8 10271.1 369.462   3
  -3   1   8 9947.05 365.574   2
  -3   1   8 10356.3 372.113   3
  -3  -1   8 9470.27 357.537   2
  -3   1   8 10145.8 297.610  24
  -3  -1   8 10058.5 295.672  24
  -3   1   8 10115.1 313.184  19
  -3   1   7 1791.14 106.797  36
  -3  -1   7 1797.18 101.753  38
  -3   1   7 1634.46 97.7997  38
   3  -1  -7 1659.32 129.034  40
   3   1  -7 1629.24 123.279  44
  -3  -1   7 1616.51 140.699   8
  -3   1   7 1438.61 120.053   3
  -3  -1   7 1687.89 128.899   3
  -3  -1   7 1886.08 135.544   2
  -3   1   7 1449.94 120.544   2
  -3  -1   6 1439.14 108.836   2
  -3   1   6 1457.23 109.512   2
  -3   1   6 1446.12 107.686   3
  -3  -1   6 1379.04 105.740   3
  -3  -1   6 1281.89 99.7548  10
   3  -1  -6 1295.60 104.124  40
   3   1  -6 1497.47 108.406  44
  -3  -1   6 1199.73 98.0461   9
  -3  -1   6 1197.92 112.459   8
  -3   1   6 1193.18 99.7599  18
  -3  -1   5 13331.0 358.386   3
  -3   1   5 13593.7 360.634   3
  -3   1   5 13557.8 361.702   2
  -3  -1   5 13343.3 358.580   2
  -3  -1   5 12865.1 355.418  10
   3  -1  -5 12677.3 356.350  40
   3   1  -5 13426.6 356.300  44
  -3  -1   5 12928.7 355.047   9
  -3  -1   5 13689.2 391.678   8
  -3   1   5 13929.7 366.683  18
  -3  -1   5 12847.5 379.751  18
  -3   1   4 94804.9 1703.48   2
  -3  -1   4 97904.8 1703.98   2
  -3   1   4 96335.7 1705.24   3
  -3  -1   4 97631.2 1703.84   3
  -3  -1   4 94359.0 1707.18  10
   3  -1  -4 93021.8 1700.61  40
   3   1  -4 96707.0 1704.90  44
   3  -1  -4 94349.4 1679.77  44
  -3  -1   4 94676.9 1706.40   9
  -3  -1   4 94979.3 1746.33   8
  -3   1   4 98904.9 1710.20  18
  -3  -1   4 92498.5 1727.28  18
  -3   1   3 94568.4 1651.10   2
  -3  -1   3 93904.5 1648.99   2
  -3   1   3 94800.0 1651.62   3
  -3  -1   3 94483.1 1650.47   3
  -3  -1   3 92030.0 1653.78  14
   3  -1  -3 92963.0 1664.96  13
   3  -1  -3 92780.9 1664.46  16
  -3  -1   3 92140.7 1657.19  10
   3   1  -3 94786.7 1650.56  44
   3  -1  -3 94154.1 1651.18  40
   3  -1  -3 91842.9 1630.06  44
  -3  -1   3 96386.1 1692.67   8
  -3  -1   3 93049.9 1658.01   9
  -3   1   3 94686.0 1655.51  18
  -3  -1   3 92420.4 1671.91  18
  -3  -1   2 134100. 2257.12  14
   3  -1  -2 131489. 2262.13  13
  -3  -1   2 134103. 2249.38  10
   3  -1  -2 128259. 2259.32  16
   3   1  -2 131822. 2238.83  44
   3  -1  -2 131825. 2223.15  44
   3  -1  -2 128114. 2235.98  40
  -3  -1   2 129602. 2264.26   8
  -3  -1   2 129891. 2245.66   9
  -3   1   2 129935. 2240.48  18
  -3  -1   2 128501. 2247.88  18
  -3  -1   1 7678.33 199.290  10
   3  -1  -1 7530.34 214.312  13
   3  -1  -1 7247.87 211.320  16
   3   1  -1 7532.96 196.681  44
  -3   1   1 7191.02 189.163  39
   3  -1  -1 7095.58 195.763  40
  -3  -1   1 7159.44 201.222   8
  -3  -1   1 7558.20 198.085   9
  -3  -1   1 7105.50 195.029  18
   3   1   0 94442.2 1633.43   1
   3  -1   0 92951.3 1631.71   1
   3  -1   0 92634.8 1638.72  15
   3  -1   0 94068.4 1632.75  13
   3  -1   0 93860.6 1632.15  16
   3  -1   0 92643.0 1637.72  12
  -3  -1   0 92617.1 1601.69  10
  -3   1   0 92630.1 1620.21  39
   3  -1   0 94397.9 1614.66  40
   3   1   0 93280.6 1643.51  43
   3  -1   0 94400.6 1633.64   7
   3   1   0 94991.7 1635.37   7
  -3  -1   0 92176.6 1600.43   9
  -3  -1   0 90878.7 1594.02  18
  -3   1  -1 17008.7 387.616  39
   3  -1   1 17981.7 378.837  40
   3   1   1 17638.5 402.992  43
   3  -1   1 17914.8 394.722   1
   3   1   1 18086.3 396.156   1
   3   1   1 17732.4 395.186   7
   3  -1   1 18022.0 395.754   7
   3   1   1 17347.9 380.271  13
   3   1   1 17369.3 380.192  16
   3  -1   1 17481.5 385.203  16
   3  -1   1 17533.6 385.810  13
   3  -1   1 17103.3 360.061  11
   3  -1   1 17773.9 399.738  12
   3  -1   1 18155.9 402.221  15
  -3   1  -2 99794.0 1736.02  39
   3   1   2 98943.1 1756.29  43
   3  -1   2 99036.7 1745.69   1
   3   1   2 99490.6 1746.11   1
   3  -1   2 98746.2 1744.75   7
   3   1   2 100554. 1747.28   7
   3   1   2 98582.5 1720.48  11
   3  -1   2 96449.3 1717.42  11
   3  -1   2 98539.0 1722.86  13
   3  -1   2 98691.1 1723.41  16
   3  -1   2 99162.5 1747.40  12
   3  -1   2 97570.7 1745.44  15
   3   1   3 1327.83 93.3803  43
  -3   1  -3 1204.76 81.3020  39
   3   1   3 1285.85 89.1270   1
   3  -1   3 1436.25 93.8280   1
   3  -1   3 1449.67 94.4938   7
   3   1   3 1234.81 88.1495   7
   3   1   3 1266.54 85.7014  11
   3  -1   3 1330.34 85.8946  11
   3  -1   3 1318.00 76.9886  13
   3  -1   3 1274.17 76.4888  16
   3  -1   3 1289.50 87.1233  15
   3  -1   3 1359.55 89.6190  12
   3   1   4 12633.0 359.141  43
  -3  -1  -4 13314.6 330.979  39
  -3   1  -4 13061.2 332.656  39
   3   1   4 12628.3 353.694   1
   3   1   4 11739.8 349.694   3
   3   1   4 11871.4 351.839   2
   3  -1   4 12634.8 355.139   1
   3  -1   4 12680.7 354.341   7
   3   1   4 13321.7 359.464   7
   3   1   4 13063.1 357.178  11
   3  -1   4 13156.7 353.393  11
   3  -1   4 12875.0 345.826  15
   3  -1   4 12829.3 345.373  12
   3   1   5 965.909 93.3692  43
   3  -1   5 971.625 84.5429  12
   3   1   5 1063.58 95.8238  11
   3  -1   5 1002.34 92.2181  11
   3  -1   5 834.093 80.0752  15
   3  -1   5 949.826 91.3897   3
   3   1   5 1133.24 98.4702   3
   3   1   5 981.493 92.6066   2
   3  -1   5 949.030 92.2442   2
   3  -1   5 949.502 90.2935   1
   3   1   5 1015.39 91.7253   1
   3  -1   5 973.573 93.0672   7
   3   1   5 878.779 89.1418   7
   3   1   6 5219.22 235.823  11
   3  -1   6 4926.58 224.258  11
   3   1   6 4852.03 226.531   7
   3  -1   6 4966.22 229.000   7
   3  -1   6 4426.84 220.225   3
   3   1   6 4717.97 225.558   3
   3  -1   6 4683.93 221.436   1
   3   1   6 4848.59 226.434   1
   3  -1   6 4455.33 219.976   2
   3   1   6 4413.64 219.897   2
   3  -1   7 1209.38 119.434   1
   3  -1   7 1245.35 123.975   3
   3   1   7 1185.97 120.541   3
   3  -1   7 1369.04 129.885   2
   3   1   7 1242.02 125.386   2
   3   1   7 1294.52 123.327   1
  -3   1  -7 1403.40 122.935  44
   3  -1   7 1508.02 100.269  35
   3   1   7 1286.12 125.622  11
   3  -1   7 1274.76 121.978  11
   3  -1   7 1324.02 89.6169  34
   3  -1   7 1363.80 92.7787  24
   3  -1   7 1245.97 86.8468  27
   3  -1   7 1365.41 90.5858  28
   3   1   7 1383.96 92.6548  24
   3  -1   7 1347.14 94.1217   6
   3   1   7 1278.41 91.4431   6
   3  -1   7 1425.07 129.473   7
   3   1   7 1397.60 128.333   7
   3  -1   8 5656.46 211.108   6
   3   1   8 5318.23 206.793   6
   3  -1   8 5259.83 271.199   7
   3  -1   8 5683.25 278.688   1
   3  -1   8 4742.75 263.264   3
   3   1   8 5135.50 270.542   3
   3  -1   8 4883.93 266.525   2
   3   1   8 4790.33 264.366   2
  -3   1  -8 4956.50 249.853  44
   3  -1   8 5481.53 212.189  35
   3   1   8 5310.20 275.811  11
   3  -1   8 5253.93 268.969  11
   3  -1   8 5239.96 197.739  34
   3  -1   8 5484.38 204.301  24
   3   1   8 5106.66 199.150  24
   3  -1   8 5220.12 195.907  27
   3  -1   8 4860.24 193.211  28
   3  -1   8 5597.59 207.146  26
   3   1   8 5317.02 185.202  21
   3   1   9 1959.67 125.955   6
   3  -1   9 1847.91 123.555   6
   3  -1   9 1802.07 123.312  35
  -3   1  -9 1776.00 152.349  44
   3  -1   9 1748.00 116.234  34
   3   1   9 1765.91 116.731  24
   3  -1   9 1836.30 115.962  27
   3  -1   9 1726.50 117.025  26
   3  -1   9 1762.88 118.907  24
   3  -1   9 1773.58 123.102  19
   3   1   9 1750.98 104.212  21
   3  -1  10 652.389 81.2878  35
   3  -1  10 631.116 80.0220  19
   3  -1  10 717.720 77.6750  34
   3  -1  10 689.797 78.2245  26
   3   1  10 487.472 69.0365  24
   3  -1  10 624.795 74.3995  24
   3  -1  10 760.504 82.9322   6
   3   1  10 602.582 74.7561   6
   3  -1  11 497.588 69.8356  35
   3  -1  11 547.528 71.9383  19
   3  -1  11 689.378 73.7750  34
   3  -1  11 568.585 69.5288  26
   3   1  11 559.074 68.8045  24
   3  -1  11 618.692 72.8659  24
   3  -1  11 572.096 73.4946   6
   3   1  11 489.746 67.8886   6
   3  -1  12 594.503 68.8690  35
   3   1  12 578.708 63.9369  24
   3  -1  12 440.210 59.0476  24
   3  -1  12 546.192 65.5362   6
   3   1  12 612.981 68.7339   6
   3  -1  12 424.137 61.2813  19
   3  -1  13 812.372 67.9454  35
   3  -1  13 919.971 70.8928  19
   3   1  13 933.029 69.0898  24
   3  -1  13 1025.24 71.7217  24
   3  -1  13 898.045 70.1075   6
   3   1  13 905.592 70.8465   6
   3   2 -13 62.4535 24.4550  30
  -3   2  13 70.8291 26.8538   6
  -3  -2  13 104.441 33.7192  35
   3   2 -12 640.653 64.0403  30
  -3   2  12 675.892 67.7520   6
  -3   2  12 639.428 65.0125  38
   3   2 -11 4703.40 187.322  30
  -3   2  11 4341.27 187.783  24
  -3  -2  11 4390.34 185.495  24
  -3   2  11 4573.49 186.374   6
  -3  -2  11 4312.89 182.666  38
  -3   2  11 4477.95 186.058  38
  -3   2  10 5456.26 215.070  24
  -3  -2  10 5407.96 211.574  38
  -3   2  10 5394.71 212.251  38
  -3   2  10 5457.56 199.232  21
  -3   2   9 541.427 65.8036  38
   3   2  -9 443.734 82.1387  44
   3  -2  -9 451.412 86.6349  40
  -3   2   9 442.871 69.7071  24
  -3   2   9 479.262 60.5766  21
  -3   2   9 468.216 73.1104  19
  -3   2   8 21554.5 584.490   3
  -3   2   8 20451.3 573.479   2
   3  -2  -8 22047.6 609.215  40
   3   2  -8 20254.7 572.575  44
  -3  -2   8 21088.3 622.341   8
  -3   2   8 19819.4 508.786  19
  -3   2   8 20533.6 472.057  21
  -3   2   8 20491.3 497.131  36
  -3   2   7 4440.61 214.269   2
  -3   2   7 4248.18 209.912   3
  -3   2   7 4088.41 168.801  36
   3  -2  -7 4091.07 215.582  40
   3   2  -7 3691.82 195.815  44
  -3  -2   7 4177.57 232.719   8
  -3   2   7 3675.78 149.665  21
  -3   2   7 3991.99 176.296  19
  -3   2   6 1350.86 88.2257  36
  -3  -2   6 1523.15 114.765  10
   3  -2  -6 1444.06 117.111  40
   3   2  -6 1564.81 115.854  44
  -3  -2   6 1542.79 114.886   9
  -3  -2   6 1401.34 125.892   8
  -3   2   6 1624.56 115.395   2
  -3   2   6 1490.64 111.111   3
  -3   2   5 62020.9 1158.25   2
  -3   2   5 60566.1 1151.99   3
  -3  -2   5 59817.7 1163.20  10
  -3   2   5 58729.3 1188.86  41
   3  -2  -5 59603.0 1175.05  40
   3   2  -5 57550.1 1152.02  44
  -3  -2   5 61133.3 1219.17   8
  -3  -2   5 59635.6 1161.40   9
  -3   2   5 59334.7 1144.24  18
  -3   2   4 3209.64 140.516   3
  -3   2   4 3166.86 139.417   2
  -3  -2   4 3124.79 151.221  14
  -3  -2   4 3085.32 145.832  10
   3  -2  -4 3261.87 152.318  40
   3   2  -4 3240.14 144.277  44
  -3   2   4 3112.96 163.446  41
  -3  -2   4 3256.81 166.881   8
  -3  -2   4 3085.63 145.900   9
  -3   2   4 3299.92 142.074  18
  -3   2   3 3421.35 133.336   2
  -3   2   3 3309.63 132.015   3
   3   2  -3 3378.97 138.589  44
  -3   2   3 3347.13 163.072  41
   3  -2  -3 3200.46 142.480  40
  -3  -2   3 3614.98 162.679   8
  -3  -2   3 3514.44 147.041   9
  -3   2   3 3280.96 137.122  18
  -3  -2   3 3154.46 149.241  14
  -3  -2   3 3342.37 144.510  10
   3  -2  -3 3195.98 138.656  16
   3  -2  -3 3034.74 136.420  13
  -3  -2   2 4241.26 154.251  10
  -3  -2   2 3722.35 159.751  14
   3  -2  -2 3736.67 149.732  13
   3  -2  -2 3892.25 152.005  16
  -3  -2   2 3819.45 146.866   9
  -3  -2   2 4076.86 160.732   8
  -3   2   2 3803.98 170.164  41
   3   2  -2 3660.67 154.247  43
   3  -2  -2 3814.92 148.842  40
   3   2  -2 3788.25 139.575  44
  -3   2   1 40840.0 776.686  39
   3  -2  -1 39947.6 785.006  12
  -3  -2   1 42208.2 785.993  10
  -3  -2   1 42999.5 826.064  14
   3  -2  -1 42485.3 808.581  16
   3  -2  -1 42165.7 807.823  13
   3  -2  -1 40031.9 786.734  15
   3  -2  -1 41880.6 796.079  40
   3   2  -1 41198.8 773.274  44
  -3   2   1 40136.6 832.893  41
   3   2  -1 40972.4 817.393  43
  -3  -2   1 41726.2 794.039   8
   3   2  -1 40494.1 785.950   7
   3  -2  -1 42205.7 792.443   7
  -3  -2   1 43189.8 787.359   9
   3   2  -1 40138.2 784.592   1
   3  -2  -1 40964.1 790.006   1
  -3  -2   0 34976.9 666.767  10
  -3  -2   0 35744.3 711.673  14
   3  -2   0 35999.0 702.325  13
   3  -2   0 34080.9 696.143  16
   3  -2   0 34453.4 695.051  12
   3  -2   0 35504.2 698.152  15
  -3   2   0 35700.2 688.538  39
   3  -2   0 35828.3 693.350  40
   3   2   0 35471.8 717.412  43
  -3   2   0 34573.5 715.497  41
   3  -2   0 35713.7 683.670   7
   3   2   0 34529.8 678.826   7
  -3  -2   0 35891.4 667.734   9
   3  -2   0 35016.5 681.408   1
   3   2   0 33520.0 675.242   1
  -3  -2  -1 7215.38 221.097  14
   3  -2   1 6994.93 217.180  12
   3  -2   1 6789.17 213.583  13
   3  -2   1 6868.69 214.168  16
   3  -2   1 6951.68 216.920  15
  -3   2  -1 6781.23 211.890  39
   3  -2   1 7011.75 211.842  40
  -3   2  -1 6658.98 211.289  41
   3   2   1 6835.65 227.636  43
   3  -2   1 7336.79 209.581   7
   3   2   1 6738.41 202.438   7
   3   2   1 6656.29 200.744   1
   3  -2   1 6943.06 205.198   1
   3   2   2 71440.9 1316.95   1
   3  -2   2 74756.8 1323.58   1
   3  -2   2 72396.6 1311.36  11
   3  -2   2 73037.3 1338.60  15
   3  -2   2 73457.3 1338.96  12
   3   2   2 72621.0 1364.09  43
  -3   2  -2 72528.1 1333.66  39
   3  -2   2 71269.5 1320.64  40
   3  -2   2 71553.7 1318.50   7
   3   2   2 73639.3 1321.05   7
  -3   2  -2 72534.5 1317.15  17
   3   2   3 3588.81 173.684  43
  -3   2  -3 3743.55 160.463  39
   3  -2   3 3214.46 154.022  15
   3  -2   3 3787.42 157.433  11
   3  -2   3 3650.15 161.345  12
   3   2   3 3619.89 154.062   1
   3  -2   3 3678.54 155.693   1
   3  -2   3 3683.28 156.549   7
   3   2   3 3993.28 160.885   7
   3   2   4 1284.09 109.512  43
   3  -2   4 1263.75 97.6966  15
   3  -2   4 1217.99 97.0175  11
   3  -2   4 1438.04 103.111  12
  -3   2  -4 1223.89 92.9280  39
   3  -2   4 1174.72 93.0429   1
   3   2   4 1172.50 93.3332   1
   3  -2   4 1182.16 93.3628   7
   3   2   4 1276.99 96.9876   7
   3   2   5 11007.5 377.154  43
   3  -2   5 11716.6 357.393  15
   3  -2   5 11942.3 370.852  11
   3  -2   5 12033.1 360.274  12
   3  -2   5 11929.7 356.211   1
   3   2   5 12010.1 357.693   1
   3  -2   5 11683.4 355.247   7
   3   2   5 11737.8 355.998   7
   3   2   6 146.197 51.7303  43
   3  -2   6 65.8415 30.5936  35
   3  -2   6 76.6659 36.5841  12
   3  -2   6 102.747 45.4501  11
   3  -2   6 92.3942 39.2739  15
   3   2   6 103.938 39.9226   7
   3  -2   6 120.672 42.7061   7
   3   2   6 71.4720 36.0463   1
   3   2   6 108.067 40.5955   2
   3  -2   6 79.8598 38.1058   1
   3   2   6 66.0834 39.4135   3
   3   2   7 6696.94 301.405   3
   3   2   7 7127.91 309.519   2
  -3   2  -7 7434.96 303.122  44
   3  -2   7 7560.91 249.470  35
   3  -2   7 7436.20 313.044  11
   3  -2   7 7398.43 236.230  34
   3  -2   7 7278.25 236.814  28
   3  -2   7 7340.42 235.256  27
   3   2   7 7550.05 226.263  21
   3   2   8 5214.30 207.628   6
  -3   2  -8 5948.76 277.234  44
   3  -2   8 6428.18 231.909  35
   3  -2   8 5727.86 286.051  11
   3  -2   8 5526.55 207.982  34
   3  -2   8 5530.78 214.380  26
   3  -2   8 5574.35 209.225  27
   3  -2   8 5002.98 202.499  28
   3   2   8 5442.12 194.523  21
   3  -2   9 2457.32 147.159  35
   3   2   9 2320.79 125.728  21
   3  -2   9 2506.36 139.031  34
   3   2   9 2649.62 142.083  24
   3  -2   9 2597.11 140.704  27
   3  -2   9 2554.42 144.581  26
   3   2   9 2535.76 143.160   6
   3  -2  10 11819.2 362.192  35
   3   2  10 11783.8 324.280  21
   3  -2  10 11841.8 363.158  19
   3  -2  10 11605.1 342.392  34
   3  -2  10 11963.2 343.050  24
   3   2  10 12074.1 343.969  24
   3  -2  10 12100.8 354.405  26
   3   2  10 11785.0 349.549   6
   3  -2  11 177.879 50.3842  35
   3   2  11 193.013 45.3687  24
   3  -2  11 145.941 42.8829  24
   3  -2  11 81.7000 40.7859  26
   3   2  11 111.153 39.5041   6
   3   2  11 98.5243 33.3426  21
   3  -2  11 140.573 48.9006  19
   3  -2  12 3509.63 158.038  35
   3  -2  12 3255.53 146.534  26
   3  -2  12 3417.32 144.181  24
   3   2  12 3419.72 143.194  24
   3  -2  12 3306.36 154.241  19
   3   2  12 3037.84 143.060   6
   3  -2  13 210.268 40.7398  35
   3   2  13 182.481 35.1461   6
   3  -2  13 233.965 40.1117  19
   3   3 -13 2495.84 100.349  30
  -3  -3  13 2431.60 107.904  35
   3   3 -12 2402.39 116.150  30
  -3   3  12 2293.47 107.605  21
  -3   3  11 1898.29 115.847  32
   3   3 -11 2102.87 118.242  30
  -3   3  11 1906.80 108.713  21
  -3   3  10 42613.4 892.747  32
   3   3 -10 44443.5 881.022  30
  -3   3  10 43191.9 869.092  21
  -3   3   9 8411.75 282.416  36
  -3   3   9 8095.17 261.235  21
  -3   3   8 34463.3 748.149  36
  -3  -3   8 34248.8 902.780   8
  -3   3   8 35562.1 724.894  21
   3   3  -8 34359.0 835.178  44
   3  -3  -8 34412.2 867.652  40
  -3   3   7 1431.15 101.631  36
  -3  -3   7 1625.70 154.056   8
  -3   3   7 1540.01 98.0913  21
   3   3  -7 1609.09 132.049  44
   3  -3  -7 1395.06 132.312  40
  -3   3   6 416.901 53.9455  36
  -3   3   6 411.624 52.4050  37
   3   3  -6 445.533 67.6735  44
   3  -3  -6 488.857 77.3503  40
  -3  -3   6 314.866 75.0153   8
  -3  -3   6 371.613 64.7754   9
  -3  -3   6 412.274 66.0792  10
  -3   3   6 373.855 48.4622  21
  -3  -3   5 9956.61 325.929  10
   3   3  -5 9840.66 314.540  44
   3  -3  -5 9824.94 335.694  40
  -3   3   5 9666.25 341.629  41
  -3  -3   5 9777.26 323.461   9
  -3  -3   5 9878.98 356.037   8
  -3   3   5 10350.8 276.257  37
  -3  -3   4 60906.9 1156.71   9
  -3  -3   4 57565.5 1192.61   8
  -3  -3   4 56635.1 1150.13  42
   3   3  -4 58761.2 1126.88  44
   3  -3  -4 59039.7 1161.74  40
  -3   3   4 56310.1 1186.00  41
  -3  -3   4 59667.2 1152.88  10
  -3  -3   4 59575.2 1181.65  14
   3  -3  -3 4274.56 182.599  42
   3   3  -3 4128.30 163.598  44
  -3   3   3 4282.72 202.169  41
   3  -3  -3 3906.65 176.393  40
  -3  -3   3 4414.25 197.241   8
  -3  -3   3 4431.34 181.769   9
  -3   3   3 4652.64 176.446  18
  -3  -3   3 4509.61 183.746  10
  -3  -3   3 4397.57 200.074  14
  -3  -3   2 5799.48 231.412  14
   3  -3  -2 6360.48 214.485  13
   3  -3  -2 6010.46 209.231  16
  -3  -3   2 5805.17 206.602  10
  -3  -3   2 6014.30 208.445   9
  -3  -3   2 6029.73 218.715   8
  -3   3   2 5739.77 234.964  41
   3   3  -2 5583.92 212.820  43
   3  -3  -2 5892.42 211.366  40
  -3  -3   1 7972.12 268.779  14
   3  -3  -1 7587.77 245.650  13
   3  -3  -1 7946.80 249.697  16
  -3  -3   1 7778.12 234.403  10
   3  -3  -1 7421.22 238.292  40
  -3   3   1 7645.81 266.597  41
   3   3  -1 7931.66 259.762  43
  -3  -3   1 7879.58 234.427   9
  -3   3   1 7593.29 231.862  39
  -3   3   0 4000.58 160.109  39
   3  -3   0 3965.90 160.859  40
  -3   3   0 3663.86 168.182  41
   3   3   0 3740.49 172.163  43
  -3  -3   0 4271.29 181.276  14
   3  -3   0 3857.28 165.044  13
   3  -3   0 3805.04 164.449  16
  -3  -3  -1 47438.9 972.042  14
   3  -3   1 48999.0 961.361  15
   3  -3   1 49055.4 960.722  12
   3  -3   1 48952.7 956.838  40
   3   3   1 47453.6 990.284  43
  -3   3  -1 48069.9 958.558  39
  -3  -3  -2 7177.06 246.373  14
   3  -3   2 7367.20 250.992  12
   3  -3   2 7678.31 255.698  15
   3   3   2 7190.37 271.299  43
   3  -3   2 7222.63 241.915  40
  -3   3  -2 8076.60 255.910  17
  -3   3  -2 8005.07 256.968  39
   3  -3   3 37316.5 791.610  15
   3  -3   3 36158.5 769.811  11
   3  -3   3 37807.1 793.308  12
   3  -3   3 36645.3 774.960  10
   3   3   3 35822.4 822.738  43
  -3   3  -3 36864.5 783.574  39
   3  -3   3 36750.4 775.220   9
   3  -3   4 19787.6 514.383  12
   3  -3   4 19850.3 508.408  11
   3  -3   4 19984.4 516.266  15
  -3   3  -4 20592.6 509.943  39
   3   3   4 18767.7 541.566  43
   3   3   5 4678.21 244.800  43
   3  -3   5 4776.97 226.732  11
   3  -3   5 4603.27 218.880  15
   3  -3   5 4755.28 221.335  12
   3   3   6 8743.86 367.688  43
  -3   3  -6 8414.09 318.887  44
   3  -3   6 8876.36 330.527  15
   3  -3   6 8791.93 338.745  11
   3  -3   6 8817.60 329.112  12
   3  -3   6 8359.21 252.664  28
   3  -3   6 8269.51 248.993  27
   3   3   6 8320.97 242.811  21
  -3   3  -7 26734.6 692.496  44
   3  -3   7 27002.7 597.187  35
   3  -3   7 27369.5 717.798  11
   3  -3   7 26059.4 688.306  12
   3  -3   7 26100.9 690.580  15
   3  -3   7 25683.3 572.407  34
   3  -3   7 25458.8 574.498  27
   3  -3   7 25556.4 578.525  28
   3   3   7 26250.9 564.853  21
   3  -3   8 37.7096 35.8232  35
  -3   3  -8 10.6459 33.2367  44
   3  -3   8 60.6075 33.9218  34
   3  -3   8 44.8936 32.5157  27
   3  -3   8 40.5151 35.1208  28
   3  -3   8 99.3410 42.3670  26
   3   3   8 10.1126 29.7674  21
   3  -3   9 5231.10 207.555  34
   3   3   9 5384.17 201.679  21
   3  -3   9 5687.83 226.038  26
   3  -3   9 5460.54 213.367  27
   3  -3   9 5557.58 227.556  35
   3  -3  10 1236.43 96.2548  34
   3  -3  10 1237.60 108.226  19
   3   3  10 1303.12 94.6839  21
   3  -3  10 1414.27 110.521  35
   3  -3  10 1198.17 101.472  26
   3   3  11 1343.44 89.1577  21
   3  -3  11 1259.26 102.621  19
   3  -3  11 1481.31 106.394  35
   3  -3  11 1189.85 95.8963  26
   3   3  12 697.693 58.6477  21
   3  -3  12 775.553 74.3099  19
   3  -3  12 756.597 70.8329  35
   3  -3  12 759.676 68.1459  26
   3  -3  13 180.173 32.2379  35
   3  -3  13 199.828 35.5256  19
   3   4 -12 816.798 61.0065  30
  -3  -4  12 862.256 68.0019  35
  -3   4  12 935.655 64.6200  21
   3   4 -11 1446.27 91.0644  30
  -3   4  11 1650.62 102.349  32
  -3   4  11 1603.92 95.2971  21
   3   4 -10 2765.88 134.238  30
  -3   4  10 2606.90 142.729  32
  -3   4  10 2677.05 146.276  36
  -3   4  10 2684.71 135.169  21
  -3   4   9 2603.66 147.831  32
   3   4  -9 2744.83 136.576  30
  -3   4   9 2695.59 152.013  36
  -3   4   9 2646.50 139.291  21
  -3   4   8 462.033 71.8890  32
  -3   4   8 415.021 66.9580  36
   3  -4  -7 901.019 117.854  42
   3  -4  -7 1177.07 128.147  40
  -3   4   7 1264.64 98.9891  36
  -3   4   7 1132.52 96.0842  37
  -3   4   7 1221.93 102.830  32
  -3  -4   7 856.584 121.891   8
   3   4  -7 1017.71 119.244  17
  -3   4   7 1376.11 96.0748  21
   3  -4  -6 39663.2 961.302  42
   3  -4  -6 42741.9 960.521  40
  -3   4   6 40976.3 838.166  36
  -3   4   6 41999.6 843.464  37
  -3  -4   6 41295.8 933.891  10
  -3   4   6 39381.4 851.899  32
  -3  -4   6 41939.3 1004.74   8
  -3  -4   6 40965.6 932.496   9
  -3   4   6 41767.7 819.954  21
   3   4  -6 39655.0 957.381  17
   3  -4  -5 1976.79 151.209  42
  -3  -4   5 2090.37 152.521  42
   3  -4  -5 2049.27 150.844  40
  -3   4   5 2098.32 156.702  41
  -3   4   5 2121.62 116.881  37
  -3  -4   5 2047.56 157.875  14
  -3  -4   5 2325.31 155.207  10
  -3   4   5 1946.43 119.853  32
  -3  -4   5 2538.20 179.229   8
  -3  -4   5 2139.19 149.053   9
   3   4  -5 2343.14 108.004  20
  -3   4   5 2088.06 109.500  21
  -3  -4   4 56105.4 1138.46  10
  -3  -4   4 57538.6 1188.45  14
  -3   4   4 53641.0 1037.76  37
  -3  -4   4 54686.9 1174.13   8
  -3  -4   4 56676.5 1139.12   9
   3  -4  -4 55058.2 1153.16  42
  -3  -4   4 56747.2 1141.16  42
   3  -4  -4 54486.7 1138.48  40
  -3   4   4 55170.1 1176.24  41
  -3  -4   3 28514.7 657.645   9
  -3  -4   3 27370.3 675.760   8
  -3   4   3 28005.8 696.809  41
   3  -4  -3 28305.1 662.250  40
  -3  -4   3 29232.8 708.447  14
  -3  -4   3 28126.9 656.133  10
   3  -4  -2 40835.2 874.961  40
  -3   4   2 40063.1 910.183  41
  -3  -4   2 43472.9 929.879  14
  -3  -4   2 41283.5 863.853  10
  -3  -4   2 41326.3 863.419   9
   3   4  -2 42881.8 900.195  17
   3  -4  -1 14087.0 391.000  40
  -3   4   1 13688.5 418.393  41
  -3  -4   1 14808.5 433.156  14
  -3  -4   1 14407.3 381.355  10
   3  -4  -1 14488.2 396.232  13
   3  -4  -1 14424.6 397.198  16
  -3   4   1 14429.8 384.788  39
  -3  -4   1 13380.7 372.671   9
   3   4  -1 14112.7 395.999  17
   3  -4   0 27227.3 620.986  40
  -3   4   0 26702.7 644.075  41
  -3  -4   0 27426.0 663.510  14
   3  -4   0 28320.1 641.996  13
   3  -4   0 28187.7 642.087  16
  -3   4   0 26944.3 622.727  39
  -3  -4  -1 795.905 87.1525  14
  -3   4  -1 831.785 84.1712  39
   3   4   1 708.072 86.7211  43
   3  -4   1 684.768 73.6388  40
  -3   4  -1 751.738 82.5129  17
   3   4   2 6128.60 266.889  43
   3  -4   2 6172.77 236.868  40
   3  -4   2 6042.11 240.753  12
   3  -4   2 6124.15 242.622  15
   3  -4   2 6177.55 252.460  10
  -3   4  -2 6068.06 248.454  39
   3  -4   2 6391.98 256.175   9
  -3   4  -2 6514.62 254.743  17
   3   4   3 3090.26 190.879  43
   3  -4   3 2829.60 165.739  12
   3  -4   3 2978.86 170.342  15
   3  -4   3 3108.50 173.165  10
  -3   4  -3 2847.22 166.485  39
   3  -4   3 2877.52 167.869   9
  -3   4  -3 2883.89 166.742  17
   3  -4   4 2306.33 152.833  11
   3  -4   4 2625.44 165.761  12
   3  -4   4 2412.87 160.565  15
   3   4   4 2315.97 173.947  43
   3   4   4 2280.11 120.801  37
  -3   4  -4 2238.63 153.610  39
   3  -4   5 6689.20 218.374  28
   3   4   5 7365.64 338.359  43
  -3   4  -5 7040.16 221.535  20
   3  -4   5 7367.32 304.012  11
   3  -4   5 6909.14 296.052  12
   3  -4   5 6955.35 297.090  15
   3  -4   6 4181.04 239.535  11
   3  -4   6 4552.02 244.958  12
   3  -4   6 4675.68 247.865  15
   3  -4   6 4216.81 173.075  28
   3   4   6 4465.74 169.161  21
   3  -4   7 55.0555 37.5706  28
   3   4   7 34.3904 29.3735  21
  -3   4  -8 2615.72 140.956  25
   3  -4   8 2325.64 136.356  28
   3  -4   8 2561.50 136.015  27
   3  -4   8 2365.96 139.639  26
   3   4   8 2470.42 130.070  21
   3  -4   9 1016.90 93.5635  26
  -3   4  -9 1208.51 94.9029  25
   3   4   9 1314.18 93.7764  21
   3  -4  10 57.1307 40.7619  26
   3   4  10 18.9020 31.8763  21
   3  -4  10 135.907 52.5998  19
   3  -4  11 298.617 49.7723  26
   3   4  11 277.406 43.8317  21
   3  -4  11 257.568 53.4543  19
   3   4  12 45.0181 21.3229  21
   3  -4  12 31.3076 27.3230  19
  -3   5  12 14.1382 19.1504  21
  -3   5  11 12937.8 308.588  21
  -3   5  11 12629.2 313.127  32
  -3   5  10 1850.73 113.126  32
  -3   5  10 1850.07 105.237  21
  -3   5  10 1959.73 116.663  36
  -3   5   9 27247.7 625.693  32
  -3   5   9 27925.9 603.493  21
  -3   5   9 27690.8 626.897  36
  -3   5   8 79.9281 41.6484  32
  -3   5   8 200.607 46.2359  21
  -3   5   8 168.764 49.1572  36
  -3   5   7 9801.83 327.333  32
  -3   5   7 9965.35 316.851  36
  -3   5   7 10521.7 325.128  37
  -3   5   7 10476.7 302.376  21
  -3  -5   6 803.796 117.725   8
  -3  -5   6 1019.59 115.834   9
   3  -5  -6 819.762 107.243  40
  -3   5   6 798.095 80.5500  37
  -3   5   6 817.739 82.7286  36
  -3  -5   6 1107.98 121.814  10
  -3   5   6 1104.90 98.5561  32
   3   5  -6 889.079 75.4180  25
  -3   5   6 901.732 78.2500  21
   3   5  -6 857.966 71.9724  20
  -3  -5   5 1889.88 167.485   8
  -3  -5   5 1984.10 155.229   9
   3  -5  -5 1568.13 138.760  40
  -3   5   5 1649.96 151.104  41
  -3   5   5 1867.30 116.071  37
  -3  -5   5 1743.38 162.402  14
  -3  -5   5 1846.42 150.158  10
  -3   5   5 1377.38 109.831  32
   3   5  -5 1831.97 105.888  25
   3   5  -5 1908.22 167.596  17
   3   5  -5 1899.47 104.032  20
  -3  -5   4 950.540 115.993   8
  -3  -5   4 1099.33 112.281   9
   3  -5  -4 1130.90 114.286  40
  -3   5   4 1258.38 130.463  41
  -3   5   4 1206.24 88.8570  37
  -3   5   4 1247.92 97.8821  32
   3   5  -4 1168.92 82.2667  25
  -3  -5   4 1248.37 135.436  14
  -3  -5   4 1095.88 112.845  10
   3   5  -4 1201.00 130.096  17
   3   5  -4 1225.85 82.4696  20
  -3  -5   3 8272.93 310.412   9
  -3  -5   3 8767.48 357.086  14
  -3  -5   3 7905.10 306.202  10
   3  -5  -3 8264.75 312.385  40
  -3   5   3 7701.33 331.017  41
   3   5  -3 8081.83 236.045  25
   3   5  -3 8151.37 335.480  17
   3   5  -3 7833.77 228.799  20
  -3  -5   2 4787.21 220.508   9
   3  -5  -2 4803.55 224.584  40
  -3   5   2 4730.30 247.075  41
   3   5  -2 4934.05 168.937  25
  -3  -5   2 5165.56 262.075  14
  -3  -5   2 4651.67 217.472  10
   3   5  -2 4685.76 239.029  17
   3   5  -2 4774.36 162.123  20
   3  -5  -1 17137.4 481.927  40
  -3   5   1 17672.5 520.956  41
  -3  -5   1 17903.2 532.296  14
  -3   5   0 6031.90 252.073  39
  -3  -5   0 5667.29 265.774  14
   3  -5   0 5731.66 250.639  13
   3  -5   0 6155.51 258.882  16
   3  -5   0 5630.99 265.821  10
   3  -5   0 6043.31 273.899   9
  -3   5   0 5742.57 261.231  41
   3  -5   0 5743.67 241.401  40
  -3   5  -1 11812.7 384.800  39
   3   5   1 11492.9 324.329  37
   3  -5   1 11387.2 401.068  10
   3   5   1 11553.0 294.285  33
  -3   5  -1 11549.0 400.639  17
   3  -5   1 11857.4 407.452   9
  -3   5  -2 12028.7 319.147  20
  -3   5  -2 13776.2 435.175  17
  -3   5  -2 12578.4 412.036  39
   3   5   2 12839.2 349.513  37
   3  -5   2 12356.9 422.563  10
   3   5   2 12325.4 311.731  33
   3   5   2 13302.4 324.980  23
   3  -5   2 12220.6 419.738   9
   3  -5   3 28889.0 725.435   9
   3   5   3 27254.3 746.521  43
   3   5   3 27450.0 601.514  36
   3   5   3 28357.2 624.026  37
  -3   5  -3 28554.4 717.273  39
   3  -5   3 27280.6 714.192  10
   3   5   3 28128.9 579.562  33
   3   5   3 29361.2 590.586  23
  -3   5  -3 27024.8 593.495  20
  -3   5  -3 28548.8 720.681  17
   3   5   4 86.4887 49.7969  43
   3   5   4 68.0353 33.8977  37
   3   5   4 20.4276 29.5963  36
  -3   5  -4 70.8442 43.4254  39
  -3   5  -4 33.5173 28.6310  25
  -3   5  -4 68.1759 33.2355  20
   3  -5   4 20.0086 37.5402  12
   3  -5   4 67.7899 40.3137  11
   3  -5   4 50.3566 40.5935  15
   3   5   5 39556.3 812.695  37
  -3   5  -5 38082.6 797.765  25
  -3   5  -5 38493.8 792.755  20
   3  -5   5 38767.2 936.783  11
   3  -5   5 39500.9 942.476  12
   3  -5   5 39426.4 942.866  15
   3   5   6 292.813 51.9334  37
  -3   5  -6 285.020 51.9364  25
  -3   5  -6 319.905 51.9959  20
  -3   5  -7 430.340 65.0024  25
  -3   5  -8 2330.93 134.217  25
   3  -5   8 2316.50 135.043  26
   3   5   8 2512.84 128.902  21
  -3   5  -9 631.322 69.8392  25
   3  -5   9 593.129 70.7327  26
   3   5   9 660.254 66.9477  21
   3  -5  10 1032.99 81.9758  26
  -3   5 -10 1061.77 80.6792  25
   3  -5  10 1012.14 87.8379  19
   3   5  10 1205.87 80.9196  21
   3  -5  11 198.512 39.4946  26
   3   5  11 163.598 31.1168  21
   3  -5  11 202.931 42.3265  19
   3   5  12 310.163 31.9308  21
   3  -5  12 325.600 36.7131  19
  -3   6  11 892.028 54.7620  21
  -3   6  11 786.720 53.9723  32
  -3   6  10 1936.20 95.1736  21
  -3   6  10 1996.31 102.021  32
  -3   6   9 19.6424 29.3564  36
  -3   6   9 45.9216 28.4888  21
  -3   6   9 30.4993 34.2811  32
  -3   6   8 5034.28 198.138  36
  -3   6   8 4777.79 180.417  21
  -3   6   8 4880.78 201.405  32
  -3   6   7 1518.95 109.691  36
   3   6  -7 1629.35 103.641  25
   3   6  -7 1794.62 103.715  20
  -3   6   7 1584.01 118.982  32
  -3   6   6 4049.30 183.354  37
   3   6  -6 3914.17 168.216  25
   3   6  -6 4225.27 168.117  20
  -3   6   6 3769.27 186.880  32
  -3   6   5 6298.29 237.067  37
  -3   6   5 7138.81 259.624  32
   3   6  -5 6926.03 232.704  25
   3   6  -5 7212.00 230.353  20
  -3  -6   4 11669.0 425.112   9
  -3  -6   4 12607.8 437.497  10
  -3   6   4 12024.3 454.136  41
  -3   6   4 12479.3 358.604  32
   3   6  -4 12554.5 338.360  25
   3   6  -4 12687.7 331.346  20
  -3  -6   3 3005.44 192.289   9
  -3  -6   3 2843.70 187.705  10
   3   6  -3 3127.22 142.743  25
   3   6  -3 3018.46 135.682  20
  -3   6   3 3046.08 213.994  41
  -3  -6   2 27238.1 768.162  14
  -3   6   2 28178.0 756.599  41
   3   6  -2 27523.2 588.927  25
   3   6  -2 26959.3 574.992  20
  -3   6   1 136.047 54.0914  41
  -3  -6   1 133.150 59.1054  14
   3  -6  -1 127.097 53.7985  10
   3   6  -1 96.6207 33.5654  33
   3   6  -1 140.091 34.9236  25
   3  -6  -1 80.6268 49.4503   9
   3   6   0 6220.16 233.825  37
   3  -6   0 6467.62 312.454  10
   3   6   0 6495.50 213.329  33
   3   6   0 6202.56 206.636  25
   3  -6   0 6441.04 311.099   9
   3   6   1 564.562 60.1989  33
   3  -6   1 425.586 77.6308  13
   3  -6   1 553.542 93.7405  10
   3  -6   1 531.444 86.5077  16
   3  -6   1 482.262 88.6926   9
   3   6   1 648.523 74.6345  37
   3   6   2 4519.43 196.980  37
   3  -6   2 4288.32 253.347  10
   3   6   2 4665.10 175.983  33
  -3   6  -2 4326.74 176.122  20
   3  -6   2 4553.44 260.251   9
   3   6   3 9599.61 305.392  37
   3   6   3 8570.67 281.535  36
   3  -6   3 9895.50 390.176  10
   3   6   3 9373.92 269.869  33
  -3   6  -3 8939.49 278.663  20
   3  -6   3 9334.92 378.349   9
   3   6   4 3703.70 170.822  36
   3   6   4 3599.71 176.925  37
  -3   6  -4 3962.75 171.179  25
  -3   6  -4 3865.69 170.373  20
   3   6   4 3674.32 154.069  33
   3   6   5 2964.38 151.166  36
   3   6   5 2778.06 152.219  37
  -3   6  -5 2931.54 147.860  20
  -3   6  -5 3026.73 153.055  25
   3   6   6 1066.35 91.2642  36
   3   6   6 1032.12 93.3528  37
  -3   6  -6 954.989 85.4726  20
  -3   6  -6 1058.73 94.2225  25
   3   6   7 8511.38 275.835  37
  -3   6  -7 8751.37 282.203  25
  -3   6  -7 8984.27 270.179  20
  -3   6  -8 5247.88 202.349  25
  -3   6  -9 975.767 78.7816  25
  -3   6 -10 2926.37 119.424  25
   3  -6  10 2873.95 126.096  19
  -3   7  10 1567.06 72.5694  32
  -3   7   9 2633.07 111.506  36
  -3   7   9 2484.60 110.689  32
  -3   7   8 1747.73 100.849  36
   3   7  -8 1891.62 95.1394  25
  -3   7   8 1760.41 94.5745  23
   3   7  -8 1838.40 91.9898  20
  -3   7   8 1816.83 105.207  32
  -3   7   7 1390.97 92.9555  23
   3   7  -7 1347.58 88.3468  25
   3   7  -7 1331.76 85.5686  20
  -3   7   7 1315.66 98.8314  32
   3   7  -6 9.68780 27.6063  25
  -3   7   6 27.1103 27.6389  23
   3   7  -6 18.2249 25.9669  20
  -3   7   6-6.08992 33.5304  32
  -3   7   5 4678.85 197.075  23
   3   7  -5 5122.79 192.596  25
   3   7  -5 5018.72 185.442  20
  -3   7   5 5085.29 207.646  32
  -3   7   4 1542.71 111.866  23
   3   7  -4 1559.20 105.224  25
   3   7  -4 1519.75 98.5640  20
  -3   7   3 14034.9 394.508  23
   3   7  -3 14962.0 381.472  25
   3   7  -3 14409.2 366.421  20
  -3   7   2 5033.48 206.788  23
   3   7  -2 5574.19 201.816  25
   3   7  -2 4984.03 184.283  20
   3   7  -1 2596.58 131.028  25
   3   7  -1 2593.93 132.175  33
   3   7   0 18167.4 441.791  33
   3   7   1 4915.36 211.088  37
   3   7   1 4866.45 189.688  33
   3   7   2 4728.01 205.946  37
   3   7   2 4813.85 202.398  36
  -3   7  -2 4690.59 186.075  20
   3   7   2 4508.77 176.523  31
   3   7   2 4550.45 182.008  33
   3   7   3 4181.40 186.928  36
   3   7   3 4126.48 192.199  37
  -3   7  -3 4229.23 179.335  20
   3   7   3 4294.16 172.577  33
   3   7   3 4190.33 165.647  31
   3   7   4 25802.6 598.452  36
   3   7   4 25583.8 611.089  37
  -3   7  -4 26254.5 590.108  20
   3   7   4 26738.7 572.594  33
   3   7   5 2168.98 128.230  36
   3   7   5 2234.94 134.977  37
  -3   7  -5 2189.48 124.962  20
  -3   7  -5 2156.42 125.263  25
   3   7   6 2772.99 140.800  36
   3   7   6 3084.43 152.408  37
  -3   7  -6 2910.82 140.871  20
  -3   7  -6 2742.62 141.527  25
   3   7   7 269.273 47.9341  37
   3   7   7 236.485 43.8505  36
  -3   7  -7 277.272 45.4883  20
  -3   7  -7 160.527 40.3486  25
   3   7   8 1018.71 73.4944  37
  -3   7  -8 1177.99 80.9457  25
  -3   7  -8 1209.91 74.8396  20
  -3   7  -9 4003.55 137.700  25
   3   8  -8 81.0842 21.6006  25
  -3   8   7 4365.43 147.192  23
   3   8  -7 4247.82 143.546  25
   3   8  -7 4473.22 142.874  20
  -3   8   7 4228.81 153.347  32
   3   8  -6 37.8244 25.5102  25
  -3   8   6 8.30943 24.0740  23
   3   8  -6 28.4319 24.2535  20
  -3   8   6 57.4196 33.7751  32
   3   8  -5 2813.25 128.483  25
   3   8  -5 2858.07 124.853  20
  -3   8   4 111.875 40.3639  23
   3   8  -4 40.5910 31.4922  25
   3   8  -4 37.4891 27.4256  20
   3   8  -3 12378.6 321.221  25
  -3   8   3 11704.4 336.112  23
   3   8  -3 12127.2 311.385  20
   3   8  -3 11615.7 310.313  31
   3   8  -2 223.155 43.7438  25
  -3   8   2 267.184 50.9240  23
   3   8  -2 304.232 48.8861  31
   3   8  -1 14006.4 359.094  31
   3   8  -1 14108.8 360.714  33
   3   8   0 1269.20 100.399  36
   3   8   0 1284.35 91.4287  33
   3   8   0 1281.18 90.0864  31
   3   8   1 60.0618 36.4542  37
   3   8   1 60.5280 35.6409  36
   3   8   1 71.7561 29.0412  31
   3   8   1 54.5810 33.0740  33
   3   8   2 76.2959 38.6592  36
   3   8   2 120.053 40.0287  37
   3   8   2 110.393 35.2109  31
   3   8   2 111.714 35.7769  33
   3   8   3 1378.15 101.585  36
   3   8   3 1364.31 103.046  37
  -3   8  -3 1507.16 97.1830  20
   3   8   3 1360.48 92.1369  33
   3   8   4 55.4109 34.6205  37
   3   8   4 89.3898 37.9305  36
  -3   8  -4 93.6101 37.7485  20
   3   8   4 100.604 32.0809  33
  -3   8  -5 2225.18 112.875  20
   3   8   5 2268.79 119.629  36
   3   8   5 2323.16 124.629  37
   3   8   6 1787.45 99.2537  36
   3   8   6 1791.07 102.154  37
  -3   8  -6 2071.31 101.253  20
  -3   8  -6 1819.92 96.1572  25
   3   8   7 1899.45 90.4022  36
   3   8   7 1826.62 92.4211  37
  -3   8  -7 1813.71 88.4124  25
  -3   8  -7 1916.95 88.5792  20
  -3   8  -8 167.150 27.1289  25
  -3   8  -8 150.455 24.8650  20
   3   9  -6 92.5768 21.1906  25
  -3   9   6 78.7421 20.9153  23
   3   9  -5 132.100 26.4185  25
  -3   9   5 172.629 31.9121  23
  -3   9   5 137.535 24.8868  33
  -3   9   4 1467.93 82.9666  23
   3   9  -4 1481.16 77.1388  25
  -3   9   4 1321.36 75.0583  33
   3   9  -3 37.5158 26.3944  36
   3   9  -3 50.8082 24.7386  25
   3   9  -3 63.0759 24.7878  31
  -3   9   3 50.7537 25.3165  33
  -3   9   3 41.3892 26.8520  23
   3   9  -2 2417.39 120.544  36
   3   9  -2 2178.20 102.520  31
  -3   9   2 2382.96 112.772  33
   3   9  -1 4.62176 28.4512  36
   3   9  -1 26.0593 24.8040  31
  -3   9   1 20.4173 25.4944  33
   3   9   0 1698.90 101.936  36
   3   9   0 1844.40 96.7534  33
  -3   9   0 1670.98 94.6901  33
   3   9   0 1869.35 96.2904  31
   3   9   1 317.595 49.5027  36
   3   9   1 276.495 40.1487  31
   3   9   1 268.070 41.0872  33
   3   9   2 9205.63 263.977  36
   3   9   2 9665.01 252.962  33
   3   9   2 9539.65 246.556  31
   3   9   3 218.368 40.4068  37
   3   9   3 228.918 40.2233  36
   3   9   3 185.204 33.7101  33
  -3   9  -4 2312.71 97.7190  20
   3   9   4 2378.16 107.286  36
   3   9   4 2293.07 106.332  37
  -3   9  -5 1470.72 70.9502  20
   3   9   5 1370.41 74.5973  36
   3   9   5 1385.02 76.0841  37
  -3   9  -6 3591.36 106.905  20
   4   0 -13 13.1781 23.5009   5
   4   0 -13-6.52319 23.7558   4
  -4   0  13 3.69485 22.4170  38
  -4   0  13 3.76027 24.1186   6
  -4   0  12 4972.87 189.412  38
  -4   0  12 5022.60 189.570   6
  -4   0  11 29.7662 30.3497  38
   4   0 -10 12031.0 332.919  30
  -4   0  10 12253.3 357.353  38
  -4   0  10 11839.7 353.429  24
   4   0  -9-5.11422 28.6578  30
  -4   0   9 30.8976 38.0402  24
  -4   0   9 49.2425 35.0806  38
   4   0  -8 28279.1 600.604  30
  -4   0   8 28159.8 727.334   2
  -4   0   8 28319.6 729.569   3
  -4   0   8 27149.4 616.381  24
  -4   0   8 28061.8 622.595  38
  -4   0   7-8.74288 34.0376   3
  -4   0   7-8.75405 36.4342   2
   4   0  -7-7.79664 25.6536  44
  -4   0   7 9.99891 26.0095  38
   4   0  -7 20.7504 25.9089  30
  -4   0   7 24.5798 30.6902  24
  -4   0   7-9.65355 31.7634  18
  -4   0   6 49069.8 987.198   2
  -4   0   6 47710.5 981.434   3
  -4   0   6 45283.7 883.562  38
  -4   0   6 44315.0 965.563  10
  -4   0   6 42610.2 958.221   9
  -4   0   6 46496.3 1003.66  18
   4   0  -6 46490.0 954.968  44
  -4   0   5 6.33730 22.8423   3
  -4   0   5-6.34054 20.8627   2
   4   0  -5 17.3054 22.4579  44
  -4   0   5 19.8573 29.2198   9
  -4   0   5 53.2779 33.2325  10
  -4   0   5-14.3203 30.7176  18
  -4   0   4 183679. 3126.60   3
  -4   0   4 186273. 3128.79   2
   4   0  -4 179961. 3107.43  44
  -4   0   4 177782. 3139.10   9
  -4   0   4 180488. 3147.25  18
  -4   0   4 174813. 3138.22  10
   4   0  -3 8.73901 19.8197  44
  -4   0   3 31.0798 26.9502  10
  -4   0   3 20.5943 26.2458   9
  -4   0   3 20.0403 24.4527  18
   4   0  -2 3918.74 146.849  44
  -4   0   2 3642.04 152.400  10
   4   0  -2 4011.73 170.671  13
   4   0  -2 3742.95 165.408  16
  -4   0   2 3441.18 148.452   9
  -4   0   2 3666.27 147.715  18
  -4   0   1 26.2261 24.6559  39
   4   0  -1 19.7616 24.6536  13
   4   0  -1 4.95804 24.1979  16
  -4   0   1 3.66612 19.4517  18
  -4   0   1-3.93482 22.4256  10
   4   0  -1 34.1989 24.9043   7
  -4   0   1-3.91479 21.9365   9
   4   0  -1 58.1920 28.5436   1
   4   0   0 33442.9 703.291   1
  -4   0   0 34560.6 691.134  39
   4   0   0 35735.8 700.316  43
   4   0   0 34338.4 703.758  13
   4   0   0 34794.2 705.801  16
   4   0   0 34673.7 710.779   7
  -4   0   0 33731.0 664.548  18
   4   0   1-4.47063 26.7221  43
   4   0   1 8.79369 23.3278  13
   4   0   1 13.1922 20.4625  16
  -4   0  -1 8.44382 21.5210  39
   4   0   1 24.9755 24.9261   1
   4   0   1-5.06698 25.8285   7
  -4   0  -2 291618. 4882.07  39
   4   0   2 297330. 4891.70  43
   4   0   2 291135. 4872.17  16
   4   0   2 288400. 4871.92  13
   4   0   2 288187. 4911.16  15
   4   0   2 288386. 4908.02  12
   4   0   2 285598. 4910.58   1
   4   0   2 290459. 4913.56   7
   4   0   3-5.64403 24.2133  12
   4   0   3 28.4698 29.6226  15
  -4   0  -3 9.59734 23.4192  39
   4   0   3-6.10043 26.9300   1
   4   0   3-6.13420 31.2682   7
  -4   0  -4 43421.4 862.892  39
   4   0   4 42864.0 909.415   7
   4   0   4 42196.1 905.750   1
   4   0   4 43316.2 885.891  15
   4   0   4 41959.2 880.038  12
   4   0   5-7.95922 28.6885   7
   4   0   5 31.7723 28.6304   1
   4   0   5-27.2883 28.3938  11
   4   0   6 110496. 1982.93  35
   4   0   6 113366. 2087.69  11
   4   0   6 113804. 2117.41   7
   4   0   6 110780. 1983.97   6
   4   0   6 111912. 2112.03   1
   4   0   7-10.4626 36.1059   7
   4   0   7 16.7729 28.4992   6
   4   0   7 5.60607 29.7431  35
   4   0   7-9.74048 33.6138  11
   4   0   7 4.86269 27.2469  34
   4   0   7 20.7834 27.0313  24
   4   0   7 10.3848 35.8372   1
   4   0   8 70268.4 1489.84   1
  -4   0  -8 68742.8 1434.94  44
   4   0   8 68824.6 1329.70  35
   4   0   8 68822.5 1467.00  11
   4   0   8 69739.5 1318.53  24
   4   0   8 70113.8 1333.80   6
   4   0   8 70608.5 1492.98   7
   4   0   8 69020.0 1304.25  34
   4   0   9 19.8043 38.8555  35
   4   0   9 6.16817 30.7795  24
   4   0   9-13.4098 35.5729   6
   4   0   9 5.69231 30.2006  34
   4   0  10 20660.9 520.601  35
   4   0  10 21439.8 516.573  24
   4   0  10 20519.6 523.469   6
   4   0  10 21029.3 501.970  34
   4   0  11 23.6878 35.3965  35
   4   0  11-22.6502 34.8566  24
   4   0  11 24.6819 35.1656   6
   4   0  11-5.07060 28.8975  34
   4   0  12 7253.84 233.038  35
   4   0  12 7860.31 239.223  24
   4   0  12 7542.31 243.912   6
   4   0  13 12.8608 24.5839  24
   4   0  13 3.55818 23.9938   6
   4   1 -13 23.5016 21.6178  30
   4  -1 -13 43.4864 22.6275   4
   4   1 -13 21.3209 23.7196   4
   4  -1 -13 25.1096 21.9115   5
   4   1 -13 27.7165 23.1104   5
  -4  -1  13 44.5863 25.9831  38
  -4   1  13-3.48986 21.7910  38
  -4  -1  13 25.4101 23.2868  35
  -4  -1  13 27.9376 24.9143   6
  -4   1  13 35.9257 23.9388   6
  -4  -1  12 66.6013 30.1257  38
  -4   1  12 82.1180 33.7310  38
  -4  -1  12 28.2247 28.5580   6
  -4   1  12 87.2482 34.2208   6
   4   1 -12 58.2809 30.3372  30
  -4   1  11 988.016 86.8574  38
  -4  -1  11 798.251 81.5431  38
  -4  -1  11 954.548 84.7292   6
  -4   1  11 1148.93 93.5643   6
   4   1 -11 951.072 82.3550  30
   4   1 -10 4637.25 187.322  30
  -4  -1  10 4146.61 187.549  38
  -4   1  10 4491.62 195.646  38
  -4   1  10 4286.85 195.037  24
  -4  -1  10 4436.80 194.864  24
   4   1  -9 2580.49 135.642  30
  -4   1   9 2327.44 140.487  24
  -4  -1   9 2481.10 141.011  24
  -4  -1   9 2508.50 140.226  38
  -4   1   9 2566.45 141.975  38
  -4  -1   8 8182.40 336.647   2
  -4   1   8 9070.53 353.161   2
  -4  -1   8 8626.56 346.468   3
  -4   1   8 9251.30 357.222   3
  -4   1   8 8772.44 278.464  38
  -4  -1   8 9110.60 281.708  38
   4   1  -8 8349.34 330.644  44
   4   1  -8 8806.66 267.233  30
  -4  -1   8 8764.88 276.516  24
  -4   1   8 9150.27 283.678  24
  -4   1   8 8629.28 287.902  19
   4   1  -7 12473.7 399.885  44
  -4  -1   7 13200.0 344.161  38
  -4   1   7 12543.7 339.868  38
   4   1  -7 13032.8 329.804  30
  -4  -1   7 12314.1 335.687  24
  -4   1   7 12558.1 338.485  24
  -4  -1   7 12891.8 413.113   3
  -4  -1   7 12769.8 412.723   2
  -4   1   7 13465.6 420.845   2
  -4   1   7 12561.3 410.997   3
  -4  -1   6 19910.5 515.877   3
  -4  -1   6 20302.5 519.495   2
  -4   1   6 19874.2 518.403   2
  -4   1   6 18685.0 508.120   3
  -4  -1   6 18973.9 437.101  38
  -4   1   6 18778.0 436.641  38
  -4  -1   6 18818.8 509.652  10
   4  -1  -6 19254.6 503.202  40
   4   1  -6 18732.8 499.032  44
  -4  -1   6 20022.5 559.317   8
  -4  -1   6 19015.5 511.502   9
  -4  -1   6 19254.9 543.836  18
  -4   1   6 19076.0 521.012  18
  -4  -1   5 30461.5 681.937   3
  -4   1   5 31729.9 689.054   3
  -4   1   5 31348.1 688.568   2
  -4  -1   5 30996.2 684.116   2
  -4  -1   5 30609.0 693.920  10
   4  -1  -5 29429.0 670.836  40
   4   1  -5 29815.0 673.761  44
  -4  -1   5 31176.8 734.156   8
  -4  -1   5 29646.5 686.852   9
  -4  -1   5 28782.0 707.173  18
  -4   1   5 31563.7 701.074  18
  -4   1   4 17205.4 427.797   2
  -4  -1   4 17328.5 430.404   2
  -4   1   4 17106.5 428.055   3
  -4  -1   4 17163.6 429.840   3
   4  -1  -4 16977.5 440.389  16
  -4  -1   4 16985.5 436.432  10
   4  -1  -4 16511.0 437.612  13
   4  -1  -4 16173.8 416.311  40
   4   1  -4 17181.2 425.057  44
   4  -1  -4 16839.8 409.410  44
  -4  -1   4 17692.1 469.584   8
  -4  -1   4 17742.8 441.395   9
  -4   1   4 17023.1 434.291  18
  -4  -1   4 17227.2 453.953  18
  -4  -1   3 32184.5 690.606  10
  -4  -1   3 32889.4 688.224  14
   4  -1  -3 32902.4 706.462  13
   4  -1  -3 32635.1 702.623  16
   4  -1  -3 32438.8 660.630  44
   4   1  -3 31848.1 673.658  44
   4  -1  -3 32222.2 667.545  40
  -4  -1   3 33730.4 717.532   8
  -4  -1   3 32250.6 690.302   9
  -4   1   3 34029.5 686.413  18
  -4  -1   3 32788.0 698.370  18
  -4  -1   2 1851.39 104.814  10
  -4  -1   2 1789.86 107.931  14
   4  -1  -2 1736.21 110.329  13
   4  -1  -2 1957.98 115.545  16
   4   1  -2 1843.91 100.160  44
   4  -1  -2 1768.79 96.2235  40
  -4  -1   2 1708.52 100.852   9
  -4   1   2 1895.82 103.488  18
  -4  -1   2 1727.75 101.829  18
   4  -1  -1 172754. 2913.13   1
   4   1  -1 170244. 2910.25   1
  -4  -1   1 168088. 2881.02  10
   4  -1  -1 169044. 2914.98  13
   4  -1  -1 169842. 2915.30  16
   4  -1  -1 167081. 2869.91  40
  -4   1   1 164309. 2871.66  39
   4   1  -1 170545. 2922.89  43
   4  -1  -1 168103. 2911.03   7
   4   1  -1 168320. 2910.81   7
  -4  -1   1 167401. 2880.05   9
  -4  -1   1 169568. 2880.64  18
  -4   1   1 167546. 2880.54  18
   4  -1   0 3806.42 141.533  40
   4   1   0 3844.27 163.962  43
  -4   1   0 3776.52 149.686  39
   4  -1   0 3820.99 157.748   1
   4   1   0 3759.37 156.797   1
   4  -1   0 3576.66 153.974   7
   4   1   0 3773.27 157.881   7
  -4  -1   0 3595.84 134.096   9
   4  -1   0 3596.90 155.221  16
   4  -1   0 3704.82 156.240  13
  -4  -1   0 3833.43 137.715  10
   4  -1   0 3384.85 153.665  12
   4  -1   0 3752.35 160.385  15
   4  -1   1 97269.7 1758.77  40
   4   1   1 101549. 1807.65  43
  -4   1  -1 98396.5 1782.59  39
   4  -1   1 101657. 1799.39   1
   4   1   1 100829. 1798.88   1
   4  -1   1 102324. 1800.64   7
   4   1   1 100501. 1800.96   7
   4   1   1 101052. 1784.51  13
   4  -1   1 100481. 1787.18  13
   4   1   1 98696.1 1780.28  16
   4  -1   1 101066. 1807.58  12
   4  -1   1 98626.3 1784.71  16
   4  -1   1 100962. 1808.61  15
  -4   1  -2 4391.17 174.025  39
   4   1   2 4751.32 191.728  43
   4  -1   2 4613.75 185.021   1
   4   1   2 4416.45 182.168   1
   4  -1   2 4318.61 180.667   7
   4   1   2 4467.94 183.648   7
   4  -1   2 4320.87 182.364  12
   4  -1   2 4430.97 170.725  13
   4  -1   2 4555.95 172.011  16
   4  -1   2 4575.17 187.869  15
   4   1   3 115347. 2073.23  43
  -4  -1  -3 112821. 2030.36  39
  -4   1  -3 112346. 2037.76  39
   4  -1   3 118754. 2071.84   1
   4   1   3 111388. 2059.25   1
   4  -1   3 116735. 2069.09   7
   4   1   3 112451. 2062.46   7
   4  -1   3 114710. 2062.35  15
   4  -1   3 115498. 2062.65  12
   4   1   4 41168.3 903.574  43
  -4  -1  -4 43299.1 868.661  39
  -4   1  -4 43359.8 874.956  39
   4  -1   4 42372.6 904.312   7
   4   1   4 41697.7 901.644   7
   4  -1   4 44020.7 910.247   1
   4   1   4 42030.5 901.311   1
   4  -1   4 43349.6 882.697  11
   4  -1   4 42077.0 894.668  12
   4  -1   4 43280.3 900.258  15
   4  -1   5 37677.6 840.016   7
   4   1   5 38066.0 839.336   7
   4  -1   5 37650.1 840.153   1
   4   1   5 35701.0 828.341   1
   4  -1   5 37568.6 817.722  11
   4  -1   5 36646.7 816.731  12
   4  -1   5 36404.9 815.324  15
   4  -1   6 6876.61 231.190  35
   4   1   6 7011.54 288.472  11
   4  -1   6 7029.61 284.323  11
   4  -1   6 6532.45 226.338   6
   4   1   6 6735.42 226.774   6
   4  -1   6 6725.74 289.394   7
   4   1   6 6578.91 286.611   7
   4   1   6 7270.18 298.267   1
   4  -1   6 7149.14 294.809   1
   4  -1   7 248.929 66.6586   1
   4   1   7 330.143 72.1327   1
   4   1   7 319.289 49.5614  21
   4  -1   7 186.318 46.7224  35
   4  -1   7 387.401 73.2038  11
   4   1   7 317.203 69.1257  11
   4  -1   7 173.255 43.6013  34
   4  -1   7 228.188 44.3673  24
   4   1   7 340.493 53.8424  24
   4  -1   7 197.276 42.3928  28
   4  -1   7 271.575 47.2738  27
   4  -1   7 328.436 57.2786   6
   4   1   7 262.829 49.5497   6
   4   1   7 239.091 64.1266   7
   4  -1   7 240.327 72.2393   7
   4  -1   8 49.9864 35.6136   6
   4   1   8 18.7721 32.5587   6
   4   1   8-23.1648 53.8986   7
   4  -1   8-11.6347 54.1418   7
   4  -1   8 34.6572 49.5638   1
   4   1   8 22.9981 50.7650   1
  -4   1  -8 10.2282 33.6589  44
   4  -1   8 77.1737 42.3249  35
   4  -1   8 45.1244 45.4643  11
   4   1   8 69.4297 49.6462  11
   4  -1   8 44.9150 35.0549  34
   4  -1   8 95.8556 39.7952  26
   4  -1   8 45.8832 34.8016  24
   4   1   8 39.9745 34.6514  24
   4  -1   8 21.4086 27.8500  28
   4  -1   8 54.0971 36.9146  27
   4   1   8 46.6487 32.5650  21
   4  -1   9 27.1904 35.3790  35
   4   1   9 48.0470 30.8344  21
   4  -1   9 65.2173 38.0415  34
   4  -1   9 88.8926 40.9143  26
   4  -1   9 79.1806 40.5924  24
   4   1   9 60.6858 39.9483  24
   4  -1   9 62.3380 38.2278  27
   4  -1   9 66.0219 41.2299   6
   4   1   9 92.8495 44.1976   6
   4  -1  10 866.419 83.1007  34
   4  -1  10 810.385 87.8023   6
   4   1  10 895.816 90.5465   6
   4  -1  10 760.824 78.6064  26
   4  -1  10 798.867 83.7283  24
   4   1  10 947.471 89.2048  24
   4  -1  10 877.870 89.9391  35
   4  -1  11 910.581 79.8163  34
   4  -1  11 837.944 82.3731   6
   4   1  11 779.680 80.5002   6
   4  -1  11 896.956 88.1468  35
   4  -1  11 836.483 77.9768  26
   4  -1  11 817.042 80.0607  24
   4   1  11 886.725 82.7128  24
   4  -1  12 67.4498 33.6470   6
   4   1  12 83.0584 33.7401   6
   4  -1  12 48.8592 33.7411  35
   4  -1  12 70.5061 33.3992  24
   4   1  12 79.2572 34.3035  24
   4  -1  13 2939.70 119.086   6
   4   1  13 3130.18 123.303   6
   4  -1  13 3205.42 117.765  24
   4   1  13 3406.20 121.636  24
   4  -1  13 3062.81 120.899  35
   4   2 -13 243.041 35.1030  30
  -4   2  13 206.935 33.3676   6
  -4  -2  13 217.003 36.7277  35
  -4   2  12 126.135 34.5309  32
   4   2 -12 186.869 39.7245  30
  -4   2  12 150.155 34.9471   6
  -4   2  12 138.202 34.3956  38
   4   2 -11 15.0194 30.3772  30
  -4   2  11 26.0428 29.1874   6
  -4   2  11 31.3953 31.7486  38
   4   2 -10 142.340 44.5256  30
  -4  -2  10 125.972 41.7436  38
  -4   2  10 75.1479 37.1203  38
   4   2  -9 437.216 62.1623  30
  -4   2   9 370.442 55.0007  21
  -4   2   9 446.722 67.6809  24
  -4   2   9 477.632 64.2312  38
  -4  -2   8 5393.19 296.064   8
   4   2  -8 5801.84 273.009  44
   4  -2  -8 6018.98 287.540  40
  -4   2   8 5771.81 214.147  38
   4   2  -8 5886.53 211.041  30
  -4   2   8 5899.47 218.909  24
  -4   2   8 5900.14 207.996  21
  -4   2   7 5264.43 244.283   2
  -4   2   7 5142.20 242.778   3
   4   2  -7 4659.73 230.532  44
   4  -2  -7 4891.90 243.733  40
  -4   2   7 4547.22 188.119  36
   4   2  -7 5164.64 184.216  30
  -4  -2   7 4863.71 268.554   8
  -4   2   7 4687.67 177.376  21
  -4   2   6 11150.3 362.686   2
  -4   2   6 11388.0 364.409   3
   4   2  -6 10835.8 361.981  44
   4  -2  -6 11873.1 380.186  40
  -4   2   6 11347.1 307.020  36
   4   2  -6 11592.2 296.496  30
  -4  -2   6 11111.0 368.611  10
  -4  -2   6 11627.2 410.792   8
  -4  -2   6 11250.3 369.243   9
  -4   2   6 11281.3 296.075  21
   4   2  -5 27003.6 637.609  44
  -4   2   5 26063.0 684.369  41
   4  -2  -5 27321.3 650.959  40
  -4  -2   5 27555.8 655.325  10
  -4   2   5 28416.9 644.770   2
  -4   2   5 27816.0 640.245   3
  -4  -2   5 28363.1 699.425   8
  -4  -2   5 28064.4 656.824   9
  -4   2   5 28991.4 651.299  18
  -4   2   4 742.197 90.5362  41
   4   2  -4 791.014 77.5782  44
   4  -2  -4 767.879 77.8116  40
  -4  -2   4 728.919 78.1895  10
  -4   2   4 837.217 76.3503   3
  -4   2   4 918.933 80.4679   2
  -4  -2   4 799.358 89.5251   8
  -4  -2   4 927.845 86.7081   9
  -4   2   4 742.535 74.0995  18
   4   2  -3 28181.3 619.663  44
   4  -2  -3 27997.4 629.866  40
  -4  -2   3 30485.4 669.495  14
   4  -2  -3 28402.9 640.276  13
  -4  -2   3 28259.1 637.613  10
   4  -2  -3 28450.6 640.603  16
  -4   2   3 30131.2 624.451   2
  -4   2   3 29915.5 624.077   3
  -4  -2   3 29577.3 664.783   8
  -4  -2   3 27700.7 633.805   9
  -4   2   3 30136.0 634.943  18
  -4  -2   3 28154.3 649.033  18
   4   2  -2 11516.1 312.043  44
   4   2  -2 11538.5 346.613  43
   4  -2  -2 11906.3 325.664  40
   4  -2  -2 11825.5 330.050   1
   4   2  -2 11620.8 327.766   1
  -4  -2   2 12714.4 355.233  14
   4  -2  -2 12290.7 342.792  13
  -4  -2   2 11438.1 323.265  10
   4  -2  -2 12160.1 340.697  16
  -4  -2   2 11985.2 335.352   8
   4   2  -2 11822.8 329.035   7
  -4  -2   2 12080.4 327.737   9
   4  -2  -2 11811.3 329.487   7
  -4   2   2 12764.0 331.523  18
  -4  -2   2 11049.2 325.327  18
  -4   2   1 77.4138 25.7567  39
   4  -2  -1 110.449 32.6617   1
   4   2  -1 98.3798 31.5915   1
   4  -2  -1 107.714 31.9938  40
   4   2  -1 72.0195 33.0827  43
  -4  -2   1 154.755 34.6836  10
   4  -2  -1 157.178 37.7094   7
   4   2  -1 119.387 35.1414   7
  -4  -2   1 124.094 32.7578   9
   4  -2  -1 59.6850 27.9154  12
  -4  -2   1 100.317 34.7700  14
   4  -2  -1 65.4349 33.1222  13
   4  -2  -1 76.2502 34.0399  16
   4  -2  -1 105.296 31.7753  15
   4  -2   0 1548.49 97.8040   1
   4   2   0 1485.66 96.0347   1
   4  -2   0 1420.89 93.7538  40
  -4   2   0 1648.69 101.110  39
  -4   2   0 1413.06 105.782  41
   4   2   0 1398.03 104.861  43
   4  -2   0 1459.42 96.1483   7
   4   2   0 1346.59 91.8157   7
  -4  -2   0 1471.27 105.230  14
   4  -2   0 1346.48 95.0749  13
   4  -2   0 1657.61 104.718  16
   4  -2   0 1801.29 109.945  12
   4  -2   0 1833.79 110.459  15
   4  -2   1 76291.1 1398.01   1
   4   2   1 72682.4 1387.11   1
  -4   2  -1 75371.4 1402.01  39
   4  -2   1 76825.1 1389.06  40
   4   2   1 74794.8 1429.71  43
   4  -2   1 75694.3 1398.40   7
   4   2   1 72724.1 1389.74   7
  -4  -2  -1 77352.2 1421.57  14
   4  -2   1 74550.5 1402.43  13
   4  -2   1 75332.1 1403.48  16
   4  -2   1 77257.8 1417.00  12
   4  -2   1 75965.5 1415.39  15
   4  -2   2 4333.31 181.007   1
   4   2   2 4374.12 180.950   1
  -4   2  -2 3941.38 181.864  39
   4  -2   2 4503.80 179.778  40
   4   2   2 4425.21 201.781  43
   4  -2   2 4327.28 181.812   7
   4   2   2 4236.99 179.238   7
   4  -2   2 4511.91 182.755  13
   4  -2   2 4773.50 186.850  16
   4  -2   2 4523.40 193.864  12
   4  -2   2 4721.42 198.285  15
   4   2   3 21579.7 516.136   1
   4  -2   3 20738.7 512.556   1
   4   2   3 20374.6 543.231  43
  -4   2  -3 21366.7 518.806  39
   4  -2   3 21033.1 515.934   7
   4   2   3 20543.0 508.280   7
   4  -2   3 20603.7 496.804  13
   4  -2   3 20404.5 495.731  16
   4  -2   3 21020.4 527.984  12
   4  -2   3 21025.2 528.403  15
   4  -2   4 29090.9 669.108   1
   4   2   4 28073.6 663.355   1
   4  -2   4 29782.3 668.458  11
   4  -2   4 28447.9 674.203  12
   4  -2   4 28416.3 674.201  15
  -4   2  -4 29175.1 663.844  39
   4   2   4 28209.8 701.531  43
   4  -2   4 27925.2 663.667   7
   4   2   4 28174.2 663.740   7
   4  -2   5 5104.75 187.135  35
  -4   2  -5 4742.39 217.860  39
   4  -2   5 5035.54 228.839   1
   4   2   5 4963.39 227.487   1
   4  -2   5 5368.39 238.761  11
   4  -2   5 5265.09 237.609  12
   4  -2   5 5281.12 238.072  15
   4   2   5 5167.65 252.041  43
   4  -2   5 4742.35 224.395   7
   4   2   5 5332.97 237.220   7
   4   2   6 5575.12 276.307  43
   4  -2   6 5388.55 192.633  34
   4  -2   6 5932.20 210.945  35
   4  -2   6 5254.53 252.661  11
   4  -2   6 5320.35 250.241  12
   4  -2   6 5228.45 248.960  15
   4  -2   6 5386.36 191.402  28
   4  -2   6 4925.56 185.271  27
   4   2   6 5480.19 184.104  21
   4   2   7 17942.8 450.794   6
  -4   2  -7 18877.5 548.644  44
   4  -2   7 18367.8 465.160  35
   4  -2   7 19279.7 564.910  11
   4  -2   7 18367.2 446.241  34
   4  -2   7 17720.9 442.016  27
   4  -2   7 17638.3 442.700  28
   4   2   7 18438.8 431.236  21
   4   2   8 4771.38 200.405   6
   4  -2   8 4484.31 202.115  35
  -4   2  -8 4283.29 241.490  44
   4  -2   8 4720.14 192.600  34
   4   2   8 4614.84 189.399  24
   4  -2   8 4131.97 183.183  28
   4  -2   8 4427.68 194.144  26
   4  -2   8 4916.49 196.009  27
   4   2   8 4598.68 180.207  21
   4  -2   9 4634.72 206.793  35
   4   2   9 4290.80 175.099  21
   4  -2   9 4326.56 187.746  34
   4  -2   9 4138.32 182.764  24
   4   2   9 4203.79 182.231  24
   4  -2   9 4376.44 188.717  27
   4  -2   9 4448.67 195.075  26
   4   2   9 4102.78 189.474   6
   4  -2  10 6684.96 252.661  35
   4   2  10 6593.41 221.750  21
   4  -2  10 7267.05 257.269  19
   4  -2  10 6350.79 233.140  34
   4  -2  10 6949.94 238.321  24
   4   2  10 6935.56 237.712  24
   4  -2  10 6360.11 238.959  26
   4   2  10 6223.48 238.875   6
   4  -2  11 1016.41 91.2000  35
   4   2  11 960.468 74.1673  21
   4  -2  11 1036.94 90.8994  19
   4  -2  11 1215.14 90.0063  34
   4  -2  11 1140.57 90.9493  26
   4  -2  11 1118.64 87.0065  24
   4   2  11 1065.29 84.5783  24
   4   2  11 1041.32 88.9494   6
   4  -2  12 2375.13 121.612  35
   4  -2  12 2518.63 118.139  26
   4  -2  12 2322.53 118.330  19
   4   2  12 2260.56 114.695   6
   4  -2  13 127.828 29.6110  35
   4   3 -13 1078.37 59.4586  30
   4   3 -12 489.440 51.2462  30
  -4   3  12 463.013 51.9505  32
   4   3 -11 211.570 44.7549  30
  -4   3  11 155.822 45.3328  32
  -4   3  11 227.987 43.7456  21
   4   3 -10 6178.95 217.107  30
  -4   3  10 5880.33 227.042  32
  -4   3  10 5829.97 209.665  21
   4   3  -9 12796.5 346.127  30
  -4   3   9 11806.2 337.220  21
   4   3  -8 332.805 53.3407  30
  -4   3   8 375.071 60.9881  36
  -4   3   8 386.587 59.1712  21
   4   3  -7 101.672 43.0311  44
   4  -3  -7 84.5656 52.7658  40
  -4   3   7 83.3245 36.1213  36
   4   3  -7 109.950 36.2372  30
  -4  -3   7 49.0019 42.2976   8
  -4  -3   7 48.0949 37.4732  10
  -4  -3   7 105.031 48.6900   9
  -4   3   7 92.1595 34.9601  21
   4   3  -6 975.561 100.993  44
   4  -3  -6 1070.67 113.520  40
   4   3  -6 1218.77 83.2098  30
  -4  -3   6 1491.34 142.572   8
  -4  -3   6 1101.73 112.002   9
  -4   3   6 1285.22 87.5540  21
  -4  -3   6 1297.04 121.613  10
   4   3  -5 1420.94 113.095  44
  -4   3   5 1365.01 131.779  41
   4  -3  -5 1441.91 122.634  40
  -4  -3   5 1488.95 135.617   8
  -4  -3   5 1633.83 127.229   9
  -4   3   5 1321.38 85.9515  21
  -4  -3   5 1298.84 116.258  10
  -4   3   4 415.146 73.7819  41
   4   3  -4 460.593 62.8270  44
   4  -3  -4 487.336 69.4823  40
  -4  -3   4 486.332 78.1996   8
  -4  -3   4 385.857 62.5780  10
  -4  -3   4 312.935 58.1991   9
  -4   3   4 453.018 61.9442  18
  -4  -3   4 400.779 70.1952  14
  -4   3   3 38443.9 917.863  41
   4  -3  -3 38934.3 852.834  40
   4   3  -3 39689.4 828.557  44
  -4  -3   3 41008.8 882.744   8
  -4  -3   3 41434.5 856.862   9
  -4   3   3 40722.7 845.853  18
  -4  -3   3 42149.3 906.634  14
  -4  -3   3 41963.1 861.114  10
  -4  -3   2 465.410 70.6507  14
  -4  -3   2 427.696 57.2705  10
   4  -3  -2 326.251 55.6584  13
   4  -3  -2 421.725 59.8089  16
   4  -3  -2 403.057 58.5873  40
   4   3  -2 357.441 60.3093  43
  -4   3   2 321.778 63.8560  41
  -4  -3   2 431.305 56.9972   9
  -4  -3   1 1437.83 116.400  14
  -4  -3   1 1411.46 96.9733  10
   4  -3  -1 1269.11 101.710  13
   4  -3  -1 1336.98 104.316  16
   4  -3  -1 1311.86 99.1452  40
  -4   3   1 1282.00 112.631  41
   4   3  -1 1237.58 107.528  43
  -4   3   1 1434.44 97.0202  39
  -4  -3   1 1384.57 95.8199   9
  -4  -3   0 9900.93 327.971  14
   4  -3   0 10198.8 319.150  13
   4  -3   0 9859.37 314.193  16
  -4   3   0 9824.40 301.492  39
   4  -3   0 10104.3 305.148  40
  -4   3   0 9999.63 326.792  41
   4   3   0 9611.67 325.665  43
  -4  -3  -1 20278.3 535.432  14
   4  -3   1 22064.8 533.098  13
   4  -3   1 22741.5 538.082  16
   4  -3   1 21625.7 533.037  12
   4  -3   1 21285.0 529.918  15
  -4   3  -1 21461.1 528.728  39
   4  -3   1 21402.2 519.963  40
   4   3   1 20942.8 554.255  43
  -4  -3  -2 443.056 67.5297  14
   4  -3   2 442.402 63.0897  13
   4  -3   2 510.391 67.6857  16
   4  -3   2 593.891 75.7945  12
   4  -3   2 509.809 70.3392  15
  -4   3  -2 571.730 72.3915  39
   4  -3   2 422.111 60.2427  40
   4   3   2 440.766 74.8555  43
   4  -3   3 2194.93 139.630  16
   4  -3   3 2189.51 133.897  11
   4  -3   3 2344.13 142.738  13
   4  -3   3 2129.42 143.829  12
   4  -3   3 2103.82 143.040  15
  -4   3  -3 2355.03 151.854  39
   4   3   3 2202.86 160.102  43
   4  -3   4 1506.31 122.125  11
   4  -3   4 1838.83 127.797  13
   4  -3   4 1659.21 122.251  16
   4  -3   4 1804.44 138.263  12
   4  -3   4 1494.63 127.128  15
  -4   3  -4 1656.42 129.803  39
   4   3   4 1448.57 135.023  43
   4   3   5 377.379 84.2595  43
   4  -3   5 279.818 60.0817  12
   4  -3   5 485.259 75.5870  11
   4  -3   5 308.544 64.0340  15
  -4   3  -5 344.601 66.1037  39
   4  -3   5 349.597 49.4059  27
   4  -3   5 341.545 48.3205  28
   4   3   5 316.771 46.0383  21
   4   3   6 628.822 102.345  43
  -4   3  -6 581.322 85.3414  44
   4  -3   6 600.784 90.4882  12
   4  -3   6 521.247 84.3637  11
   4  -3   6 857.403 104.025  15
   4  -3   6 695.396 69.6241  28
   4  -3   6 650.109 67.5278  27
   4   3   6 586.442 60.7085  21
  -4   3  -7 10291.9 385.206  44
   4  -3   7 10025.3 311.283  35
   4  -3   7 10002.0 392.783  11
   4  -3   7 9816.64 385.009  12
   4  -3   7 9973.79 388.686  15
   4  -3   7 9435.66 291.579  27
   4  -3   7 9816.64 301.544  28
   4   3   7 9853.35 285.371  21
   4  -3   7 9846.79 295.251  34
   4  -3   8 11704.7 358.730  35
   4  -3   8 11863.8 349.965  28
   4  -3   8 12100.7 346.635  27
   4   3   8 12767.1 338.576  21
   4  -3   8 12335.3 346.604  34
   4  -3   9 1564.45 117.900  35
   4  -3   9 1412.59 108.896  26
   4  -3   9 1491.34 107.991  27
   4  -3   9 1455.53 108.472  28
   4   3   9 1434.62 100.754  21
   4  -3   9 1528.33 107.810  34
   4  -3  10 2147.40 132.243  35
   4  -3  10 2186.37 130.933  26
   4  -3  10 2253.29 138.457  19
   4   3  10 2161.59 118.617  21
   4  -3  10 2187.77 125.305  34
   4  -3  11 2639.08 136.888  35
   4   3  11 2570.71 119.403  21
   4  -3  11 2673.31 139.311  19
   4  -3  11 3026.44 142.571  26
   4  -3  12 3751.90 144.896  35
   4  -3  12 3820.62 141.743  26
   4   3  12 3493.59 125.105  21
   4  -3  12 3684.04 145.067  19
   4   4 -12 38.6021 22.4081  30
  -4   4  12 2.98533 20.3698  32
  -4   4  12 5.41324 18.0338  21
  -4  -4  12 10.0673 20.6578  35
  -4   4  11 675.720 61.0674  21
  -4   4  11 725.404 67.9966  32
  -4   4  10 3827.86 158.408  21
   4   4 -10 3703.61 153.212  30
  -4   4  10 3627.87 168.375  32
  -4   4   9 19.5599 41.2751  32
   4   4  -9 64.1620 34.0762  30
  -4   4   9 91.3333 36.2392  21
  -4   4   9 36.1869 36.0604  36
  -4   4   8-20.7037 42.4816  32
  -4   4   8 30.5912 32.4604  36
  -4   4   8-16.6846 31.6954  21
  -4   4   7 3746.96 173.101  36
  -4   4   7 3673.02 185.966  32
  -4   4   7 3848.81 167.772  21
  -4  -4   7 3629.61 221.883   9
  -4  -4   7 3829.40 226.618  10
  -4  -4   6 2294.31 168.691  10
   4  -4  -6 2271.19 171.390  40
  -4   4   6 2038.22 135.321  32
  -4  -4   6 2141.21 181.249   8
  -4  -4   6 2136.01 163.832   9
  -4   4   6 2183.35 122.461  21
  -4  -4   5 667.105 90.8168  10
  -4   4   5 769.608 108.758  41
   4  -4  -5 799.144 98.2097  40
  -4   4   5 570.710 71.5751  32
  -4   4   5 603.951 63.0800  21
   4   4  -5 591.917 57.6369  20
  -4  -4   5 845.831 111.898   8
  -4  -4   5 627.614 86.3451   9
  -4  -4   4 1188.52 124.135   8
  -4  -4   4 1392.50 121.316   9
  -4  -4   4 1381.86 134.980  14
  -4  -4   4 1349.34 119.083  10
  -4   4   4 1049.73 122.850  41
   4  -4  -4 1626.71 132.862  40
   4   4  -4 1403.97 85.6035  25
   4   4  -4 1546.73 88.2882  20
  -4   4   4 1395.68 89.4322  21
   4  -4  -3 96.2484 40.9270  40
  -4   4   3 135.309 51.9718  41
  -4  -4   3 204.213 48.5482  10
  -4  -4   3 157.980 44.3184   9
  -4   4   3 57.1167 29.7735  18
  -4  -4   3 141.953 55.8572  14
  -4  -4   2 7038.72 260.506   9
  -4  -4   2 7207.33 303.231  14
  -4  -4   2 6865.09 259.216  10
   4  -4  -2 7076.40 270.868  40
  -4   4   2 7179.81 307.702  41
  -4  -4   1 64.5473 38.3844  14
   4  -4  -1 38.0873 30.7052  13
   4  -4  -1 76.0820 35.4099  16
   4  -4  -1 14.4241 27.0658  40
  -4   4   1 91.2530 44.5404  41
  -4  -4   0 9841.73 353.174  14
   4  -4   0 10097.7 339.644  13
   4  -4   0 10141.7 339.492  16
  -4   4   0 9237.48 319.255  39
   4  -4   0 9460.51 321.588  40
   4   4   0 9550.08 349.162  43
  -4  -4  -1 2959.60 181.996  14
   4  -4   1 2995.30 175.744  13
   4  -4   1 3414.21 185.872  16
  -4   4  -1 3466.94 184.384  39
   4   4   1 3209.66 195.036  43
   4  -4   1 3272.90 173.098  40
   4  -4   2 2777.17 167.824  13
   4  -4   2 2747.08 168.005  16
   4  -4   2 2792.85 170.331  12
   4  -4   2 2697.69 167.939  15
   4   4   2 2446.17 176.673  43
   4  -4   2 2270.72 149.134  40
  -4   4  -2 2647.07 168.131  39
   4  -4   3 1080.80 76.5895  28
   4  -4   3 1187.33 107.646  11
   4  -4   3 1088.78 107.196  13
   4  -4   3 1033.65 105.775  16
   4  -4   3 960.582 105.073  12
   4  -4   3 1097.91 112.565  15
   4   4   3 1029.68 119.577  43
  -4   4  -3 1107.67 113.373  39
   4   4   3 1100.53 85.7229  37
   4  -4   4 659.162 62.7906  28
   4  -4   4 642.661 86.8021  11
   4  -4   4 762.819 92.7703  13
   4  -4   4 712.943 91.7614  16
   4  -4   4 677.516 93.7037  12
   4  -4   4 610.254 88.1672  15
   4   4   4 611.530 99.2431  43
  -4   4  -4 637.959 91.4089  39
  -4   4  -5 11233.1 401.242  39
   4  -4   5 10717.4 301.999  28
   4   4   5 10819.9 434.326  43
  -4   4  -5 11070.4 306.296  20
   4  -4   5 10299.8 389.494  11
   4  -4   5 10553.4 399.799  12
   4  -4   5 11295.4 410.798  15
   4   4   6 1000.43 133.541  43
   4   4   6 1146.35 85.0801  21
   4  -4   6 904.721 83.0682  28
   4   4   7 251.284 50.8047  21
   4  -4   7 149.778 43.7004  27
   4  -4   7 220.409 49.8745  28
   4   4   8 87.0468 38.0797  21
   4  -4   8 114.467 45.8690  26
   4  -4   8 65.2868 36.5681  28
   4  -4   8 129.679 41.0953  27
   4   4   9 2455.31 128.612  21
  -4   4  -9 2417.26 133.929  25
   4  -4   9 2367.02 131.442  27
   4  -4   9 2422.13 139.196  26
   4  -4   9 2511.16 136.864  28
   4   4  10 197.585 42.1323  21
   4  -4  10 349.745 60.8900  19
   4  -4  10 295.280 53.0728  26
  -4   4 -10 243.489 45.5400  25
   4   4  11 2964.01 120.170  21
   4  -4  11 3158.73 141.623  19
   4  -4  11 2901.40 129.571  26
   4  -4  12 18.9332 22.9894  19
   4  -4  12 50.6791 24.8636  26
  -4   5  11 1217.95 75.1143  32
   4  -5 -11 989.041 61.2928  28
  -4   5  11 1136.98 68.6439  21
  -4   5  10 6112.16 209.876  32
  -4   5  10 6123.46 195.875  21
  -4   5   9 200.750 48.4966  32
  -4   5   9 179.123 42.5839  21
  -4   5   9 267.796 49.9638  36
  -4   5   8 843.356 89.7462  32
  -4   5   8 1034.31 85.9361  21
  -4   5   8 1001.49 89.6997  36
  -4   5   7 140.841 49.2171  32
  -4   5   7 163.973 40.6919  21
  -4   5   6 2843.84 161.734  32
   4   5  -6 3208.48 141.438  20
  -4   5   6 2848.91 142.183  21
  -4  -5   5 597.913 90.9278  10
  -4  -5   5 595.013 89.2241   9
   4  -5  -5 672.346 97.9471  40
  -4   5   5 543.558 94.9790  41
  -4   5   5 572.675 72.4838  32
   4   5  -5 636.348 65.2895  25
   4   5  -5 636.217 63.7827  20
  -4  -5   4 26514.4 687.989   9
  -4  -5   4 26902.5 753.578  14
  -4  -5   4 26864.5 691.624  10
   4  -5  -4 26870.7 699.856  40
  -4   5   4 25419.6 733.747  41
   4  -5  -4 26650.2 573.463  28
   4   5  -4 26193.6 569.548  25
   4   5  -4 26646.2 564.825  20
   4   5  -4 24985.7 727.274  17
  -4  -5   3 1926.23 145.722   9
   4  -5  -3 2101.94 156.376  40
  -4   5   3 1683.92 160.788  41
   4  -5  -3 1854.60 106.227  28
  -4  -5   3 2059.95 174.311  14
  -4  -5   3 1856.65 143.823  10
   4   5  -3 1842.41 104.465  25
   4   5  -3 1777.68 159.391  17
   4   5  -3 1961.10 105.318  20
   4  -5  -2 31004.1 751.840  40
  -4   5   2 29669.0 795.755  41
   4   5  -2 29465.2 618.752  31
   4  -5  -2 32252.1 636.726  28
  -4  -5   2 30347.7 804.059  14
   4   5  -2 29761.7 625.701  25
   4   5  -2 30433.9 620.332  20
   4  -5  -1 324.819 63.5353  40
  -4   5   1 344.876 73.7493  41
  -4  -5   1 257.044 62.8737  14
   4   5  -1 303.772 43.2938  31
   4   5  -1 363.767 47.2514  33
   4  -5  -1 330.532 46.7575  28
   4   5  -1 311.316 42.5883  20
  -4   5   0 22775.6 604.773  39
  -4  -5   0 21783.1 639.702  14
   4  -5   0 23933.9 625.721  13
   4  -5   0 23142.3 619.549  16
   4   5   0 22451.1 492.498  31
   4   5   0 23057.1 501.546  33
   4  -5   0 23445.2 501.780  28
   4   5   0 22455.6 496.057  25
   4  -5   0 22945.8 603.551  40
   4  -5   1 2957.87 199.431   9
   4  -5   1 2956.16 178.741  40
  -4   5  -1 2899.71 185.975  39
   4  -5   1 3157.22 194.425  13
   4  -5   1 2691.05 181.965  16
   4  -5   1 3134.11 202.846  10
   4  -5   1 3108.22 134.804  28
   4   5   1 3000.94 130.238  31
   4   5   1 3233.98 136.883  33
   4   5   1 3061.74 132.202  25
  -4   5  -1 2759.29 132.127  20
  -4   5  -2 29512.4 757.480  39
   4   5   2 29590.8 653.442  37
   4  -5   2 29441.2 747.037  13
   4  -5   2 30182.9 753.260  16
   4  -5   2 30786.3 774.677  10
   4  -5   2 28541.8 609.164  28
   4   5   2 29195.4 605.570  31
   4   5   2 30015.9 612.781  33
   4  -5   2 30144.2 768.514   9
  -4   5  -2 27553.7 621.601  20
   4   5   3 936.036 123.086  43
  -4   5  -3 1166.51 126.665  39
   4   5   3 1087.72 93.5271  37
   4  -5   3 1136.92 121.768  10
   4  -5   3 1167.57 123.696  16
   4  -5   3 1208.88 119.128  11
   4  -5   3 1060.99 117.608  13
   4  -5   3 1033.61 80.6344  28
   4   5   3 1164.99 81.6869  33
   4   5   3 993.314 74.8955  31
   4  -5   3 1229.93 126.424   9
  -4   5  -3 1005.06 83.3266  20
   4   5   4 2790.85 147.384  37
  -4   5  -4 2415.04 185.170  39
   4  -5   4 2715.59 188.335  11
   4  -5   4 2705.45 186.527  13
   4  -5   4 2548.18 182.054  16
   4  -5   4 2710.81 193.049  12
   4  -5   4 2627.79 190.666  15
   4  -5   4 2488.94 128.698  28
   4   5   4 3026.21 220.866  43
  -4   5  -4 2544.84 135.979  20
   4  -5   5 2453.76 131.283  28
   4   5   5 2493.73 211.648  43
  -4   5  -5 2531.34 135.849  20
   4   5   5 2510.15 138.920  37
  -4   5  -5 2504.00 189.712  39
  -4   5  -6 6821.12 233.745  20
  -4   5  -6 6368.37 238.077  25
   4  -5   6 6472.92 230.483  28
   4  -5   7 555.320 68.6583  28
  -4   5  -7 383.083 60.5456  25
   4   5   8 6187.68 208.880  21
  -4   5  -8 6513.92 230.924  25
   4  -5   8 5681.51 215.591  28
   4  -5   8 6079.53 225.818  26
   4   5   9 5383.03 189.349  21
  -4   5  -9 5930.47 207.523  25
   4  -5   9 5515.88 204.305  26
   4  -5  10 3946.15 163.871  19
   4   5  10 3781.21 142.136  21
   4  -5  10 4135.32 157.798  26
   4   5  11 1226.91 66.3273  21
   4  -5  11 1234.61 76.8108  19
   4  -5  11 1264.27 72.5812  26
  -4   6  10 158.346 30.9252  21
  -4   6  10 163.306 33.8225  32
  -4   6   9 17363.5 390.145  21
  -4   6   9 16707.4 407.745  32
  -4   6   8 1218.36 97.1819  32
  -4   6   8 1117.63 83.0362  21
  -4   6   8 1252.96 88.8395  23
   4   6  -7 3649.42 150.388  20
  -4   6   7 3398.47 171.063  32
  -4   6   6 309.762 60.3554  32
   4   6  -6 359.087 53.8805  25
   4   6  -6 222.578 44.9907  20
   4   6  -5 13704.2 362.310  25
   4   6  -5 13754.3 357.338  20
   4   6  -4 228.754 46.6256  25
   4   6  -4 146.255 38.0719  20
   4   6  -3 1983.99 115.524  25
   4   6  -3 2132.16 115.592  20
   4  -6  -2 37.0853 44.5576   9
   4  -6  -2 74.2999 49.9035  10
  -4   6   2-25.8934 35.6422  41
   4   6  -2 38.0762 25.2535  31
   4   6  -2 4.96865 27.8422  25
   4   6  -2 22.4624 26.4441  20
   4  -6  -1 999.450 128.100   9
  -4   6   1 896.384 118.807  41
   4  -6  -1 1013.89 128.323  10
   4   6  -1 1007.61 80.4729  31
   4   6  -1 1090.44 84.5972  33
   4   6  -1 1089.61 82.8888  25
   4   6  -1 1142.10 80.5484  20
   4   6   0 2442.66 145.598  37
   4  -6   0 2165.81 185.136  10
   4   6   0 2418.87 122.884  31
   4   6   0 2270.93 122.629  33
   4   6   0 2490.91 123.850  25
   4  -6   0 1994.85 177.912   9
   4   6   1 13.3169 33.2297  37
   4  -6   1 12.5368 43.2663  10
   4   6   1 29.9277 29.8180  33
   4   6   1-4.64665 24.6578  25
   4  -6   1 25.0156 41.1578   9
   4   6   2 498.252 71.2348  37
   4  -6   2 694.676 105.359  10
   4   6   2 751.118 71.1406  33
   4   6   2 650.487 65.9780  31
  -4   6  -2 632.756 71.4021  20
   4  -6   2 545.131 95.2831   9
   4   6   3 4910.08 196.685  36
   4   6   3 4726.83 207.483  37
  -4   6  -3 4681.30 193.847  20
   4   6   3 4775.07 180.063  31
   4   6   3 4847.33 184.548  33
  -4   6  -4 196.615 45.1464  20
   4   6   4 207.779 50.6640  37
   4   6   5 11935.4 353.247  37
  -4   6  -5 12400.7 347.865  20
  -4   6  -5 11888.1 345.930  25
   4   6   6 1760.21 116.276  37
  -4   6  -6 1672.83 113.511  25
  -4   6  -6 1760.88 113.106  20
  -4   6  -7 29156.0 654.201  25
  -4   6  -7 31385.0 647.171  20
  -4   6  -8 43.8584 33.2571  25
  -4   6  -9 14248.7 345.121  25
  -4   6 -10 1750.42 83.4916  25
   4  -6  10 1882.06 93.8136  19
  -4   7   9 1693.75 83.7277  32
  -4   7   8 671.258 56.9697  23
  -4   7   8 646.809 61.5493  32
  -4   7   7 543.351 59.2971  23
   4   7  -7 570.642 56.1635  25
   4   7  -7 534.186 55.8774  20
  -4   7   7 551.619 64.0178  32
  -4   7   6 6051.82 217.199  23
   4   7  -6 6290.06 205.799  25
   4   7  -6 6360.60 203.591  20
  -4   7   6 5801.15 215.403  32
  -4   7   5 13579.9 382.794  23
   4   7  -5 14348.1 364.851  25
   4   7  -5 14597.5 360.290  20
   4   7  -4 16473.9 404.853  25
   4   7  -4 16406.3 396.291  20
  -4   7   3 16691.8 444.249  23
   4   7  -3 17493.0 424.776  25
   4   7  -3 16891.2 411.504  20
   4   7  -2 25946.7 565.860  25
   4   7  -2 24867.1 547.154  20
   4   7  -2 24671.7 554.261  31
   4   7  -1 19189.1 455.143  25
   4   7  -1 19479.4 460.397  33
   4   7  -1 18306.3 449.213  31
   4   7   0 33213.5 682.068  25
   4   7   0 31765.7 722.958  37
   4   7   0 31938.0 680.685  31
   4   7   0 32362.4 688.012  33
   4   7   1 23978.7 587.434  37
   4   7   1 25467.2 558.230  33
   4   7   1 23723.5 542.890  31
   4   7   2 31379.1 701.018  37
   4   7   2 29916.8 676.523  36
  -4   7  -2 30565.3 665.251  20
   4   7   2 30702.1 652.450  31
   4   7   2 31332.5 661.100  33
   4   7   3 20840.0 505.653  36
   4   7   3 20732.9 521.833  37
  -4   7  -3 20864.8 499.461  20
   4   7   3 20178.6 474.016  31
   4   7   3 21848.7 489.625  33
   4   7   4 20023.0 481.959  36
   4   7   4 20542.3 501.718  37
  -4   7  -4 19352.3 477.973  20
   4   7   4 20129.4 462.156  33
  -4   7  -5 2377.26 127.930  20
   4   7   5 2175.18 129.376  37
   4   7   6 4916.26 187.055  37
  -4   7  -6 4629.12 177.506  20
  -4   7  -6 4647.79 178.812  25
   4   7   7 11016.4 293.621  37
  -4   7  -7 11183.8 297.858  25
  -4   7  -7 11751.7 295.089  20
  -4   7  -8 3610.26 134.265  25
  -4   7  -9 1516.48 73.3583  25
   4  -7   9 1565.50 78.1702  19
   4   8  -7 7417.65 190.024  25
  -4   8   7 7189.51 195.077  23
   4   8  -6 7881.79 213.216  25
  -4   8   6 7572.98 220.744  23
  -4   8   5 3325.68 143.894  23
   4   8  -5 3442.35 135.735  25
   4   8  -5 3558.84 134.524  20
   4   8  -4 8146.96 235.247  25
  -4   8   4 7527.30 244.130  23
   4   8  -4 8000.65 227.931  20
   4   8  -3 2609.75 123.214  25
  -4   8   3 2329.51 126.728  23
   4   8  -3 2574.39 116.994  20
   4   8  -2 1594.79 95.3325  25
   4   8  -2 1387.65 90.2482  31
   4   8  -1 66.1613 32.4748  25
   4   8  -1 83.4443 31.2839  31
   4   8   0 28.5321 32.5214  36
   4   8   0 18.7665 28.8805  31
   4   8   0-4.73188 27.8520  33
   4   8   1 2265.87 132.725  37
   4   8   1 2324.14 129.963  36
   4   8   1 2325.70 119.632  31
   4   8   1 2530.58 126.930  33
   4   8   2 1902.41 115.626  36
   4   8   2 1853.33 118.016  37
   4   8   2 1944.00 105.923  31
   4   8   2 1943.73 109.159  33
   4   8   3 7478.33 240.375  36
   4   8   3 7338.69 245.925  37
  -4   8  -3 7444.33 230.504  20
   4   8   3 7389.57 221.055  31
  -4   8  -4 9081.67 256.777  20
   4   8   4 9036.91 263.522  36
   4   8   4 9113.48 271.714  37
  -4   8  -5 8372.91 231.504  20
   4   8   5 7730.56 227.093  36
   4   8   5 7665.44 234.582  37
  -4   8  -6 15068.5 338.174  20
   4   8   6 14715.0 345.538  37
  -4   8  -7 4810.03 138.668  20
   4   8   7 4347.08 137.578  37
   4   9  -5 1670.92 71.7581  25
  -4   9   5 1593.21 73.4743  23
   4   9  -4 9.73230 19.9696  36
   4   9  -4 5.18256 18.2866  25
  -4   9   4-8.64894 19.8979  23
  -4   9   4-2.70004 18.2068  33
   4   9  -3 10827.3 252.251  25
   4   9  -3 10369.8 270.178  36
  -4   9   3 10109.9 257.815  33
   4   9  -2 1998.39 88.6381  25
   4   9  -2 1904.74 90.2835  31
   4   9  -2 1907.23 100.353  36
   4   9  -1 16141.3 359.722  31
   4   9  -1 16016.5 377.217  36
   4   9   0 1242.20 74.6917  31
   4   9   0 1097.99 76.8013  36
   4   9   1 16515.9 363.322  31
   4   9   1 16211.8 378.060  36
   4   9   2 2.96270 19.4966  31
   4   9   2 3.72439 21.9215  37
   4   9   2 3.66939 22.9080  36
   4   9   3 9599.07 246.549  36
   4   9   3 9711.99 250.697  37
   4   9   4 572.905 46.6575  36
   4   9   4 681.216 53.4876  37
  -4   9  -4 581.141 44.0742  20
   5   0 -13 8929.84 216.842   4
  -5   0  13 8528.94 222.891  38
  -5   0  13 8460.78 222.687   6
   5   0 -13 8698.39 216.061   5
   5   0 -12-3.92829 24.8625   5
  -5   0  12-13.2417 27.5560  38
  -5   0  12 8.71088 26.4249   6
  -5   0  11 27719.6 616.275  38
  -5   0  10 6.18174 33.4221  38
   5   0  -9 21299.0 498.018  30
  -5   0   9 21289.0 525.185  38
   5   0  -8 79.9117 35.2474  30
  -5   0   8-6.11831 33.0806  38
  -5   0   7 29361.4 648.500  38
   5   0  -7 29561.8 721.650  44
   5   0  -7 30087.8 625.044  30
  -5   0   7 29678.8 749.561   2
  -5   0   7 30300.3 753.023   3
  -5   0   7 28522.5 774.023  18
  -5   0   6-4.99123 27.9670  38
   5   0  -6-7.74239 30.1425  44
   5   0  -6 8.21149 20.9285  30
  -5   0   6-8.64154 33.6430   3
  -5   0   6 8.66695 28.5171   2
  -5   0   6 19.9394 32.8037  18
  -5   0   5 44524.0 962.737  18
  -5   0   5 45096.9 935.553   3
  -5   0   5 44381.1 932.733   2
  -5   0   5 41942.9 836.353  38
  -5   0   4 6.76015 22.2432   3
  -5   0   4-6.73738 24.2841   2
   5   0  -4-12.2145 26.9602  44
  -5   0   4 7.33121 27.5035  10
  -5   0   4 21.8820 31.2917   9
  -5   0   4-7.41239 27.8080  18
  -5   0   3 2118.47 132.611  10
   5   0  -3 1907.08 116.775  44
  -5   0   3 1835.35 123.051   9
  -5   0   3 2042.10 129.597  18
   5   0  -2 7.05865 28.4455  13
   5   0  -2 7.04194 23.1708  16
  -5   0   2-27.6493 25.7322  18
   5   0  -2 6.80633 26.4986   7
   5   0  -2-20.2740 27.2339   1
   5   0  -1 58653.7 1186.00   1
  -5   0   1 61020.8 1147.56  39
   5   0  -1 62045.5 1198.53  13
   5   0  -1 60302.0 1193.97  16
   5   0  -1 57914.7 1185.85   7
  -5   0   1 62560.3 1147.69  18
   5   0   0 11.8189 30.7439  43
   5   0   0-12.3932 26.5838  13
   5   0   0-6.21897 26.6798  16
  -5   0   0 10.3550 22.8557  39
   5   0   0-12.6625 31.5933   1
   5   0   0 12.8901 30.7310   7
  -5   0  -1 32646.1 685.443  39
   5   0   1 30691.6 692.132  43
   5   0   1 31356.5 691.138  13
   5   0   1 31304.4 690.164  16
   5   0   1 31806.5 714.594   7
   5   0   1 32425.4 714.836   1
  -5   0  -2 11.3617 27.7245  39
   5   0   2 21.1867 31.1758   1
   5   0   2-14.2318 30.5278   7
  -5   0  -3 1374.07 104.085  39
   5   0   3 1486.94 116.244  12
   5   0   3 1403.41 113.597  15
   5   0   3 1634.38 125.479   1
   5   0   3 1410.83 118.156   7
   5   0   4-7.77351 30.2638  12
   5   0   4 7.83895 29.4085  15
   5   0   4 17.1118 29.5260   7
  -5   0  -4 6.55238 24.5819  39
   5   0   4 8.51588 29.3879   1
   5   0   5 43755.8 887.693  35
   5   0   5 45456.5 1008.79   1
  -5   0  -5 45940.4 949.341  39
   5   0   5 43834.8 889.695   6
   5   0   5 44780.9 1005.58   7
   5   0   6 23.1173 35.5809  35
   5   0   6 31.4584 36.1921   1
   5   0   6 20.4399 31.9075   4
   5   0   6 5.19441 30.5802   5
   5   0   6 19.7328 29.0430  34
   5   0   6 52.3915 34.4826  24
   5   0   6-5.80702 29.6069   6
   5   0   6 21.0573 39.5037   7
   5   0   7 13538.8 362.304  34
   5   0   7 13028.8 376.489  35
   5   0   7 13693.4 479.797   1
   5   0   7 13699.1 372.704  24
   5   0   7 14094.8 390.135   6
   5   0   7 12504.7 462.345   7
   5   0   8-6.69375 35.5155  35
   5   0   8 24.4332 37.6022  24
   5   0   8 108.536 44.0799   6
   5   0   8 5.67321 29.5168  34
   5   0   9 4529.81 205.570  35
   5   0   9 5207.72 210.771  24
   5   0   9 4755.08 212.413   6
   5   0   9 4942.33 198.152  34
   5   0  10-12.6130 35.9409  35
   5   0  10-5.87470 32.9174  24
   5   0  10 32.7234 39.7071   6
   5   0  10 15.9681 30.8357  34
   5   0  11 8657.83 276.745  35
   5   0  11 9570.60 281.082  24
   5   0  11 9151.32 287.930   6
   5   0  11 9937.86 272.798  34
   5   0  12 34.9183 27.9691  35
   5   0  12 7.71166 27.2110  24
   5   0  12-8.61780 30.4082   6
   5   0  13 3433.11 113.263  24
   5   1 -13 2661.08 95.2808  30
   5   1 -13 2532.63 94.6702   4
   5  -1 -13 2604.28 96.5762   4
   5  -1 -13 2548.91 96.0630   5
  -5  -1  13 2476.44 98.6977   6
  -5   1  13 2372.60 99.0226   6
   5   1 -13 2738.00 98.1838   5
  -5  -1  13 2371.22 97.8471  38
  -5   1  13 2549.58 100.666  38
   5   1 -12 921.989 68.0306  30
   5   1 -12 861.638 65.7845   4
   5  -1 -12 1017.64 71.8104   4
  -5  -1  12 956.547 72.3873   6
  -5   1  12 993.014 74.5845   6
   5  -1 -12 944.777 70.4461   5
   5   1 -12 1007.32 71.5760   5
  -5  -1  12 987.079 74.7755  38
  -5   1  12 1029.76 76.1600  38
   5   1 -11 674.007 66.7719  30
   5   1 -11 657.771 66.3992   4
   5  -1 -11 665.180 67.0488   4
  -5  -1  11 706.249 72.5491  38
  -5   1  11 621.590 69.6126  38
   5  -1 -11 700.192 68.0277   5
   5   1 -11 701.834 69.1425   5
   5   1 -10 2205.35 124.413  30
  -5  -1  10 2120.19 129.020  38
  -5   1  10 2286.91 133.754  38
   5   1  -9 865.902 82.0702  30
  -5  -1   9 820.054 83.3880  38
  -5   1   9 951.462 88.7787  38
   5   1  -8 2711.31 137.292  30
  -5  -1   8 2359.49 137.740  38
  -5   1   8 2763.43 147.590  38
   5   1  -8 2573.51 178.351  44
   5   1  -7 2386.57 163.716  44
  -5  -1   7 2412.27 131.767  38
  -5   1   7 2591.95 137.765  38
   5   1  -7 2502.17 126.573  30
  -5   1   7 2336.05 175.978  18
  -5  -1   7 2914.49 185.278   3
  -5  -1   7 2132.45 161.142   2
  -5   1   7 2371.91 169.203   2
  -5   1   7 2266.38 166.526   3
  -5   1   6 20184.7 551.396   2
  -5  -1   6 20327.0 547.787   2
  -5   1   6 19865.0 548.093   3
  -5  -1   6 20344.2 547.017   3
   5   1  -6 19276.6 527.962  44
  -5  -1   6 19016.3 457.403  38
  -5   1   6 19409.2 461.996  38
  -5  -1   6 20010.4 559.161  10
   5   1  -6 20516.0 450.045  30
  -5  -1   6 18482.6 545.703   9
  -5  -1   6 18187.0 564.544  18
  -5   1   6 19419.6 558.156  18
   5   1  -5 4239.66 201.200  44
  -5  -1   5 4092.42 161.158  38
  -5   1   5 4296.98 164.720  38
  -5  -1   5 4421.11 217.944  10
  -5   1   5 4739.63 216.478   2
  -5  -1   5 4530.06 210.094   2
  -5   1   5 4828.97 218.128   3
  -5  -1   5 4497.69 209.853   3
  -5  -1   5 4183.62 214.185   9
  -5   1   5 4066.98 210.239  18
  -5  -1   5 4388.94 227.952  18
   5   1  -4 99281.9 1818.31  44
  -5  -1   4 95120.2 1842.01  10
  -5   1   4 102594. 1837.00   3
  -5   1   4 101422. 1835.22   2
  -5  -1   4 99253.8 1827.72   2
  -5  -1   4 98221.6 1826.18   3
  -5  -1   4 96983.0 1846.37   9
  -5   1   4 97369.8 1838.22  18
  -5  -1   4 97557.6 1860.20  18
   5   1  -3 35731.5 766.831  44
   5  -1  -3 35102.8 807.863  13
   5  -1  -3 36928.1 813.169  16
  -5  -1   3 37225.5 790.279  10
  -5  -1   3 36811.5 787.901   9
  -5   1   3 36038.6 777.659  18
  -5  -1   3 35757.3 792.935  18
  -5  -1   2 114015. 2018.57  14
   5  -1  -2 114353. 2033.06  13
   5  -1  -2 110718. 2027.37  16
  -5  -1   2 109582. 2000.74  10
   5   1  -2 107630. 2015.17   1
   5  -1  -2 110564. 2023.33   1
   5  -1  -2 109879. 2023.38   7
   5   1  -2 107629. 2016.83   7
  -5  -1   2 109966. 2000.25   9
  -5   1   2 110598. 1984.61  18
  -5  -1   2 110851. 1997.84  18
  -5   1   1 11309.3 319.190  39
   5   1  -1 12166.9 360.817  43
  -5  -1   1 11240.2 323.686  10
   5  -1  -1 11241.9 352.935  13
   5  -1  -1 11372.9 354.970  16
   5  -1  -1 11897.1 350.966   1
   5   1  -1 11703.4 349.321   1
   5  -1  -1 12127.7 354.923   7
   5   1  -1 11697.6 350.341   7
  -5  -1   1 11687.8 326.275   9
  -5   1   1 11982.5 325.193  18
  -5   1   0 164931. 2909.42  39
  -5  -1   0 169542. 2919.87  39
   5  -1   0 166717. 2880.95  40
   5   1   0 166336. 2948.85  43
   5  -1   0 166740. 2933.90  13
   5  -1   0 167194. 2932.34  16
   5  -1   0 165496. 2935.66   1
   5   1   0 168077. 2937.86   1
   5  -1   0 168067. 2941.99   7
   5   1   0 167619. 2939.96   7
  -5   1   0 169609. 2893.69  18
   5  -1   1 76796.1 1463.02   1
   5   1   1 78405.8 1467.66   1
  -5   1  -1 77663.4 1445.43  39
  -5  -1  -1 78362.1 1448.05  39
   5  -1   1 75574.1 1407.11  40
   5   1   1 75867.6 1470.21  43
   5  -1   1 76834.4 1465.21   7
   5   1   1 76680.1 1469.22   7
   5  -1   1 77225.8 1449.79  13
   5  -1   1 76564.1 1448.21  16
   5  -1   1 76718.4 1470.03  12
   5  -1   1 76423.3 1471.88  15
   5  -1   2 143088. 2564.53   1
   5   1   2 143004. 2564.66   1
  -5   1  -2 144910. 2539.82  39
  -5  -1  -2 141919. 2534.47  39
   5   1   2 147115. 2573.02  43
   5  -1   2 142444. 2561.67   7
   5   1   2 145958. 2572.36   7
   5  -1   2 137645. 2524.43  13
   5  -1   2 141308. 2529.38  16
   5  -1   2 144526. 2572.41  12
   5  -1   2 143342. 2571.54  15
   5   1   3 4055.01 202.154   1
   5  -1   3 4091.16 201.417   1
   5  -1   3 4377.45 208.829  12
   5  -1   3 4144.25 204.496  15
   5   1   3 4262.38 208.531  43
  -5   1  -3 4074.54 190.062  39
  -5  -1  -3 4383.92 192.540  39
   5  -1   3 4143.76 203.160   7
   5   1   3 4163.66 204.941   7
   5  -1   4 38490.8 792.062  35
   5   1   4 40312.6 895.244   1
   5  -1   4 40054.9 893.007   1
   5  -1   4 38949.5 881.794  12
   5  -1   4 39647.6 887.090  15
  -5  -1  -4 39597.8 847.239  39
  -5   1  -4 39913.5 855.848  39
   5  -1   4 40906.4 898.720   7
   5   1   4 39134.1 891.592   7
   5  -1   5 7613.50 250.169   6
   5   1   5 7485.34 248.636   6
   5  -1   5 7841.74 319.044   7
   5   1   5 8009.71 320.172   7
  -5   1  -5 8222.39 296.705  39
   5   1   5 7845.16 249.314  35
   5  -1   5 7807.83 253.562  35
   5   1   5 7469.22 224.021  21
   5  -1   5 8563.58 320.789  12
   5  -1   5 7587.67 306.242  15
   5  -1   5 7376.18 237.372  24
   5  -1   5 7422.74 310.319   1
   5   1   5 7888.72 318.676   1
   5  -1   5 7459.59 234.598   4
   5   1   5 7789.86 238.045   4
   5  -1   5 7612.80 236.423   5
   5   1   5 7759.92 238.987   5
   5  -1   6 57310.8 1110.49   4
   5   1   6 57074.9 1111.51   4
   5  -1   6 59427.1 1268.78   1
   5   1   6 63022.9 1281.91   1
   5  -1   6 55701.3 1108.69   5
   5   1   6 57413.9 1114.51   5
   5   1   6 60828.1 1098.79  21
   5  -1   6 58029.1 1117.81  24
   5   1   6 58005.6 1117.14  24
   5  -1   6 57684.0 1107.74  27
   5  -1   6 60136.2 1142.47   6
   5   1   6 58079.4 1136.95   6
   5  -1   6 57943.6 1263.06   7
   5   1   6 61315.6 1276.47   7
   5  -1   6 57390.8 1113.49  34
   5   1   6 57148.0 1127.47  35
   5  -1   6 59724.8 1141.39  35
   5  -1   7 66998.9 1421.18   1
   5   1   7 66280.0 1421.58   1
   5   1   7 65039.7 1264.90  35
   5  -1   7 66571.3 1253.60  34
   5  -1   7 65380.4 1277.13  35
   5   1   7 66505.3 1227.60  21
   5  -1   7 65787.1 1256.20  24
   5   1   7 65011.8 1254.43  24
   5  -1   7 66702.3 1249.12  27
   5  -1   7 67352.9 1278.94   6
   5   1   7 64704.9 1272.91   6
   5  -1   7 64315.2 1411.18   7
   5   1   7 64628.9 1413.67   7
   5  -1   8 15451.9 434.802  35
   5   1   8 16213.1 399.152  21
   5  -1   8 16044.3 418.760  34
   5  -1   8 16710.8 427.201  24
   5   1   8 16201.0 425.634  24
   5  -1   8 15279.4 404.775  28
   5  -1   8 16214.9 416.596  27
   5  -1   8 15608.8 436.054   6
   5   1   8 15946.3 437.089   6
   5  -1   9 62.2936 41.3932  35
   5   1   9 81.6733 33.1861  21
   5  -1   9 130.116 44.3966  34
   5  -1   9 60.6363 39.4238  24
   5   1   9 72.6985 40.8738  24
   5  -1   9 140.794 43.8716  27
   5  -1   9 67.9839 43.0487   6
   5   1   9 61.4129 40.8086   6
   5  -1  10 385.942 58.6246  34
   5  -1  10 373.650 60.0640   6
   5   1  10 503.834 69.3031   6
   5  -1  10 431.962 64.3355  24
   5   1  10 420.484 60.9708  24
   5  -1  10 472.065 61.4514  27
   5  -1  10 383.041 64.4513  35
   5  -1  11 116.403 37.2378  34
   5  -1  11 59.2931 35.4981   6
   5   1  11 59.9222 33.0787   6
   5  -1  11 76.6621 36.0609  35
   5  -1  11 135.408 38.3459  24
   5   1  11 72.5542 33.7890  24
   5  -1  12 170.519 37.6329   6
   5   1  12 196.414 40.2469   6
   5  -1  12 97.7555 31.2468  35
   5  -1  12 155.847 34.8607  24
   5   1  12 191.986 38.3361  24
   5   2 -13 995.073 55.2334  30
   5   2 -12 6105.54 187.445  30
  -5   2  12 6048.36 190.777  32
  -5   2  12 6133.56 187.827  38
  -5   2  12 6124.02 188.211   6
   5  -2 -12 6102.77 181.770   5
   5  -2 -12 6205.26 182.419   4
   5   2 -11 3738.07 153.953  30
  -5   2  11 3641.15 154.390  38
   5  -2 -11 3622.10 149.764   5
  -5   2  11 3906.71 158.508   6
   5  -2 -11 3595.58 148.210   4
   5   2 -10 6940.26 234.616  30
  -5  -2  10 7002.26 241.449  38
  -5   2  10 6831.94 239.097  38
   5  -2 -10 7512.16 239.501   5
   5   2 -10 6966.21 228.425   5
   5  -2 -10 6856.82 230.142   4
   5   2 -10 7434.26 233.122   4
   5   2  -9 13049.5 350.903  30
  -5   2   9 12274.1 339.479  21
  -5   2   9 12103.2 350.091  38
   5   2  -8 1389.85 98.6520  30
  -5   2   8 1292.26 99.1794  38
  -5   2   8 1362.53 98.3490  21
   5   2  -7 11751.4 402.424  44
  -5   2   7 11783.9 330.928  38
   5   2  -7 12589.2 328.819  30
  -5   2   7 11451.5 320.462  21
  -5  -2   7 11146.6 409.948   9
  -5  -2   7 10689.0 403.030  10
  -5   2   6 1309.93 119.210   2
  -5   2   6 1451.48 126.002   3
  -5  -2   6 985.000 110.338  10
   5   2  -6 1089.75 109.173  44
  -5   2   6 1282.65 135.177  41
   5  -2  -6 1009.36 105.842  40
   5   2  -6 1270.66 87.5542  30
  -5  -2   6 1073.83 114.472   9
  -5   2   6 1200.24 120.716  18
  -5   2   6 1106.54 83.8654  21
  -5   2   5 4475.91 209.997   2
  -5   2   5 4571.59 211.341   3
  -5  -2   5 3890.04 208.016  10
  -5   2   5 3508.50 222.336  41
   5   2  -5 4030.55 200.616  44
   5  -2  -5 4098.71 204.624  40
   5   2  -5 4145.75 154.769  30
  -5  -2   5 4320.28 236.109   8
  -5  -2   5 3838.04 206.965   9
  -5   2   5 3872.36 203.580  18
  -5   2   4 3477.85 173.258   3
  -5   2   4 3315.85 168.451   2
  -5  -2   4 3313.11 181.069  10
   5   2  -4 3220.76 169.879  44
   5  -2  -4 3071.09 168.889  40
  -5  -2   4 3267.44 192.888   8
  -5  -2   4 3060.47 173.102   9
  -5   2   4 3254.26 174.833  18
  -5   2   3 15662.4 420.583   2
  -5   2   3 15798.7 422.282   3
   5   2  -3 15585.5 443.566   1
   5  -2  -3 16097.2 449.077   1
  -5  -2   3 16057.2 440.352  10
  -5  -2   3 16189.5 462.192  14
   5  -2  -3 15958.0 451.237  13
   5  -2  -3 15882.0 451.183  16
   5  -2  -3 16084.2 426.808  40
   5   2  -3 15197.5 418.577  44
   5   2  -3 16117.6 467.352  43
   5  -2  -3 15020.8 441.214   7
   5   2  -3 15587.7 444.379   7
  -5  -2   3 15898.9 438.933   9
  -5   2   3 16496.5 435.005  18
  -5  -2   3 15584.0 450.034  18
   5  -2  -2 388.196 62.5689   1
   5   2  -2 608.146 73.6431   1
  -5  -2   2 516.013 65.0557  10
  -5  -2   2 587.778 77.1871  14
   5  -2  -2 418.359 65.7460  13
   5  -2  -2 506.439 71.6877  16
   5  -2  -2 541.575 65.7374  40
   5   2  -2 497.918 73.9943  43
   5  -2  -2 448.104 64.4338   7
   5   2  -2 483.660 65.9918   7
  -5  -2   2 548.851 68.2278   9
  -5   2   2 469.550 61.8520  18
   5  -2  -1 5905.39 231.052   1
   5   2  -1 6286.41 237.081   1
  -5  -2   1 6447.88 254.797  14
  -5  -2   1 5874.66 219.650  10
   5  -2  -1 5888.79 239.804  13
   5  -2  -1 6072.56 244.790  16
   5  -2  -1 6181.36 224.356  40
   5   2  -1 6076.52 255.580  43
   5  -2  -1 5977.21 234.080   7
   5   2  -1 5952.40 233.972   7
  -5  -2   1 5885.85 218.169   9
  -5   2   1 6558.16 233.428  18
   5  -2   0 5107.67 202.306  40
  -5   2   0 4552.41 198.588  39
   5   2   0 5093.33 229.860  43
   5  -2   0 4691.74 205.260   7
   5   2   0 4789.32 205.492   7
   5  -2   0 4588.00 201.022   1
   5   2   0 4891.43 205.507   1
  -5  -2   0 4747.36 216.189  14
   5  -2   0 5341.22 220.825  13
   5  -2   0 4560.15 206.026  16
   5  -2   0 4781.39 212.676  12
   5  -2   0 4785.06 213.160  15
  -5   2  -1 17553.2 476.254  39
   5  -2   1 17908.7 458.104  40
   5   2   1 18472.9 504.398  43
   5  -2   1 17934.2 475.191   7
   5   2   1 18032.7 474.804   7
   5  -2   1 18432.9 477.151   1
   5   2   1 18271.1 475.535   1
  -5  -2  -1 18904.7 503.852  14
   5  -2   1 18415.7 481.346  13
   5  -2   1 19178.4 488.022  16
   5  -2   1 18328.9 493.350  12
   5  -2   1 17673.7 489.402  15
  -5   2  -2 2728.72 159.032  39
   5   2   2 2983.80 177.810  43
   5  -2   2 2627.39 155.125   7
   5   2   2 2750.87 158.029   7
   5  -2   2 2596.91 153.325   1
   5   2   2 2786.92 157.787   1
   5  -2   2 2876.14 158.561  13
   5  -2   2 3156.72 164.512  16
   5  -2   2 2534.42 160.458  12
   5  -2   2 2620.83 163.474  15
   5   2   3 69165.6 1399.76  43
  -5   2  -3 69788.8 1360.50  39
   5  -2   3 68886.0 1335.63  13
   5  -2   3 68570.5 1334.71  16
   5  -2   3 69356.1 1379.74  12
   5  -2   3 67357.2 1376.27  15
   5  -2   3 67217.7 1354.51   7
   5   2   3 67149.9 1352.47   7
   5  -2   3 69227.3 1358.04   1
   5   2   3 68187.3 1354.33   1
   5   2   4 12239.8 422.529  43
  -5  -2  -4 12410.6 379.623  39
  -5   2  -4 12154.5 390.457  39
   5  -2   4 12241.5 332.037  35
   5  -2   4 12195.1 406.098  12
   5  -2   4 12044.9 405.019  15
   5  -2   4 12423.3 399.732   7
   5   2   4 12268.4 397.338   7
   5   2   4 12240.4 396.446   1
   5  -2   4 12382.4 398.049   1
   5  -2   5 17432.5 440.179  35
   5  -2   5 16990.4 419.165  34
  -5   2  -5 18302.2 513.260  39
   5  -2   5 19040.7 540.523  12
   5  -2   5 18545.9 538.206  15
   5  -2   5 17077.8 413.505  28
   5   2   5 18513.9 555.359  43
   5   2   5 17328.0 407.855  21
   5   2   6 14341.2 371.650   4
   5   2   6 13738.3 368.922   5
   5   2   6 14777.8 367.062  21
   5  -2   6 15917.8 494.258  12
   5  -2   6 14850.5 484.925  15
   5  -2   6 14548.8 374.072  28
   5  -2   6 14577.6 380.133  27
   5   2   6 14238.0 390.052   6
   5  -2   6 15028.0 401.283  35
   5  -2   6 14122.3 375.598  34
   5   2   7 42836.9 841.468  21
   5  -2   7 42419.1 883.519  35
   5  -2   7 42336.4 860.575  34
   5  -2   7 40341.2 850.591  28
   5  -2   7 41386.8 855.865  27
   5   2   7 41600.5 873.816   6
   5   2   8 1113.95 89.6115  21
   5  -2   8 1249.30 98.7605  34
   5  -2   8 1084.84 101.709  35
   5  -2   8 1141.84 93.6286  24
   5   2   8 1184.46 94.0057  24
   5  -2   8 1048.35 91.8518  27
   5  -2   8 1074.79 92.9305  28
   5   2   8 1197.21 102.641   6
   5   2   9 26653.3 585.414  21
   5  -2   9 26229.7 602.775  34
   5  -2   9 27258.7 632.927  35
   5  -2   9 26951.7 604.744  24
   5   2   9 26660.4 599.482  24
   5  -2   9 26765.8 604.535  27
   5  -2   9 27091.2 614.881  26
   5   2   9 26077.6 617.766   6
   5   2  10 1350.71 91.5116  21
   5  -2  10 1326.75 96.6924  34
   5  -2  10 1315.09 104.172  35
   5  -2  10 1281.63 94.8963  24
   5   2  10 1206.85 91.9127  24
   5  -2  10 1228.49 93.3189  27
   5  -2  10 1174.04 94.8979  26
   5   2  10 1403.40 105.304   6
   5  -2  11 5003.59 178.467  34
   5  -2  11 4793.21 188.143  35
   5   2  11 4820.89 183.748   6
   5  -2  11 4731.67 174.937  26
   5  -2  11 4712.29 172.728  24
   5   2  11 4518.09 168.055  24
   5  -2  12 1416.81 85.3577  35
   5  -2  12 1598.76 81.9215  26
   5   2  12 1448.33 83.4401   6
   5   3 -12 2190.31 96.0812  30
  -5   3  12 2097.48 97.7777  32
   5   3 -11 1517.36 91.0561  30
  -5   3  11 1395.31 94.8743  32
  -5   3  11 1456.30 86.1746  21
   5   3 -10 183.807 43.6585  30
  -5   3  10 164.442 47.0047  32
  -5   3  10 127.956 35.9861  21
   5   3  -9 9236.17 280.208  30
  -5   3   9 8963.92 276.727  21
   5   3  -8 3831.49 165.694  30
  -5   3   8 3626.67 165.152  21
   5   3  -7 2487.22 175.230  44
   5  -3  -7 2590.98 188.501  40
   5   3  -7 2963.38 140.413  30
  -5  -3   7 2816.51 196.461  10
  -5  -3   7 2616.63 209.846   8
  -5  -3   7 2803.68 195.612   9
  -5   3   7 2671.68 138.212  21
   5   3  -6 10292.9 365.926  44
  -5   3   6 9796.88 405.726  41
   5  -3  -6 10602.1 384.540  40
   5   3  -6 10763.7 294.302  30
  -5  -3   6 10885.6 393.620  10
  -5  -3   6 10131.2 414.110   8
  -5  -3   6 9781.37 375.755   9
  -5   3   6 9758.63 291.949  21
   5   3  -5 58234.0 1219.57  44
  -5   3   5 57504.4 1313.99  41
   5  -3  -5 60148.0 1250.30  40
   5   3  -5 61700.1 1120.77  30
  -5  -3   5 62377.4 1315.40   8
  -5  -3   5 58346.6 1248.03   9
  -5   3   5 59013.7 1233.79  18
  -5  -3   5 60441.8 1259.10  10
   5  -3  -4 3350.93 186.642  40
   5   3  -4 3702.26 186.683  44
  -5   3   4 3296.46 218.999  41
  -5  -3   4 3633.03 211.584   8
  -5  -3   4 3368.16 190.031   9
  -5   3   4 3399.70 185.039  18
   5   3  -4 3469.38 137.916  20
  -5  -3   4 3703.57 215.682  14
  -5  -3   4 3407.01 191.208  10
   5  -3  -3 43433.7 935.615  40
   5   3  -3 42136.4 903.467  44
  -5   3   3 40397.8 1010.39  41
   5   3  -3 41716.4 963.588  43
  -5  -3   3 43896.1 935.662   9
  -5   3   3 45016.4 937.052  18
  -5  -3   3 46147.3 1006.83  14
  -5  -3   3 44247.7 939.307  10
   5  -3  -2 15381.9 434.291  40
  -5   3   2 14063.2 483.171  41
   5   3  -2 15105.3 465.598  43
  -5  -3   2 15164.7 422.928   9
  -5   3   2 15887.5 437.993  18
  -5  -3   2 16259.4 484.690  14
   5  -3  -2 15131.8 448.737  13
   5  -3  -2 15286.3 450.701  16
  -5  -3   2 15341.9 426.060  10
  -5  -3   1 40364.5 926.135  14
   5  -3  -1 42113.4 907.503  13
   5  -3  -1 42856.0 911.046  16
   5  -3  -1 40426.5 876.838  40
  -5   3   1 39360.5 930.993  41
   5   3  -1 40084.1 925.395  43
  -5  -3   0 1548.51 129.650  14
   5  -3   0 1498.98 121.040  13
   5  -3   0 1512.36 122.512  16
  -5   3   0 1467.69 116.164  39
   5  -3   0 1737.11 123.835  40
   5   3   0 1526.73 133.655  43
  -5  -3  -1 21679.6 585.291  14
   5  -3   1 21281.5 565.437  13
   5  -3   1 22206.8 570.950  16
   5  -3   1 21895.1 572.191  12
   5  -3   1 22184.2 576.737  15
  -5   3  -1 21680.5 566.832  39
   5  -3   1 21837.9 552.050  40
   5   3   1 21097.5 591.154  43
   5  -3   2 113.241 46.2321  12
  -5  -3  -2 53.7596 36.1284  14
   5  -3   2 71.7322 38.9176  13
   5  -3   2 63.6826 34.1731  16
   5  -3   2 88.0572 39.9570  15
  -5   3  -2 94.8955 42.1205  39
   5   3   2 69.5951 46.2799  43
   5  -3   3 11767.8 382.509  13
   5  -3   3 11981.3 383.751  16
   5  -3   3 11854.0 404.894  12
   5  -3   3 11828.8 406.010  15
   5   3   3 12028.0 427.349  43
  -5   3  -3 11328.4 393.017  39
  -5   3  -4 7766.04 314.304  39
   5  -3   4 7548.02 319.573  12
   5  -3   4 7865.43 326.312  15
   5  -3   4 7596.59 233.053  28
   5   3   4 7056.66 328.757  43
   5   3   4 7144.64 221.583  21
  -5   3  -5 3244.61 201.266  39
   5  -3   5 3584.93 220.135  12
   5  -3   5 3823.52 226.499  15
   5  -3   5 2968.27 141.911  28
   5   3   5 2939.21 213.322  43
   5   3   5 3200.05 140.984  21
   5   3   6 34783.3 919.583  43
   5  -3   6 33632.3 723.569  34
   5  -3   6 35013.2 731.022  28
   5  -3   6 34778.2 730.503  27
   5   3   6 34580.1 712.994  21
   5  -3   7 59.3533 37.5965  35
   5  -3   7 17.5425 37.5187  28
   5  -3   7 75.2944 41.3264  27
   5   3   7 86.5496 38.5772  21
   5  -3   7 62.6429 35.0686  34
   5  -3   8 21382.2 541.392  35
   5  -3   8 22413.5 532.354  28
   5  -3   8 22228.6 527.805  27
   5   3   8 22049.9 508.607  21
   5  -3   8 21929.1 523.877  34
   5  -3   9 114.678 46.4317  35
   5  -3   9 96.8036 42.2614  26
   5  -3   9 142.360 43.9714  28
   5  -3   9 105.076 40.7218  27
   5   3   9 92.7010 37.6844  21
   5  -3   9 71.3338 35.2332  34
   5  -3  10 332.039 56.9333  35
   5  -3  10 433.284 59.9093  26
  -5   3 -10 491.583 56.7688  25
   5   3  10 485.554 57.2147  21
   5  -3  10 489.908 65.9352  19
   5  -3  10 448.351 57.2129  34
   5  -3  11 5826.65 197.451  35
   5  -3  11 5667.73 194.568  19
   5  -3  11 5803.81 192.152  26
   5  -3  12 6237.90 173.733  26
  -5   4  12 1708.37 77.4629  32
   5  -4 -12 1711.06 73.4374  28
  -5   4  12 1889.72 74.9685  21
   5   4 -11 900.808 64.2859  30
  -5   4  11 919.645 71.8601  32
  -5   4  11 1028.52 67.2133  21
   5   4 -10 5998.46 193.275  30
  -5   4  10 5653.74 209.356  32
  -5   4  10 5787.01 195.080  21
  -5   4   9 235.812 54.1284  32
   5   4  -9 201.781 42.9787  30
  -5   4   9 197.492 43.2615  21
  -5   4   8 9919.14 326.777  32
   5   4  -8 10931.1 301.817  30
  -5   4   8 10483.0 307.327  21
  -5   4   7 180.672 51.6852  32
  -5   4   7 113.340 42.1712  21
  -5  -4   6 1803.38 158.513  10
   5  -4  -6 1881.31 161.913  40
  -5   4   6 1849.11 172.489  41
  -5   4   6 1904.48 128.609  32
  -5  -4   6 1976.97 180.471   8
  -5  -4   6 1928.77 162.776   9
  -5   4   6 1800.17 113.648  21
  -5  -4   5 1004.82 113.735  10
   5  -4  -5 1042.38 115.766  40
  -5   4   5 951.559 125.104  41
  -5  -4   5 1045.62 115.093   9
  -5   4   5 995.256 82.8840  21
   5   4  -5 919.676 75.4091  20
  -5  -4   4 3254.18 220.133  14
  -5  -4   4 3453.42 201.242  10
   5  -4  -4 2873.90 185.805  40
  -5   4   4 2986.27 219.418  41
   5  -4  -4 3040.59 139.741  28
  -5   4   4 3107.68 183.453  18
   5   4  -4 3118.38 136.299  20
  -5  -4   4 3502.23 201.527   9
  -5  -4   3 2179.94 154.698   9
   5  -4  -3 2113.26 154.225  40
  -5   4   3 2215.38 185.164  41
   5  -4  -3 2062.92 110.542  28
  -5  -4   3 2357.18 184.026  14
  -5  -4   3 2071.12 150.785  10
   5   4  -3 2285.72 111.936  25
  -5   4   3 2283.36 152.786  18
   5   4  -3 2279.99 112.069  20
   5  -4  -2 3059.97 182.318  40
  -5   4   2 2705.69 200.972  41
   5  -4  -2 3098.55 134.999  28
  -5  -4   2 3085.54 209.245  14
   5   4  -2 3146.10 131.830  25
  -5   4   2 2997.64 178.629  18
   5   4  -2 2953.88 127.897  20
  -5  -4   1 10422.1 393.164  14
   5  -4  -1 10658.7 370.962  13
   5  -4  -1 9768.26 358.438  16
   5  -4  -1 9843.53 271.974  28
   5   4  -1 10168.0 271.612  31
   5   4  -1 10061.1 271.089  25
   5  -4  -1 10365.3 357.222  40
  -5   4   1 9519.43 377.216  41
   5   4  -1 10058.1 380.187  43
  -5   4   0 33338.5 778.602  39
  -5  -4   0 33902.6 833.532  14
   5  -4   0 33546.4 796.835  13
   5  -4   0 33995.5 799.877  16
   5   4   0 32311.2 658.642  31
   5  -4   0 32408.8 661.208  28
   5   4   0 32609.2 658.879  25
   5  -4   0 32400.1 769.128  40
   5   4   0 31615.1 817.069  43
  -5   4  -1 41504.7 956.009  39
  -5  -4  -1 41776.7 985.088  14
   5  -4   1 42610.1 956.286  13
   5  -4   1 42790.2 956.011  16
   5  -4   1 41286.9 815.412  28
   5   4   1 41912.9 815.971  31
   5   4   1 43043.2 818.937  25
   5   4   1 41768.0 996.307  43
   5  -4   1 41905.3 935.976  40
  -5   4  -2 103576. 2004.59  39
   5  -4   2 105479. 1991.68  13
   5  -4   2 104785. 1991.09  16
   5  -4   2 104578. 1994.35  12
   5  -4   2 104485. 1997.84  15
   5   4   2 103676. 1822.85  31
   5  -4   2 102094. 1825.74  28
   5   4   2 101243. 1824.73  25
   5   4   2 103058. 2046.39  43
   5   4   3 4955.68 176.573  31
   5  -4   3 4914.27 181.972  28
   5  -4   3 5048.43 250.075  13
   5  -4   3 5455.19 259.243  16
   5  -4   3 5392.77 268.075  12
   5  -4   3 5033.42 261.531  15
   5   4   3 5040.49 279.354  43
  -5   4  -3 4874.28 259.296  39
   5   4   3 4850.45 193.632  37
   5  -4   4 64385.9 1212.19  28
   5  -4   4 63436.4 1344.38  13
   5  -4   4 63442.5 1344.63  16
   5  -4   4 66902.9 1400.68  12
   5  -4   4 65963.1 1395.99  15
   5   4   4 63682.2 1430.71  43
  -5   4  -4 65640.1 1391.87  39
   5  -4   5 8381.63 266.370  28
   5   4   5 7632.75 371.965  43
  -5   4  -5 8728.92 269.584  20
  -5   4  -5 8289.37 354.300  39
   5   4   6 39377.3 810.333  21
  -5   4  -6 41403.6 826.307  20
   5  -4   6 40523.7 838.121  28
   5  -4   6 40645.3 831.635  27
   5   4   7 961.065 82.1235  21
   5  -4   7 1035.17 88.2685  27
   5  -4   7 985.200 91.0316  28
   5   4   8 60575.1 1151.07  21
   5  -4   8 59017.8 1176.84  28
   5  -4   8 61111.7 1169.70  27
   5  -4   8 63255.8 1193.68  26
   5   4   9 1529.10 96.0453  21
  -5   4  -9 1560.49 103.348  25
   5  -4   9 1239.20 95.3334  28
   5  -4   9 1330.27 94.6534  27
   5  -4   9 1579.47 107.334  26
   5  -4  10 15524.7 382.988  19
  -5   4 -10 15213.9 358.999  25
   5  -4  10 14625.9 368.097  26
   5  -4  11 400.784 49.1684  19
   5  -4  11 432.288 47.1111  26
  -5   5  11 196.418 29.4545  21
   5  -5 -11 175.441 27.6559  28
  -5   5  10 83.0804 32.9314  32
  -5   5  10 41.8592 25.1647  21
   5  -5 -10 63.5306 26.0533  28
  -5   5   9 37.1538 36.2150  32
  -5   5   9 26.3312 28.5171  21
   5  -5  -9-4.24213 24.5768  28
  -5   5   8 836.732 75.6643  21
   5  -5  -8 716.587 69.6277  28
  -5   5   8 732.810 82.9857  32
  -5   5   7 26228.3 579.494  21
   5  -5  -7 27070.3 581.555  28
   5   5  -6 19.5836 29.7066  20
  -5   5   6 16.3911 31.1405  21
   5  -5  -6 43.3364 34.2874  28
   5  -5  -5 10287.5 304.286  28
   5   5  -5 10703.6 299.553  20
  -5  -5   4 5179.66 262.337   9
   5  -5  -4 5632.76 279.601  40
  -5   5   4 5119.70 303.157  41
   5  -5  -4 5657.90 205.310  28
  -5  -5   4 5193.24 262.760  10
   5   5  -4 5650.30 199.955  25
   5   5  -4 5732.14 200.600  20
   5  -5  -3 36526.2 892.888  40
   5  -5  -3 38514.8 768.174  28
   5   5  -3 37503.6 756.497  25
   5   5  -3 37339.3 753.974  20
   5  -5  -2 301.216 67.9054  40
  -5   5   2 388.137 85.2996  41
   5   5  -2 300.005 47.5843  31
  -5  -5   2 297.495 78.6479  14
   5  -5  -2 280.224 49.6049  28
   5   5  -2 389.569 53.2659  25
   5   5  -2 316.417 48.4708  20
  -5   5   2 323.229 66.5602  18
   5  -5  -1 47524.0 1064.70  40
   5   5  -1 47655.5 924.488  31
   5  -5  -1 47184.9 929.937  28
  -5  -5   1 46675.0 1127.36  14
   5   5  -1 48249.2 927.904  25
   5   5  -1 47995.0 916.103  20
  -5  -5   0 12.4515 40.9758  14
   5  -5   0 63.6351 42.7456  13
   5  -5   0 31.7661 36.5479  16
   5   5   0 70.3462 33.1032  31
   5   5   0 58.2246 30.2996  33
   5  -5   0 9.57134 36.5984  28
   5   5   0 74.7417 33.3297  25
   5  -5   0 47.8124 35.8813  40
  -5   5  -1 17299.1 540.296  39
   5  -5   1 17829.2 548.742  13
   5  -5   1 17905.3 550.331  16
   5   5   1 17331.5 416.953  31
   5  -5   1 17686.1 422.064  28
   5   5   1 17561.7 422.867  33
   5   5   1 16911.9 415.515  25
   5  -5   1 17275.5 523.644  40
   5   5   2 39.3866 43.2008  43
  -5   5  -2 11.7133 32.2488  39
   5   5   2 25.1846 33.4075  37
   5  -5   2 57.5619 37.8824  10
   5  -5   2 33.0072 37.9714  13
   5  -5   2 10.9897 34.3072  16
   5   5   2 14.3071 27.1828  31
   5   5   2 33.7778 28.4058  33
   5   5   2 61.0170 30.5022  25
   5  -5   2 9.83966 27.0915  28
   5  -5   2 68.8480 47.7596   9
   5  -5   3 19445.8 460.667  28
   5   5   3 20265.0 455.665  31
  -5   5  -3 18771.4 600.647  39
   5   5   3 19435.7 484.962  37
   5   5   3 18963.2 625.800  43
  -5   5  -3 18013.6 466.537  20
   5   5   4 4306.77 188.101  37
  -5   5  -4 4188.92 182.787  20
   5  -5   4 4304.24 180.014  28
   5  -5   5 164.712 43.9660  28
  -5   5  -5 172.763 47.6387  20
  -5   5  -6 469.700 65.1285  25
   5  -5   6 626.704 70.4765  28
  -5   5  -6 627.734 71.6280  20
  -5   5  -7 14273.2 382.314  25
   5  -5   7 13907.2 377.002  28
   5  -5   8 206.456 48.1012  26
  -5   5  -8 250.085 49.0906  25
   5  -5   8 228.694 47.1358  28
   5   5   8 200.936 41.7043  21
  -5   5  -9 5808.27 195.685  25
   5  -5   9 5786.73 199.629  26
   5   5   9 5377.91 178.424  21
   5  -5  10 590.368 55.2145  26
  -5   5 -10 663.662 56.5521  25
   5  -5  10 529.447 57.7845  19
   5  -5  11 2515.55 96.5332  19
  -5   6  10 1439.10 68.1182  21
  -5   6  10 1314.74 70.2955  32
  -5   6   9 4042.12 138.548  21
  -5   6   9 3490.20 140.064  32
  -5   6   8 5115.60 172.298  21
  -5   6   8 4537.02 179.134  32
   5  -6  -8 4871.56 166.567  28
  -5   6   7 6747.91 234.729  32
   5  -6  -7 6718.36 215.118  28
   5  -6  -6 16873.6 410.626  28
   5   6  -5 11503.4 313.923  25
   5   6  -5 11353.7 311.980  20
   5  -6  -5 10943.1 310.381  28
   5   6  -4 4787.31 186.002  25
   5   6  -4 4815.32 184.916  20
   5  -6  -4 4552.63 181.785  28
   5   6  -3 5608.05 203.918  25
   5   6  -3 5396.57 197.339  20
   5  -6  -3 5487.63 202.654  28
   5  -6  -2 10.3347 28.4522  28
   5   6  -2 5.16726 26.8845  25
   5   6  -2-4.76662 26.2460  20
   5   6  -1 1760.08 109.652  25
   5  -6  -1 1850.65 111.904  28
   5   6  -1 1872.12 111.798  31
   5   6   0 10536.0 303.116  25
   5   6   0 10330.8 337.117  37
   5   6   0 10502.9 303.357  31
   5  -6   0 11241.9 311.577  28
   5   6   1 6083.42 245.344  37
   5   6   1 6504.28 221.835  25
  -5   6  -1 6466.61 229.931  20
   5   6   1 6827.95 227.082  31
   5   6   1 6904.30 231.477  33
   5  -6   1 6146.43 220.238  28
   5   6   2 7348.87 269.846  37
   5   6   2 7308.84 237.437  25
  -5   6  -2 7207.53 251.061  20
   5  -6   2 7415.72 244.584  28
   5   6   2 7425.88 241.643  31
   5   6   3 6550.31 249.003  37
  -5   6  -3 6405.34 237.727  20
   5   6   3 6595.28 223.190  31
   5  -6   3 6812.73 231.737  28
   5   6   4 13221.9 380.796  37
  -5   6  -4 13824.6 376.829  20
   5  -6   4 13828.4 366.325  28
   5   6   5 5807.17 219.122  37
   5  -6   5 5636.39 208.009  28
  -5   6  -5 5596.55 215.761  20
  -5   6  -6 19626.9 466.955  25
   5  -6   6 18707.2 459.641  28
  -5   6  -6 19899.4 467.176  20
  -5   6  -7 7176.49 232.390  25
   5  -6   7 6993.69 228.428  28
  -5   6  -7 7759.97 233.109  20
  -5   6  -8 2829.71 125.787  25
   5  -6   8 2507.81 118.566  28
  -5   6  -9 9791.74 248.833  25
   5  -6  10 5055.45 147.360  19
  -5   7   8 1009.16 63.6384  23
  -5   7   8 1043.99 65.5283  32
  -5   7   7 1565.54 91.6701  23
  -5   7   6 5240.00 193.607  23
   5   7  -6 5589.90 181.061  25
   5   7  -5 5932.91 197.115  25
  -5   7   5 5556.75 210.212  23
   5   7  -4 1373.78 92.7033  25
  -5   7   4 1211.52 99.8921  23
   5   7  -3 7303.39 233.220  25
  -5   7   3 6556.89 240.388  23
   5   7  -2 27679.4 592.177  25
   5   7  -2 26286.3 583.399  31
   5   7  -1 24828.6 548.474  25
   5   7  -1 24169.5 588.728  37
   5   7  -1 24279.3 546.282  31
   5   7   0 18426.8 442.295  25
   5   7   0 18694.8 485.763  37
   5   7   0 18477.2 446.695  31
   5   7   1 33904.6 696.984  25
   5   7   1 33618.3 747.419  37
   5   7   1 33621.0 703.408  31
   5   7   2 15160.0 397.759  36
   5   7   2 15178.0 417.924  37
  -5   7  -2 15226.9 395.828  20
   5   7   2 15777.0 387.983  31
   5   7   3 12713.0 363.740  37
  -5   7  -3 12029.5 342.460  20
   5   7   3 13274.7 334.259  31
  -5   7  -4 6102.36 214.808  20
   5   7   4 6146.21 225.163  37
  -5   7  -5 10618.3 293.648  20
   5   7   5 10322.0 298.673  37
  -5   7  -6 200.765 40.1670  20
   5   7   6 266.036 44.7492  37
  -5   7  -7 6304.36 188.820  25
  -5   7  -7 6682.31 190.547  20
  -5   7  -8 1116.69 62.9732  25
  -5   8   7 6611.88 169.657  23
  -5   8   6 34.3677 22.0516  23
   5   8  -6 13.0892 20.7475  25
   5   8  -5 6200.86 179.826  25
  -5   8   5 5895.09 188.755  23
  -5   8   4 567.141 59.1588  23
   5   8  -4 532.935 51.8036  25
   5   8  -3 1748.55 95.5150  25
   5   8  -2 213.947 38.8898  25
   5   8  -2 226.838 39.8785  31
   5   8  -1 1874.73 100.104  25
   5   8  -1 1655.40 96.1784  31
   5   8   0 328.589 45.6544  25
   5   8   0 317.425 53.1054  37
   5   8   0 401.249 56.2678  36
   5   8   0 337.442 47.7805  31
   5   8   1 1709.57 104.395  36
   5   8   1 1734.78 110.168  37
   5   8   1 1744.39 98.9851  31
   5   8   2 152.623 40.3892  37
   5   8   2 162.585 37.6740  36
   5   8   2 141.771 33.8793  31
   5   8   3 3039.55 131.555  36
   5   8   3 3344.90 145.135  37
  -5   8  -3 3153.32 131.327  20
   5   8   3 3080.24 124.136  31
   5   8   4 172.089 36.9401  37
  -5   8  -4 226.996 39.0942  20
   5   8   5 9279.80 242.680  37
  -5   8  -5 8955.08 232.496  20
   5   8   6 661.552 50.0721  37
  -5   8  -6 699.558 49.0731  20
   5   9  -3 939.611 55.3957  29
  -5   9   3 863.947 55.8268  33
   5   9  -3 966.788 54.5168  25
   5   9  -2 9094.21 217.515  31
   5   9  -2 9121.97 220.603  29
   5   9  -2 9149.24 232.799  36
   5   9  -2 9074.44 216.215  25
   5   9  -1 325.305 36.6978  31
   5   9  -1 384.347 38.1634  29
   5   9  -1 306.544 39.1587  36
   5   9   0 22355.5 445.671  31
   5   9   0 21646.9 452.812  36
   5   9   1 26.2521 20.0795  31
   5   9   1 59.4829 26.6687  37
   5   9   1 20.8726 23.0152  36
   5   9   2 13690.8 287.217  31
   5   9   2 12776.5 292.130  36
   5   9   2 12974.2 299.103  37
   6   0 -12 15.6781 21.8927   4
   6   0 -12 37.9679 25.9278   5
  -6   0  12 35.7011 25.4723  38
  -6   0  12 45.8009 22.6040   6
  -6   0  11 43.4464 31.7674  38
   6   0 -11 12.7612 29.6904   5
   6   0 -11-25.2965 28.4298   4
   6   0 -10 8129.77 254.940   4
   6   0 -10 8323.08 257.387   5
  -6   0  10 8189.77 269.290  38
   6   0  -9 15.5165 29.4765  30
   6   0  -9-5.45132 28.9221   5
   6   0  -9 26.9868 32.2612   4
  -6   0   9-12.6236 32.8371  38
   6   0  -8 28265.2 617.440  30
   6   0  -8 28028.4 618.998   4
   6   0  -8 28435.2 622.601   5
  -6   0   8 27593.9 641.017  38
   6   0  -7 30.4728 32.5759  30
   6   0  -7 15.5805 30.0874   4
   6   0  -7 5.24593 29.3945   5
  -6   0   7-6.14004 30.6394  38
  -6   0   6 33437.0 827.550   3
  -6   0   6 33992.5 830.779   2
   6   0  -6 34235.3 703.521   4
  -6   0   6 33574.7 723.054  38
   6   0  -6 31662.4 786.444  44
   6   0  -6 35447.5 705.732  30
   6   0  -6 35354.5 708.571   5
  -6   0   6 31062.1 844.528  18
  -6   0   5 10.4148 25.4140  38
   6   0  -5 32.3336 32.5746  44
   6   0  -5-4.43996 24.8781  30
  -6   0   5-20.3383 31.7428  18
   6   0  -5-4.44294 23.5720   4
  -6   0   5 9.00884 26.5127   2
   6   0  -5-4.48337 23.7865   5
  -6   0   5 9.02314 31.1382   3
  -6   0   4 9007.56 345.234  18
   6   0  -4 9569.95 263.705  30
   6   0  -4 9299.02 356.782   7
   6   0  -4 9375.18 261.608   5
  -6   0   4 9281.46 273.251  38
  -6   0   4 9586.38 338.529   2
  -6   0   4 9180.03 333.819   3
   6   0  -4 9291.12 356.162   1
   6   0  -4 9677.17 263.000   4
  -6   0   3-4.50664 24.3660  38
  -6   0   3 89.1043 39.5331  18
   6   0  -3-9.11544 29.9933   1
   6   0  -3 18.3684 33.1038   7
  -6   0   2 7357.27 271.714  18
   6   0  -2 6747.28 286.483   7
   6   0  -2 7359.88 295.169   1
   6   0  -1-7.86046 25.8635  43
   6   0  -1 16.7508 27.5579   7
   6   0  -1 8.25193 32.1262   1
   6   0  -1-25.2804 31.6136  13
   6   0  -1 25.2217 30.3029  16
  -6   0   0 11149.4 340.927  39
   6   0   0 11063.4 358.888  43
   6   0   0 10923.4 364.803  13
   6   0   0 10820.9 361.339  16
   6   0   0 10948.5 367.142   7
   6   0   0 11312.5 370.909   1
   6   0   1 38.0734 27.4473  13
   6   0   1 22.8326 25.0436  16
   6   0   1 8.61757 28.3558   7
  -6   0  -1-6.84895 25.6954  39
   6   0   1 25.5100 26.5442   1
   6   0   2 14462.2 376.545   6
   6   0   2 15228.7 461.929   7
  -6   0  -2 14403.8 416.885  39
   6   0   2 14452.3 452.919   1
   6   0   3-9.54764 38.4753   1
   6   0   3-9.60044 43.5419   7
   6   0   3 16.2973 29.9099   6
  -6   0  -3 7.48357 24.6235  39
  -6   0  -4 19895.2 530.135  39
   6   0   4 19408.1 456.601   4
   6   0   4 19783.3 459.955   5
   6   0   4 20598.4 582.676   1
   6   0   4 18602.2 448.090  30
   6   0   4 20049.2 447.317  22
   6   0   4 19055.3 477.582   6
   6   0   4 20003.4 578.145   7
   6   0   5-4.54882 24.5936  22
   6   0   5-6.14029 34.4056  35
  -6   0  -5 8.57437 30.9054  39
   6   0   5-5.25768 29.4601   4
   6   0   5-11.0562 36.3788   1
   6   0   5-5.34065 29.4046   5
   6   0   5-5.51494 29.8170  24
   6   0   5-11.0786 36.4523   7
   6   0   5-6.23154 31.0957   6
   6   0   6 203.159 55.0503  35
   6   0   6 194.973 46.3068   4
   6   0   6 244.852 50.4684   5
   6   0   6 59.2136 49.3723   1
   6   0   6 211.666 47.8667  24
   6   0   6 166.478 63.1543   7
   6   0   6 193.582 52.0547   6
   6   0   6 149.270 40.7764  34
   6   0   7-6.83520 37.6332  35
   6   0   7 43.1374 40.0432  24
   6   0   7-7.00101 39.8990   6
   6   0   7 5.75426 33.8692  34
   6   0   8 14114.8 407.630  35
   6   0   8 14839.8 401.773  24
   6   0   8 14448.3 414.895   6
   6   0   8 14273.5 386.124  34
   6   0   9 38.9823 38.2478  35
   6   0   9 41.5417 37.0559  24
   6   0   9 20.2051 39.6482   6
   6   0   9 65.0623 33.3826  34
   6   0  10 5515.66 213.261  35
   6   0  10 5838.07 201.862  34
   6   0  10 5734.02 220.243   6
   6   0  10 5992.68 212.971  24
   6   0  11-7.23725 22.9034  34
   6   0  11-16.7402 28.5551  24
   6   0  11-14.2565 29.6682   6
   6   0  12 1290.21 70.8981  24
   6   0  12 1231.86 74.1936   6
   6   1 -12 778.330 56.8254  30
  -6   1  12 837.065 63.9504  32
   6  -1 -12 856.695 59.1115   4
   6   1 -12 834.492 58.7219   4
  -6  -1  12 818.460 60.5133   6
  -6   1  12 814.276 61.9979   6
   6  -1 -12 852.122 59.0205   5
   6   1 -12 806.991 57.4741   5
  -6  -1  12 924.349 64.0857  38
  -6   1  12 859.301 63.4124  38
   6   1 -11 36.7009 25.8213  30
   6  -1 -11 57.2810 31.0028   4
   6   1 -11 52.0807 27.9739   4
   6  -1 -11 82.5593 34.3701   5
   6   1 -11 68.7404 32.8695   5
  -6  -1  11 36.5128 30.0452  38
  -6   1  11 23.2074 28.9873  38
   6   1 -10 463.783 60.0670  30
   6  -1 -10 373.153 54.0204   4
   6   1 -10 417.933 55.4103   4
   6   1 -10 397.464 56.8047   5
   6  -1 -10 510.139 60.7094   5
  -6  -1  10 456.907 60.7369  38
  -6   1  10 360.137 57.4804  38
   6   1  -9 2960.60 144.334  30
   6  -1  -9 2890.80 143.758   4
   6   1  -9 2635.00 136.957   4
   6  -1  -9 2827.63 143.723   5
   6   1  -9 2938.81 143.843   5
  -6  -1   9 2806.80 150.823  38
  -6   1   9 2742.91 148.044  38
   6   1  -8 13147.8 359.179  30
   6  -1  -8 13646.5 362.922   4
   6   1  -8 13316.8 358.229   4
   6  -1  -8 13569.6 362.376   5
   6   1  -8 13354.7 358.539   5
  -6  -1   8 12962.1 374.494  38
  -6   1   8 12920.5 375.192  38
  -6  -1   7 16532.6 429.856  38
  -6   1   7 16111.4 427.728  38
   6   1  -7 16659.1 505.789  44
   6   1  -7 16059.6 409.133  30
   6  -1  -7 16319.9 410.250   5
   6   1  -7 15971.7 406.122   5
   6  -1  -7 16157.6 407.924   4
   6   1  -7 16926.1 411.228   4
   6  -1  -6 150.161 40.0880   4
   6   1  -6 133.847 35.9602   4
  -6   1   6 198.516 59.3850   3
  -6  -1   6 155.804 51.7287   3
   6  -1  -6 180.836 41.0814   5
   6   1  -6 202.590 42.6655   5
  -6   1   6 139.367 52.8786   2
  -6  -1   6 195.325 59.3091   2
   6   1  -6 165.681 51.6401  44
  -6  -1   6 145.493 39.5750  38
  -6   1   6 147.893 41.0866  38
   6   1  -6 190.747 41.7358  30
  -6  -1   6 125.845 52.3950  10
  -6  -1   6 73.0393 43.5040   9
  -6  -1   6 189.999 63.0556  18
  -6   1   6 230.215 60.4134  18
  -6   1   5 11064.5 381.017   2
  -6  -1   5 10924.6 378.229   2
  -6  -1   5 10888.7 376.885   3
   6  -1  -5 10923.2 297.250   4
   6   1  -5 11516.7 300.886   4
  -6   1   5 11082.1 381.836   3
   6   1  -5 10566.7 365.073  44
  -6  -1   5 10886.0 310.261  38
  -6   1   5 11116.2 315.095  38
  -6  -1   5 10701.5 389.834  10
   6   1  -5 11544.2 303.859  30
   6  -1  -5 10986.1 298.006   5
   6   1  -5 11321.4 299.632   5
  -6  -1   5 10764.2 390.790   9
  -6   1   5 10461.1 390.830  18
  -6  -1   5 10783.6 409.408  18
  -6   1   4 7711.74 307.145  18
  -6  -1   4 7814.73 318.926  18
  -6  -1   4 7025.40 231.711  38
  -6   1   4 7468.45 237.335  38
  -6  -1   4 7781.68 309.388  10
   6   1  -4 8059.53 233.265  30
   6  -1  -4 7383.29 313.907   7
   6   1  -4 7129.58 311.311   7
   6  -1  -4 7658.73 227.263   5
   6   1  -4 7734.85 226.634   5
  -6  -1   4 7170.90 299.241   9
  -6   1   4 7593.08 293.456   2
  -6  -1   4 7518.59 292.617   2
  -6   1   4 7801.26 298.925   3
  -6  -1   4 7102.71 287.335   3
   6  -1  -4 7529.63 315.595   1
   6   1  -4 6959.46 305.496   1
   6  -1  -4 7497.77 225.128   4
   6   1  -4 7388.00 222.496   4
  -6  -1   3 48258.7 936.073  38
  -6   1   3 48325.7 937.755  38
   6  -1  -3 48456.7 1072.42  13
  -6  -1   3 50386.8 1051.22  10
   6  -1  -3 48349.9 1069.84  16
  -6   1   3 49346.1 1035.53  18
  -6  -1   3 48167.8 1048.72  18
   6  -1  -3 48794.0 1067.23   7
   6   1  -3 48619.5 1064.33   7
  -6  -1   3 49974.6 1047.64   9
   6  -1  -3 49514.1 1068.54   1
   6   1  -3 48406.2 1061.20   1
   6  -1  -2 25813.4 653.026   1
   6   1  -2 25892.3 650.463   1
  -6  -1   2 26426.6 649.628  14
   6  -1  -2 25435.8 656.154  13
   6  -1  -2 26181.6 661.198  16
  -6  -1   2 24623.6 619.114  10
   6   1  -2 26392.4 666.066  43
   6  -1  -2 25618.0 654.144   7
   6   1  -2 25588.3 652.669   7
  -6  -1   2 25094.4 621.564   9
  -6   1   2 26307.6 624.235  18
   6  -1  -1 59479.5 1251.01   1
   6   1  -1 60763.6 1251.11   1
   6   1  -1 63076.2 1278.44  43
  -6  -1   1 65236.0 1277.30  14
   6  -1  -1 63604.0 1271.86  13
   6  -1  -1 61171.6 1262.80  16
   6  -1  -1 59404.9 1255.30   7
   6   1  -1 60688.3 1256.22   7
  -6   1   1 62507.5 1212.45  18
  -6  -1   0 14.0226 26.3124  39
  -6   1   0 89.2395 34.9981  39
   6  -1   0 40.2194 31.3239  13
   6  -1   0 40.2781 32.4701  16
   6   1   0-8.61162 29.7261  43
   6   1   0 16.7157 31.3625   7
   6   1   0 8.23655 27.1098   1
   6  -1   1 15623.3 448.186  13
   6  -1   1 15539.0 447.772  16
  -6   1  -1 15611.8 438.846  39
  -6  -1  -1 14735.9 431.004  39
   6   1   1 14841.4 456.205  43
   6  -1   1 15904.9 465.500   1
   6   1   1 15577.9 461.265   1
   6  -1   1 15348.1 460.463   7
   6   1   1 15223.8 460.549   7
  -6   1  -2 1389.97 115.346  39
  -6  -1  -2 1582.03 122.168  39
   6   1   2 1352.63 122.926  43
   6  -1   2 1221.89 93.3050   6
   6   1   2 1464.17 101.401   6
   6  -1   2 1376.87 124.102   7
   6   1   2 1423.75 125.675   7
   6  -1   2 1479.64 127.765   1
   6   1   2 1374.69 123.139   1
   6  -1   3 17681.4 523.106   1
   6   1   3 17990.3 527.700   1
  -6  -1  -3 17549.9 485.516  39
  -6   1  -3 17634.9 489.764  39
   6  -1   3 17933.3 524.370  12
   6  -1   3 16895.0 514.850  15
   6  -1   3 17692.8 404.637  22
   6  -1   3 17699.6 439.350   6
   6   1   3 17351.8 437.665   6
   6  -1   3 17183.7 519.388   7
   6   1   3 17817.5 525.927   7
   6   1   4 320.990 46.2138  22
   6  -1   4 301.023 45.2347  22
   6  -1   4 406.265 60.6415  35
  -6  -1  -4 429.961 70.3344  39
  -6   1  -4 287.342 59.2477  39
   6  -1   4 272.971 63.3591  12
   6  -1   4 346.604 72.9288  15
   6   1   4 359.243 47.4327  29
   6   1   4 381.412 50.9038  30
   6  -1   4 378.996 51.3601  30
   6  -1   4 368.472 73.2212   7
   6   1   4 306.786 69.9925   7
   6  -1   4 358.418 55.6376   6
   6   1   4 268.362 50.7259   6
   6  -1   4 336.252 72.1197   1
   6   1   4 326.620 49.2282   5
   6   1   4 346.113 71.2688   1
   6  -1   4 312.934 47.8974   4
   6   1   4 355.111 52.4231   4
   6  -1   4 390.109 53.3218   5
   6  -1   5-10.9358 37.7412   1
   6  -1   5 41.5976 29.6366   4
   6   1   5 42.1293 30.9995   4
   6   1   5 10.9510 36.0353   1
   6  -1   5 42.3015 31.1262   5
   6   1   5 26.7786 31.0301   5
   6  -1   5 18.7837 36.2755  35
  -6   1  -5 54.6004 39.0425  39
   6   1   5 48.3306 29.6308  22
   6  -1   5 31.9198 38.3530  12
   6  -1   5 150.199 54.6890  15
   6  -1   5 27.2492 28.9176  24
   6   1   5 21.8465 32.6482  24
   6  -1   5 21.9119 37.8109   7
   6   1   5-10.9761 39.5646   7
   6  -1   5 25.1925 32.7689   6
   6   1   5 18.8181 33.2828   6
   6  -1   6 24895.6 607.725  35
   6  -1   6 26111.5 588.582  34
   6   1   6 25986.2 593.684  24
   6  -1   6 26022.3 585.068  27
   6  -1   6 25909.4 589.891  24
   6  -1   6 25670.4 584.154   4
   6   1   6 25356.4 585.418   4
   6  -1   6 26020.8 725.547   1
   6   1   6 26294.4 727.391   1
   6  -1   6 25428.4 584.929   5
   6   1   6 25899.7 590.330   5
   6  -1   6 25684.8 610.217   6
   6   1   6 26225.6 613.783   6
   6  -1   6 26170.6 727.965   7
   6   1   6 26784.8 733.278   7
   6  -1   7 16514.6 455.949   6
   6   1   7 16783.7 456.589   6
   6  -1   7 16312.1 433.512  24
   6   1   7 17107.0 439.238  24
   6  -1   7 16995.4 430.292  27
   6  -1   7 16745.3 456.260  35
   6  -1   7 16773.9 432.806  34
   6   1   7 16266.5 442.605  35
   6  -1   8 30427.3 670.488  34
   6  -1   8 30185.6 696.136   6
   6   1   8 30711.3 699.738   6
   6  -1   8 30498.7 676.370  24
   6   1   8 30438.0 675.597  24
   6  -1   8 30026.0 662.172  27
   6  -1   8 30585.0 698.688  35
   6   1   8 30076.8 682.610  35
   6  -1   9 2674.34 140.374  34
   6  -1   9 2174.18 138.673   6
   6   1   9 2287.46 141.812   6
   6  -1   9 2380.25 134.674  24
   6   1   9 2532.28 138.214  24
   6  -1   9 2549.15 132.968  27
   6  -1   9 2254.58 140.911  35
   6  -1  10 4.86531 30.3740  34
   6  -1  10 22.9514 33.7726   6
   6   1  10-17.3480 32.9556   6
   6  -1  10 10.0362 30.8898  24
   6   1  10-5.02235 29.0956  24
   6  -1  10-9.03680 27.0073  27
   6  -1  10 5.76880 30.6064  35
   6  -1  11 2308.10 108.880  34
   6  -1  11 2075.29 113.611   6
   6   1  11 2312.33 119.083   6
   6  -1  11 2214.22 109.940  24
   6   1  11 2323.57 111.713  24
   6   1  12 4588.57 149.542   6
   6  -1  12 4678.93 143.641  24
   6   1  12 4943.33 145.192  24
  -6   2  12 4105.22 132.273   6
   6   2 -12 4377.49 137.197  30
  -6   2  11 406.334 55.2353  32
   6   2 -11 496.084 54.6497  30
  -6   2  11 394.239 48.4796  38
  -6   2  11 470.637 53.4859   6
   6  -2 -11 429.958 50.6468   5
   6  -2 -11 415.540 47.0365   4
   6   2 -10 5611.11 199.191  30
  -6   2  10 5671.67 203.589  38
   6  -2 -10 5480.85 193.110   5
   6  -2 -10 5410.98 191.406   4
  -6   2   9 9053.57 275.457  21
   6   2  -9 9593.30 285.680  30
  -6   2   9 9265.60 289.751  38
   6  -2  -9 9337.14 280.705   5
   6   2  -9 9331.86 274.260   5
   6  -2  -9 9403.97 280.014   4
   6   2  -9 9857.37 279.256   4
  -6   2   8 3529.85 161.251  21
   6   2  -8 3508.16 160.678  30
  -6   2   8 3325.30 163.032  38
   6  -2  -8 3490.22 158.531   5
   6   2  -8 3239.70 150.264   5
   6  -2  -8 3559.19 158.637   4
   6   2  -8 3350.91 151.543   4
  -6   2   7 10706.8 317.348  21
  -6   2   7 11193.1 329.377  38
   6   2  -7 11177.7 320.038  30
   6  -2  -7 11669.1 319.977   5
   6  -2  -7 11516.1 317.790   4
  -6   2   6 1086.45 136.603  41
   6   2  -6 1271.04 123.287  44
  -6   2   6 1311.63 96.0305  38
  -6  -2   6 1055.94 122.777  10
   6   2  -6 1335.22 93.4007  30
  -6  -2   6 858.760 111.665   9
   6  -2  -6 1179.62 86.8203   4
  -6   2   5 5258.52 246.309   3
  -6   2   5 5117.78 243.759   2
  -6   2   5 4611.17 276.344  41
   6   2  -5 5000.12 239.440  44
   6   2  -5 4572.47 256.098  43
  -6   2   5 4877.95 188.904  38
  -6  -2   5 5104.73 259.286  10
   6   2  -5 5284.80 189.297  30
  -6  -2   5 5236.24 261.560   9
  -6   2   5 4696.29 246.914  18
  -6   2   4 1808.25 172.091  41
   6   2  -4 1775.51 134.697  44
   6   2  -4 1832.14 155.894  43
  -6  -2   4 2125.88 157.738  10
  -6   2   4 2273.95 151.134   2
  -6   2   4 1995.20 143.267   3
   6   2  -4 2223.44 114.006  30
  -6   2   4 2129.51 153.491  18
  -6  -2   4 2134.49 159.361   9
  -6  -2   3 227.356 55.5987  10
   6  -2  -3 270.035 61.4442   7
  -6  -2   3 259.840 57.3696   9
   6   2  -3 275.144 66.3723  43
  -6  -2   3 273.952 63.7372  14
   6  -2  -3 181.560 56.4276  13
   6  -2  -3 334.248 66.8116  16
   6  -2  -3 322.647 67.9760   1
  -6   2   3 329.305 60.8549   2
  -6   2   3 314.615 58.8476   3
   6   2  -3 331.396 45.9530  30
   6  -2  -3 309.849 42.5530  28
  -6   2   3 194.481 51.4875  18
   6  -2  -2 14039.3 441.366   1
   6   2  -2 15028.9 477.000  43
   6  -2  -2 13823.6 440.286   7
  -6  -2   2 14512.8 431.628   9
  -6   2   2 15587.6 438.096  18
  -6  -2   2 15563.5 475.796  14
   6  -2  -2 14548.7 457.534  13
   6  -2  -2 15131.1 464.669  16
  -6  -2   2 14856.6 435.638  10
   6  -2  -1 17300.7 494.839   1
   6   2  -1 17174.8 492.936   1
   6  -2  -1 17803.0 469.188  40
   6   2  -1 17993.5 530.004  43
   6  -2  -1 17274.1 498.076   7
   6   2  -1 17049.0 494.881   7
  -6   2   1 18090.3 478.639  18
  -6  -2   1 16495.9 505.721  14
   6  -2  -1 17536.9 507.959  13
   6  -2  -1 18275.1 515.656  16
   6  -2   0 14707.0 434.747   1
   6   2   0 13716.9 423.734   1
   6  -2   0 14112.8 400.146  40
  -6   2   0 14316.2 421.945  39
   6   2   0 14018.3 452.900  43
   6  -2   0 14338.6 433.289   7
   6   2   0 13412.9 422.901   7
  -6   2   0 14873.3 412.274  18
  -6  -2   0 13761.4 447.625  14
   6  -2   0 12664.5 420.229  13
   6  -2   0 12780.0 421.435  16
  -6  -2  -1 40270.5 925.020  14
   6  -2   1 39825.1 892.848  13
   6  -2   1 41722.0 903.372  16
  -6   2  -1 38634.4 881.411  39
   6  -2   1 38872.0 851.335  40
   6   2   1 39898.8 923.508  43
   6  -2   1 38521.6 891.631   7
   6  -2   1 39131.3 891.765   1
  -6  -2  -2 31605.7 779.142  14
   6  -2   2 30750.2 740.999  13
   6  -2   2 31895.6 745.845  16
   6  -2   2 30550.0 769.442  12
   6  -2   2 30823.7 773.002  15
  -6  -2  -2 31619.4 745.272  39
  -6   2  -2 30367.5 748.275  39
   6   2   2 31590.2 788.666  43
   6   2   2 30873.9 630.835  29
   6  -2   2 30800.4 754.240   7
   6  -2   2 31897.9 758.873   1
   6  -2   3 36560.9 871.928  12
   6  -2   3 36792.9 873.668  15
   6  -2   3 35312.2 708.037  28
   6   2   3 36079.5 710.172  29
   6   2   3 35258.9 880.526  43
  -6   2  -3 36152.6 842.610  39
  -6  -2  -3 34919.1 820.654  39
   6   2   3 35567.4 709.389  22
   6  -2   3 34728.8 707.998  22
   6  -2   4 24610.6 582.910  35
   6  -2   4 25550.1 699.063  12
   6  -2   4 26384.4 706.300  15
   6  -2   4 25393.9 551.543  28
   6   2   4 25478.1 543.821  29
   6   2   4 26184.6 718.796  43
  -6  -2  -4 26591.6 657.101  39
  -6   2  -4 25996.3 671.274  39
   6   2   4 25431.1 545.285  22
   6   2   5 11701.5 346.658   6
   6  -2   5 12295.2 442.149  12
   6  -2   5 11736.5 436.866  15
   6  -2   5 11847.7 321.133  28
   6  -2   5 11477.7 348.383  35
   6  -2   5 11841.7 333.574  34
  -6   2  -5 12802.4 425.295  39
   6   2   5 11637.3 325.785   4
   6   2   5 11549.9 325.965   5
   6  -2   6 59710.2 1183.09  35
   6  -2   6 59471.0 1156.76  34
   6  -2   6 59948.2 1145.59  28
   6  -2   6 59564.1 1153.56  27
   6   2   6 59990.1 1149.07   4
   6   2   6 59468.9 1149.70   5
   6   2   6 59457.5 1178.70   6
   6  -2   7 5418.75 229.392  35
   6  -2   7 5354.79 211.475  34
   6  -2   7 5441.69 211.412  24
   6   2   7 5651.50 212.841  24
   6  -2   7 5590.49 211.119  28
   6  -2   7 5693.34 216.884  27
   6   2   7 5235.72 223.276   6
   6  -2   8 11347.0 331.322  34
   6  -2   8 11144.3 348.955  35
   6  -2   8 11259.9 327.663  24
   6   2   8 11335.7 326.298  24
   6  -2   8 10925.1 324.524  28
   6  -2   8 11321.6 330.484  27
   6   2   8 11347.3 346.621   6
   6  -2   9 14426.9 378.659  34
   6  -2   9 13515.9 391.596  35
   6  -2   9 14335.6 375.385  24
   6   2   9 14208.1 372.004  24
   6  -2   9 14734.6 378.394  27
   6  -2   9 14559.8 381.108  26
   6   2   9 13715.1 389.055   6
   6  -2  10 6529.97 213.496  34
   6  -2  10 6253.26 224.939  35
   6  -2  10 6437.57 210.403  24
   6   2  10 6581.75 210.160  24
   6  -2  10 6445.56 210.958  27
   6  -2  10 6230.10 209.691  26
   6   2  10 6035.74 217.936   6
   6   2  11 137.100 35.1525   6
   6  -2  11 172.874 33.9388  34
  -6   3  12 19.9011 20.5463  32
   6   3 -12 9.47002 17.2457  30
   6  -3 -12 20.7965 15.7554  28
  -6   3  11 1347.16 85.7893  32
   6   3 -11 1469.34 83.4800  30
  -6   3  11 1430.85 76.9794  21
   6   3 -10 4896.80 175.579  30
  -6   3  10 4378.18 180.628  32
  -6   3  10 4766.33 169.299  21
   6   3  -9 2039.99 116.980  30
  -6   3   9 2188.25 120.577  21
   6   3  -8 15495.6 392.697  30
  -6   3   8 14669.4 391.038  21
   6   3  -7 2667.22 137.988  30
  -6   3   7 2678.85 141.648  21
   6   3  -6 52152.3 989.131  30
  -6   3   6 48601.7 991.730  21
   6  -3  -5 35899.2 869.649  40
   6   3  -5 34670.7 843.669  44
  -6   3   5 35323.1 950.697  41
  -6  -3   5 35651.2 882.663   9
  -6  -3   5 36547.1 890.272  10
  -6  -3   4 32481.9 799.211  10
   6  -3  -4 31358.9 776.335  40
  -6   3   4 30110.2 863.176  41
   6  -3  -4 31601.6 664.599  28
  -6  -3   4 30718.1 787.808   9
  -6   3   4 32550.6 789.853  18
  -6  -3   3 12673.0 452.526  14
  -6  -3   3 12147.8 408.220  10
   6  -3  -3 12348.4 402.957  40
  -6   3   3 11293.6 462.492  41
   6   3  -3 11979.3 435.070  43
   6  -3  -3 12228.5 318.431  28
  -6  -3   3 11790.7 402.268   9
  -6   3   3 12793.4 411.640  18
   6  -3  -2 91345.7 1643.34  28
  -6  -3   2 97633.1 1872.24  14
   6  -3  -2 92948.5 1820.94  13
   6  -3  -2 92109.3 1819.13  16
   6  -3  -2 92413.1 1773.50  40
  -6   3   2 86026.9 1859.19  41
   6   3  -2 92055.3 1845.28  43
  -6   3   2 96071.6 1787.63  18
   6  -3  -1 20978.6 577.114  40
   6   3  -1 22520.8 644.848  43
   6   3  -1 22919.0 496.416  31
   6  -3  -1 22060.9 488.300  28
  -6  -3   1 23884.3 654.284  14
   6  -3  -1 23228.4 623.975  13
   6  -3  -1 22159.2 615.784  16
   6   3  -1 22296.5 486.152  25
  -6   3   1 23626.2 597.152  18
  -6  -3   0 73609.9 1516.82  14
   6  -3   0 74319.8 1484.84  13
   6  -3   0 74550.9 1483.67  16
   6   3   0 74031.4 1327.31  31
   6   3   0 71166.4 1318.55  29
   6  -3   0 72124.7 1316.77  28
   6   3   0 73057.6 1320.24  25
   6  -3   0 70326.6 1433.50  40
   6   3   0 72183.1 1522.05  43
  -6   3  -1 69810.4 1435.75  39
  -6  -3  -1 71639.4 1484.22  14
   6  -3   1 70997.4 1441.26  13
   6  -3   1 72500.0 1445.06  16
   6  -3   1 70111.0 1447.91  12
   6  -3   1 71764.2 1457.14  15
   6  -3   1 69532.2 1281.87  28
   6   3   1 71414.3 1290.11  31
   6   3   1 69331.2 1284.80  29
   6   3   1 69160.9 1283.15  25
   6  -3   1 68807.2 1404.48  40
   6   3   1 71004.5 1486.32  43
   6   3   2 43017.7 819.025  31
   6  -3   2 41135.5 815.837  28
   6   3   2 41551.7 816.059  29
  -6  -3  -2 39104.3 974.123  14
   6  -3   2 42612.0 958.688  13
   6  -3   2 42688.0 957.643  16
   6  -3   2 40507.1 969.422  12
   6  -3   2 40721.1 973.799  15
  -6   3  -2 41205.6 966.138  39
   6   3   2 42172.2 1006.73  43
   6  -3   3 13798.1 352.475  28
   6   3   3 13943.7 346.038  31
   6   3   3 13755.2 345.869  29
   6  -3   3 13965.7 448.285  13
   6  -3   3 13616.4 443.936  16
   6  -3   3 13072.7 463.889  12
   6  -3   3 13936.0 477.322  15
  -6   3  -3 13153.2 455.741  39
   6   3   3 13157.4 484.957  43
  -6  -3  -3 14401.5 452.159  39
   6  -3   4 7692.01 244.861  28
   6  -3   4 7048.85 331.843  12
   6  -3   4 7371.40 337.112  15
  -6   3  -4 7543.94 327.758  39
   6   3   4 7616.53 357.696  43
  -6  -3  -4 7947.90 320.103  39
   6  -3   5 12623.1 353.872  28
   6   3   5 13975.0 510.428  43
  -6   3  -5 13957.3 467.716  39
   6  -3   5 13051.4 360.262  34
   6  -3   6 1964.65 122.911  34
   6  -3   6 2135.34 126.536  28
   6  -3   6 2216.98 129.882  27
   6   3   6 2200.25 122.863  21
   6  -3   7 43132.0 917.699  35
   6  -3   7 44215.3 898.982  28
   6  -3   7 43598.8 896.705  27
   6   3   7 44171.8 877.326  21
   6  -3   7 44583.3 897.516  34
   6  -3   8 639.181 74.7578  28
   6  -3   8 672.944 72.3404  27
   6  -3   8 858.336 87.9725  35
   6  -3   8 814.541 78.1765  34
   6  -3   9 224.565 47.3939  26
   6  -3   9 302.164 50.9366  27
   6  -3   9 240.619 52.4770  35
   6  -3   9 270.651 48.4873  34
   6  -3  10 5081.97 176.923  34
  -6   3 -10 5209.90 172.746  25
   6  -3  10 5277.52 183.947  26
   6  -3  11 293.917 38.6575  26
  -6   4  11 7072.91 182.495  21
   6  -4 -11 6691.95 181.670  28
  -6   4  11 6503.16 188.892  32
  -6   4  10 1148.40 74.9071  21
   6  -4 -10 1126.31 74.3788  28
   6   4 -10 1255.44 77.2833  30
  -6   4  10 1024.05 78.7077  32
  -6   4   9 6734.26 217.401  21
   6  -4  -9 6764.07 219.123  28
  -6   4   9 6553.48 231.835  32
   6   4  -9 7273.81 219.816  30
  -6   4   8 228.501 47.8669  21
  -6   4   8 195.602 48.1611  32
   6   4  -8 257.186 45.8389  30
  -6   4   7 1736.60 111.895  21
   6  -4  -7 1799.47 113.586  28
  -6   4   7 1690.03 121.101  32
  -6   4   6 45.5376 35.0431  21
   6  -4  -6 21.9093 30.1614  28
   6  -4  -5 893.486 79.9623  28
  -6   4   5 1103.63 89.7850  21
   6  -4  -4 1329.21 94.0597  28
   6  -4  -4 1259.41 127.523  40
  -6   4   4 1421.18 159.512  41
  -6  -4   4 1241.91 128.011   9
  -6  -4   4 1332.97 132.401  10
   6  -4  -3 4990.17 187.216  28
  -6  -4   3 5487.13 301.460  14
   6  -4  -3 4970.43 252.568  40
  -6   4   3 4424.75 280.026  41
  -6   4   3 5012.52 250.200  18
   6  -4  -2 4641.58 240.490  40
  -6   4   2 3992.49 256.203  41
   6  -4  -2 4446.10 174.610  28
  -6  -4   2 4819.72 280.042  14
   6  -4  -2 4637.12 251.669  13
   6  -4  -2 5062.45 260.962  16
   6   4  -2 4961.44 179.376  25
  -6   4   2 4903.44 246.461  18
   6  -4  -1 35320.5 850.792  40
   6   4  -1 34791.4 907.529  43
   6   4  -1 34516.2 726.300  31
   6  -4  -1 35476.4 728.132  28
  -6  -4   1 36176.0 923.990  14
   6  -4  -1 36076.6 884.318  13
   6  -4  -1 36411.4 884.510  16
   6   4  -1 36552.0 728.672  25
  -6   4   1 37105.9 858.534  18
  -6  -4   0 288.918 75.1050  14
   6  -4   0 97.3630 45.0609  13
   6  -4   0 97.1342 50.2533  16
   6   4   0 85.7904 33.6829  31
   6  -4   0 116.860 38.6466  28
   6   4   0 126.089 35.7524  25
   6  -4   0 261.032 60.6039  40
   6   4   0 37.4718 41.1378  43
  -6   4  -1 51457.7 1181.75  39
  -6  -4  -1 52756.0 1231.48  14
   6  -4   1 55412.6 1197.01  13
   6  -4   1 54523.3 1192.72  16
   6  -4   1 53276.1 1023.54  28
   6   4   1 53122.6 1027.64  31
   6   4   1 53495.9 1024.62  29
   6   4   1 54240.1 1028.41  25
   6   4   1 54596.7 1246.48  43
   6  -4   1 53168.1 1160.30  40
  -6   4  -2 160.899 61.0016  39
   6  -4   2 85.9826 44.7686  13
   6  -4   2 139.512 53.5820  16
   6   4   2 119.338 35.8617  29
   6   4   2 124.964 38.4553  31
   6  -4   2 78.1457 35.2546  28
   6   4   2 106.369 63.4233  43
   6  -4   3 52778.1 1018.40  28
   6   4   3 52351.0 1008.40  31
   6   4   3 53045.8 1009.89  29
  -6   4  -3 51254.1 1191.62  39
   6   4   3 52914.5 1243.66  43
   6  -4   4 7403.46 245.626  28
  -6   4  -4 7947.50 352.098  39
   6   4   4 7392.97 366.658  43
  -6  -4  -4 7052.68 313.611  39
   6  -4   5 93791.1 1739.24  27
   6  -4   5 97187.2 1744.50  28
   6  -4   6 1999.64 124.081  28
   6  -4   6 2068.27 124.690  27
  -6   4  -6 1999.53 118.794  20
   6  -4   7 66874.5 1276.49  28
   6  -4   7 67619.4 1275.91  27
   6  -4   8 2783.96 142.968  28
   6  -4   8 2900.86 139.864  27
   6  -4   8 2745.83 144.150  26
  -6   4  -9 11998.8 314.461  25
   6  -4   9 12104.9 314.558  27
   6  -4   9 12168.2 324.545  26
  -6   4 -10 601.349 54.4070  25
   6  -4  10 717.069 60.9565  26
   6  -4  10 754.801 64.1398  19
   6  -4  11 14200.9 302.692  26
  -6   5  10 3130.34 112.569  21
  -6   5  10 3043.23 117.701  32
   6  -5 -10 3068.54 110.629  28
   6  -5  -9 54.6488 27.3520  28
  -6   5   9 85.2942 30.6414  21
  -6   5   9 38.0663 28.5365  32
  -6   5   8 5848.22 196.051  21
   6  -5  -8 5486.97 190.535  28
  -6   5   8 5279.02 199.053  32
   6  -5  -7 70.0360 34.9296  28
  -6   5   7 45.2625 33.5193  21
  -6   5   6 17676.5 439.266  21
   6  -5  -6 18352.8 442.759  28
   6  -5  -5 54.2290 31.9310  28
  -6   5   5 54.1769 32.8814  21
   6  -5  -4 69593.0 1297.45  28
   6   5  -4 68119.9 1278.25  25
   6  -5  -3 2962.77 145.200  28
   6   5  -3 3159.43 146.427  25
   6   5  -2 27988.0 602.772  31
   6  -5  -2 27542.6 607.017  28
   6   5  -2 27635.4 601.766  25
   6   5  -1 1639.18 105.311  31
   6  -5  -1 1741.01 109.715  28
   6   5  -1 1739.47 108.137  25
   6  -5   0 70189.0 1310.14  28
   6   5   0 69852.9 1310.31  31
   6  -5   0 68073.3 1456.70  40
   6   5   0 71243.4 1310.13  25
   6   5   1 4520.74 179.402  25
   6   5   1 4224.39 174.723  31
   6  -5   1 4005.16 172.686  28
   6   5   1 4511.56 177.975  29
   6   5   2 44650.9 930.018  37
   6   5   2 44591.1 888.643  31
   6   5   2 44277.1 884.322  29
   6  -5   2 44806.3 891.855  28
   6   5   3 1208.02 99.7248  37
  -6   5  -3 938.310 85.4710  20
   6   5   3 1088.24 84.9773  31
   6  -5   3 807.816 79.2967  28
  -6   5  -4 10996.8 327.706  20
   6  -5   4 11483.0 327.784  28
   6  -5   5 644.902 70.5766  28
  -6   5  -5 660.975 73.2458  20
  -6   5  -6 26886.4 601.809  25
   6  -5   6 26892.9 606.824  28
  -6   5  -6 28688.4 609.040  20
  -6   5  -7 2222.67 120.370  25
   6  -5   7 2019.57 117.604  28
  -6   5  -8 1888.25 105.714  25
   6  -5   8 1954.31 108.418  28
   6  -5   9 122.675 30.9962  26
  -6   5  -9 99.6549 29.7553  25
   6  -5  10 1036.35 61.5511  26
  -6   5 -10 1067.11 59.3830  25
   6  -5  10 983.725 61.7208  19
  -6   6   9 4811.67 139.611  21
  -6   6   9 4499.50 140.004  32
   6  -6  -9 4606.35 134.999  28
   6  -6  -8 16.1055 22.4866  28
  -6   6   8 35.7975 23.9469  21
   6  -6  -7 8801.42 245.644  28
   6  -6  -6 40.3049 29.8437  28
   6   6  -5 803.529 70.1821  25
   6  -6  -5 749.885 70.8903  28
   6  -6  -4 262.702 47.5512  28
   6   6  -4 330.629 50.8176  25
   6   6  -3 4078.95 167.658  25
   6  -6  -3 3741.36 163.896  28
   6  -6  -2 262.541 50.4515  28
   6   6  -2 227.364 47.2661  25
   6   6  -2 101.671 35.9884  31
   6   6  -1 5658.04 208.079  25
   6  -6  -1 6151.79 216.895  28
   6   6  -1 5764.08 209.619  31
   6   6   0 5554.80 203.821  25
   6   6   0 4963.19 219.700  37
   6   6   0 5158.24 197.556  31
   6  -6   0 5471.15 204.165  28
   6   6   1 766.293 86.0018  37
   6   6   1 562.955 64.4463  25
  -6   6  -1 493.929 64.4762  20
   6   6   1 678.430 68.1905  31
   6   6   1 598.752 65.5341  29
   6  -6   1 635.853 68.3603  28
   6   6   2 278.018 56.4836  37
   6  -6   2 196.755 45.0845  28
  -6   6  -2 239.057 48.9599  20
   6   6   2 171.538 39.3238  29
   6   6   2 221.654 46.5787  31
   6   6   3 11999.0 354.493  37
  -6   6  -3 12467.8 346.653  20
   6  -6   3 12039.7 336.014  28
   6   6   3 12337.9 329.181  31
   6   6   4 6149.19 226.511  37
  -6   6  -4 6066.87 219.902  20
   6  -6   4 6290.00 218.748  28
   6  -6   5 6170.05 215.416  28
  -6   6  -5 6478.58 220.715  20
  -6   6  -6 9506.40 266.712  25
   6  -6   6 9240.02 271.078  28
  -6   6  -6 9800.58 274.126  20
  -6   6  -7 4438.82 158.232  25
   6  -6   7 4348.63 162.040  28
   6  -6   7 4641.94 168.972  26
  -6   6  -7 4813.85 161.665  20
  -6   6  -8 1621.59 83.6268  25
   6  -6   8 1735.59 89.4814  26
  -6   6  -9 7080.38 177.861  25
   6  -6   9 7194.24 189.608  19
  -6   7   7 19.0519 21.9178  23
  -6   7   6 3339.68 136.936  23
  -6   7   5 4711.68 179.020  23
   6   7  -5 5091.33 166.844  25
   6   7  -4 7832.64 227.296  25
  -6   7   4 6910.91 233.914  23
   6   7  -3 10442.2 286.205  25
   6   7  -2 16281.6 393.471  25
   6   7  -2 15847.6 425.638  37
   6   7  -2 15817.8 385.469  31
   6   7  -1 1944.97 109.863  25
   6   7  -1 1863.16 123.814  37
   6   7  -1 1840.29 106.759  31
   6   7   0 1161.37 85.7319  25
   6   7   0 1336.03 105.736  37
   6   7   0 1342.91 91.9081  31
   6   7   0 1184.72 85.7854  29
   6   7   1 8968.79 290.849  37
   6   7   1 9637.65 273.407  31
   6   7   1 8845.54 261.042  29
   6   7   2 672.833 74.3508  37
  -6   7  -2 529.545 62.0439  20
   6   7   2 541.487 58.1507  31
   6   7   3 1837.46 113.128  37
  -6   7  -3 1954.56 109.055  20
   6   7   3 1677.91 95.9364  31
   6   7   4 3098.42 141.737  37
  -6   7  -4 2906.48 130.667  20
   6   7   5 6926.53 210.347  37
  -6   7  -5 6876.78 207.583  20
  -6   7  -6 425.403 45.1847  20
  -6   7  -7 1714.98 75.2830  20
   6   8  -5 5669.90 154.134  25
  -6   8   5 5448.99 159.064  23
   6   8  -5 5464.93 151.946  29
   6   8  -4 1852.25 85.7071  25
   6   8  -4 1920.67 86.6872  29
   6   8  -3 380.253 43.0254  25
   6   8  -3 298.057 39.6902  29
   6   8  -2 4444.22 151.999  25
   6   8  -2 4866.41 155.015  31
   6   8  -2 4556.58 155.384  29
   6   8  -1 83.1497 28.8412  25
   6   8  -1 53.3310 30.6757  37
   6   8  -1 27.5084 24.8744  36
   6   8  -1-7.04492 22.8914  29
   6   8  -1-3.50014 21.2386  31
   6   8   0 2836.35 124.019  36
   6   8   0 2869.42 131.937  37
   6   8   0 3012.75 122.309  31
   6   8   0 2947.00 119.146  29
   6   8   1 117.378 34.7842  37
   6   8   1 90.5086 29.2489  31
   6   8   2 4917.12 171.696  37
   6   8   2 4736.99 154.867  31
   6   8   3 631.539 57.0255  37
  -6   8  -3 716.762 54.4969  20
   6   8   4 3067.85 118.059  37
  -6   8  -4 3326.35 114.258  20
  -6   8  -5 52.0271 18.4822  20
   7   0 -12-11.0000 14.6576   4
   7   0 -12 2.22689 15.1942   5
   7   0 -11 5332.22 168.458   4
  -7   0  11 5266.14 176.229  38
   7   0 -11 5405.68 169.476   5
   7   0 -10 17.2044 26.0954   4
   7   0 -10-4.33845 25.5361   5
  -7   0  10 9.98171 26.4793  38
   7   0  -9 1303.91 92.8016  30
   7   0  -9 1248.98 92.1131   4
   7   0  -9 1410.44 97.1768   5
  -7   0   9 1377.07 103.166  38
   7   0  -8-5.33766 33.3229  30
   7   0  -8 10.6691 33.3035   4
   7   0  -8 21.5254 33.1258   5
  -7   0   8-6.30853 35.3482  38
   7   0  -7 409.659 60.5382  30
   7   0  -7 394.757 58.6068   4
   7   0  -7 425.529 60.4658   5
  -7   0   7 468.128 66.0742  38
   7   0  -6-10.7416 27.9415  30
   7   0  -6 5.28201 28.0237   4
   7   0  -6 31.9754 31.3675   5
  -7   0   6-18.7320 31.8279  38
   7   0  -5 1398.77 99.5203  30
   7   0  -5 1114.66 131.894   1
   7   0  -5 1558.77 101.309   4
   7   0  -5 1698.56 105.898   5
   7   0  -5 1049.09 129.729   7
  -7   0   5 1236.74 99.7829  38
  -7   0   4 33.9082 32.7401  38
  -7   0   4-32.3421 37.2038  18
   7   0  -4-4.97095 29.2591  30
   7   0  -4-11.7626 29.9796   7
   7   0  -4 11.6382 36.3288   1
   7   0  -4 96.4300 35.4741   4
   7   0  -4 68.3293 35.5485   5
  -7   0   4 9.82198 42.1373   3
  -7   0   4-19.5774 35.2825   2
   7   0  -3 7872.20 242.886   4
   7   0  -3 8096.05 342.953   1
  -7   0   3 7860.84 255.886  38
   7   0  -3 7807.83 335.810  43
   7   0  -3 8280.80 249.817  30
   7   0  -3 7466.20 332.549   7
   7   0  -3 8083.02 245.406   5
  -7   0   3 7873.51 325.960  18
   7   0  -2 10.1681 33.4584  43
  -7   0   2-5.30830 28.1657  38
   7   0  -2 10.5987 38.2037   7
   7   0  -2 17.8810 25.8999   4
   7   0  -2 10.4103 32.4978   1
   7   0  -2-4.52044 24.8913   5
   7   0  -1 13350.2 446.853  43
   7   0  -1 13799.2 347.172  30
   7   0  -1 13573.5 459.871   7
   7   0  -1 13915.0 348.558   5
   7   0  -1 13536.5 455.671   1
   7   0  -1 14182.1 349.459   4
  -7   0   0 24.2435 31.4615  39
   7   0   0 8.95568 22.8252  30
   7   0   0-13.4786 27.6565   4
   7   0   0-41.1236 46.6282   1
   7   0   0 4.55128 26.3667   5
   7   0   0 64.9721 39.3520   6
   7   0   0-10.4496 44.8296   7
   7   0   0-9.84157 28.9634  13
   7   0   0-9.81947 33.8863  16
  -7   0  -1 26582.3 674.167  39
   7   0   1 28446.2 588.657   4
   7   0   1 27465.5 723.007   1
   7   0   1 26478.9 566.529  29
   7   0   1 27737.2 585.014  30
   7   0   1 27085.3 721.528   7
   7   0   1 27978.4 589.149   5
   7   0   1 25706.7 611.376   6
   7   0   1 27142.1 574.608  22
  -7   0  -2-8.73812 28.7579  39
   7   0   2 14.4436 29.2166  30
   7   0   2 93.0264 35.3004   4
   7   0   2 21.7142 37.4721   1
   7   0   2 49.7573 31.9205   5
   7   0   2 54.7945 47.0185   7
   7   0   2 68.9143 41.7442   6
   7   0   2 50.0354 29.1819  22
  -7   0  -3 28581.5 719.748  39
   7   0   3 29543.0 631.888   4
   7   0   3 29170.9 632.150   5
   7   0   3 29641.5 779.326   1
   7   0   3 29041.2 626.363  30
   7   0   3 28693.5 615.732  22
   7   0   3 30586.1 785.973   7
   7   0   3 27806.0 658.769   6
  -7   0  -4 9.40494 32.4587  39
   7   0   4-15.9730 24.7790  30
   7   0   4-19.8140 28.7000  22
   7   0   4 143.474 54.2277   7
   7   0   4 82.2191 42.7764   6
   7   0   4 154.758 56.7637   1
   7   0   4 88.6933 36.4814   4
   7   0   4 106.991 36.1208   5
   7   0   5 28793.9 675.590   6
   7   0   5 28652.7 791.584   7
   7   0   5 29047.3 646.849   4
   7   0   5 29690.2 652.305   5
   7   0   5 28554.6 790.394   1
  -7   0  -5 28199.8 730.154  39
   7   0   5 28928.2 654.977  24
   7   0   5 29263.7 626.580  22
   7   0   6-36.6446 43.5666   4
   7   0   6-6.20930 35.9727   5
   7   0   6-25.0470 37.9912  24
   7   0   6 36.1464 39.8036   6
   7   0   6-17.6150 29.9310  34
   7   0   7 39356.8 814.375  34
   7   0   7 37981.8 844.488   6
   7   0   7 39569.3 827.308  24
   7   0   8 16.1977 29.7292  34
   7   0   8 13.5848 36.0389   6
   7   0   8 41.1354 35.6549  24
   7   0   9 560.573 63.2383  34
   7   0   9 499.565 70.6090   6
   7   0   9 615.726 68.6374  24
   7   0  10-11.1793 23.9016  34
   7   0  10 24.6239 32.0007   6
   7   0  10 8.50892 25.8122  24
   7   0  11 3432.61 138.688   6
   7   0  11 3944.81 133.473  24
  -7   1  12 72.2353 22.2991  32
   7   1 -11 114.081 32.3959  30
   7  -1 -11 112.586 30.3550   4
   7   1 -11 94.2556 26.8112   4
   7  -1 -11 81.2477 26.8924   5
   7   1 -11 98.5858 27.3381   5
  -7  -1  11 133.091 32.2397  38
  -7   1  11 102.206 29.9527  38
   7   1 -10 756.000 66.5604  30
   7  -1 -10 720.604 65.5453   4
   7   1 -10 625.963 60.7085   4
   7  -1 -10 609.568 61.6568   5
   7   1 -10 620.290 62.0911   5
  -7  -1  10 768.103 71.3580  38
  -7   1  10 564.293 63.4620  38
   7   1  -9 581.594 66.6104  30
   7  -1  -9 488.004 59.6826   5
   7  -1  -9 718.458 70.7334   4
   7   1  -9 573.900 63.4570   4
   7   1  -9 627.217 66.3256   5
  -7   1   9 488.089 64.0306  38
  -7  -1   9 648.607 72.1151  38
   7   1  -8 368.021 58.8309  30
   7  -1  -8 337.429 54.0404   4
   7   1  -8 300.198 53.0621   4
   7  -1  -8 382.896 58.3034   5
   7   1  -8 318.528 51.8470   5
  -7  -1   8 444.938 63.9801  38
  -7   1   8 290.742 56.7567  38
   7   1  -7 4056.38 175.287  30
   7  -1  -7 3612.23 163.438   4
   7   1  -7 3621.08 163.090   4
   7  -1  -7 3698.00 166.203   5
   7   1  -7 3888.01 168.319   5
  -7  -1   7 3706.74 176.403  38
  -7   1   7 3811.23 179.264  38
   7   1  -6 15049.6 388.766  30
   7  -1  -6 14686.7 377.920   4
   7   1  -6 14014.7 372.325   4
   7  -1  -6 14174.8 376.189   5
   7   1  -6 14826.6 378.521   5
  -7  -1   6 13873.5 390.201  38
  -7   1   6 14375.4 395.917  38
  -7  -1   5 11862.6 342.700  38
  -7   1   5 12293.9 348.050  38
   7   1  -5 11100.0 441.474  43
   7   1  -5 12912.7 345.488  30
   7  -1  -5 11959.1 328.170   5
   7   1  -5 12182.4 329.140   5
   7  -1  -5 10960.0 438.739   7
   7   1  -5 11605.7 447.239   7
   7  -1  -5 12214.6 329.894   4
   7  -1  -5 11491.5 445.174   1
   7   1  -5 12335.0 329.788   4
   7   1  -5 10789.2 432.852   1
  -7   1   4 19842.9 566.875   2
  -7  -1   4 18801.2 556.962   2
   7  -1  -4 20200.1 462.847   4
  -7   1   4 19816.1 568.491   3
  -7  -1   4 19117.4 560.054   3
   7   1  -4 20210.7 460.669   4
   7  -1  -4 18639.5 589.193   1
   7   1  -4 19308.8 596.163   1
  -7  -1   4 19026.3 473.387  38
  -7   1   4 19365.0 476.839  38
   7   1  -4 18908.4 597.657  43
   7   1  -4 21873.6 483.082  30
   7  -1  -4 20144.4 463.113   5
   7   1  -4 19413.0 456.659   5
   7  -1  -4 19103.8 596.034   7
   7   1  -4 19148.2 597.887   7
  -7   1   4 18960.5 578.805  18
   7   1  -3 8382.33 348.278   1
   7  -1  -3 8413.03 251.124   4
   7   1  -3 8261.02 248.661   4
   7  -1  -3 7996.79 343.849   1
   7   1  -3 8150.54 352.559  43
  -7  -1   3 8001.35 259.154  38
  -7   1   3 8031.16 262.175  38
   7   1  -3 8732.88 258.194  30
   7  -1  -3 7984.50 345.137   7
   7   1  -3 8248.92 348.567   7
   7  -1  -3 8293.62 251.160   5
   7   1  -3 8286.27 249.908   5
  -7   1   3 8115.26 327.679  18
   7  -1  -2 1220.85 126.290   1
   7   1  -2 1279.48 129.449   1
   7  -1  -2 1143.98 82.6975   4
   7   1  -2 1178.56 82.2837   4
   7   1  -2 1368.40 137.766  43
  -7  -1   2 1172.51 89.8954  38
  -7   1   2 1096.91 88.5295  38
   7   1  -2 1166.91 84.6100  30
   7  -1  -2 1326.99 86.5805  30
  -7   1   2 1059.21 109.183  18
   7  -1  -2 1476.24 139.424   7
   7   1  -2 1019.26 117.886   7
   7  -1  -2 1377.44 89.3915   5
   7   1  -2 1266.80 86.6688   5
   7  -1  -2 1194.48 128.352  13
   7  -1  -2 1180.88 127.565  16
  -7  -1   1 3805.09 222.799  14
   7  -1  -1 3325.05 209.241  13
   7  -1  -1 3487.25 212.570  16
   7   1  -1 3432.16 215.125  43
   7   1  -1 3745.74 152.568  30
   7  -1  -1 3360.21 143.476  30
   7  -1  -1 3667.20 219.334   7
   7   1  -1 3675.16 219.337   7
   7  -1  -1 3757.65 152.441   5
   7   1  -1 3732.16 150.935   5
   7  -1  -1 3275.80 207.260   1
   7   1  -1 3703.34 217.675   1
   7  -1  -1 3644.63 150.067   4
   7   1  -1 3615.14 148.007   4
   7  -1   0 8409.95 338.529  13
   7  -1   0 9144.17 349.513  16
  -7  -1   0 8729.58 321.769  39
   7   1   0 8308.01 344.345  43
   7   1   0 8499.60 245.714  29
   7   1   0 8777.83 254.603  30
   7  -1   0 8623.46 251.580  30
   7  -1   0 8248.03 343.733   7
   7   1   0 8681.59 349.597   7
   7  -1   0 8546.56 252.677   5
   7   1   0 8427.32 251.042   5
   7  -1   0 8035.91 273.118   6
   7   1   0 8136.19 274.474   6
   7  -1   0 8302.10 341.851   1
   7   1   0 8927.36 351.097   1
   7  -1   0 8522.47 252.410   4
   7   1   0 8341.26 248.491   4
   7  -1   1 5821.88 199.051   4
   7   1   1 5565.89 195.333   4
   7  -1   1 5761.93 278.672   1
   7   1   1 5606.40 274.107   1
   7  -1   1 5504.97 261.395  13
   7  -1   1 5708.89 266.071  16
  -7  -1  -1 5191.40 245.721  39
  -7   1  -1 5569.41 255.027  39
   7   1   1 5338.06 269.209  43
   7   1   1 5844.53 193.840  29
   7   1   1 5567.57 195.263  30
   7  -1   1 5654.98 195.778  30
   7   1   1 5620.92 197.263   5
   7  -1   1 5715.17 278.627   7
   7   1   1 4875.23 260.070   7
   7  -1   1 5372.99 215.701   6
   7   1   1 5412.67 218.059   6
   7  -1   1 5565.83 196.968   5
   7   1   1 5785.69 195.716  22
  -7  -1  -2 2163.84 155.819  39
  -7   1  -2 2290.83 163.438  39
   7  -1   2 2554.16 127.021   4
   7   1   2 2410.51 124.789   4
   7  -1   2 2185.66 171.238   1
   7   1   2 2504.56 181.960   1
   7   1   2 2446.66 126.508   5
   7  -1   2 2428.10 125.697   5
   7   1   2 2234.44 121.215  30
   7  -1   2 2438.34 124.721  30
   7   1   2 2629.72 123.190  29
   7  -1   2 2379.52 177.112   7
   7   1   2 2073.00 167.675   7
   7  -1   2 2078.21 133.656   6
   7   1   2 2306.76 141.958   6
   7   1   2 2277.35 118.441  22
   7  -1   2 2279.01 116.870  22
  -7   1  -3 679.365 92.4998  39
  -7  -1  -3 475.001 77.1100  39
   7   1   3 507.356 59.0071  22
   7  -1   3 585.480 63.2367  22
   7   1   3 615.417 62.6205  29
   7   1   3 558.928 62.9236  30
   7  -1   3 488.859 61.2519  30
   7  -1   3 520.553 90.0851   7
   7   1   3 475.594 84.5811   7
   7  -1   3 554.889 76.4284   6
   7   1   3 491.737 74.2916   6
   7  -1   3 526.792 62.7987   4
   7   1   3 442.839 58.2638   4
   7   1   3 667.016 69.5517   5
   7  -1   3 456.517 58.6735   5
   7  -1   3 573.738 91.8259   1
   7   1   3 438.797 84.8568   1
   7  -1   4 93.9712 53.2803   1
   7   1   4 82.3146 48.9477   1
   7  -1   4 76.6099 33.6934   4
   7   1   4 38.7257 32.5715   4
   7  -1   4 72.2471 36.1200   5
   7   1   4 56.1899 35.5714   5
  -7  -1  -4 47.0041 33.8929  39
  -7   1  -4 19.6704 30.7101  39
   7   1   4 48.5838 32.7700  22
   7  -1   4 25.2372 28.2925  22
   7   1   4 63.6078 34.0073  30
   7  -1   4 74.8890 33.8644  30
   7  -1   4 34.8363 35.7483  24
   7   1   4 40.7120 37.3120  24
   7  -1   4 23.5900 42.5206   7
   7   1   4-11.8139 36.8851   7
   7  -1   4 75.0734 43.2020   6
   7   1   4 47.7329 41.9824   6
   7  -1   5 373.674 57.4354   4
   7   1   5 337.655 59.7100   4
   7  -1   5 463.349 89.0511   1
   7  -1   5 491.091 64.9944   5
   7   1   5 427.407 88.2738   1
   7   1   5 455.905 64.3567   5
  -7  -1  -5 415.201 76.1339  39
  -7   1  -5 307.601 67.7907  39
   7   1   5 442.004 56.8205  22
   7  -1   5 403.703 61.1358  24
   7   1   5 332.039 58.2818  24
   7  -1   5 476.464 90.1237   7
   7   1   5 501.898 90.3026   7
   7  -1   5 367.626 66.9324   6
   7   1   5 372.899 66.2111   6
   7  -1   6 569.310 69.8543   4
   7   1   6 565.361 72.4690   4
   7  -1   6 747.611 79.6211   5
   7   1   6 403.587 63.6358   5
   7   1   6 536.154 63.3832  22
   7  -1   6 516.885 66.5077  34
   7  -1   6 569.995 79.2578   6
   7   1   6 516.545 75.5660   6
   7  -1   6 642.253 74.2291  24
   7   1   6 623.993 75.8594  24
   7  -1   6 537.854 67.6197  27
   7  -1   7 1835.97 132.862   6
   7   1   7 1709.79 126.192   6
   7  -1   7 1640.97 114.016  24
   7   1   7 1903.22 123.488  24
   7  -1   7 1949.09 119.931  27
   7  -1   7 1805.66 117.967  34
   7  -1   8 1225.42 95.0301  34
   7  -1   8 1230.52 105.735   6
   7   1   8 1250.74 105.316   6
   7  -1   8 1213.15 97.4259  24
   7   1   8 1180.27 94.7973  24
   7  -1   8 1083.33 88.8341  27
   7  -1   9 179.849 41.7692  34
   7  -1   9 134.075 41.6454   6
   7   1   9 128.871 45.6684   6
   7  -1   9 129.814 38.2443  24
   7   1   9 164.764 41.6234  24
   7  -1   9 117.722 34.6955  27
   7  -1  10 5962.21 188.046  34
   7  -1  10 5573.83 197.330   6
   7   1  10 5438.19 196.667   6
   7  -1  10 5687.09 188.403  24
   7   1  10 5666.80 187.397  24
   7  -1  11 2873.97 105.088  34
   7   1  11 2525.08 114.186   6
   7  -1  11 2369.46 109.534   6
   7  -1  11 2836.12 107.672  24
   7   1  11 2886.59 108.072  24
  -7   2  11 3784.25 129.589   6
   7   2 -11 3842.16 132.534  30
  -7   2  11 3468.72 133.718  32
   7   2 -10 3214.35 136.042  30
  -7   2  10 2927.48 130.288  38
   7  -2 -10 2837.45 122.448   5
   7  -2 -10 2924.65 123.260   4
  -7   2   9 5251.15 186.063  21
   7   2  -9 5730.27 201.336  30
  -7   2   9 5244.52 196.775  38
   7  -2  -9 5240.74 188.742   5
   7  -2  -9 5421.62 191.295   4
  -7   2   8 3197.28 151.036  21
  -7   2   8 3393.18 160.726  38
   7  -2  -8 3475.28 154.762   5
   7   2  -8 3192.13 145.957   5
   7  -2  -8 3325.24 149.933   4
   7   2  -8 3243.53 146.215   4
  -7   2   7 6488.84 230.600  21
  -7   2   7 6230.34 234.291  38
   7  -2  -7 6539.01 227.098   5
   7   2  -7 6840.41 226.906   5
   7  -2  -7 6728.46 228.072   4
   7   2  -7 6931.24 227.231   4
   7   2  -7 7232.68 242.922  30
  -7   2   6 798.653 80.6679  38
   7   2  -6 922.793 83.3795  30
   7  -2  -6 835.610 76.6999   5
   7   2  -6 845.492 76.3434   5
   7  -2  -6 724.732 72.3016   4
   7   2  -6 836.374 76.7786   4
  -7   2   5 2741.60 223.641  41
   7   2  -5 2963.36 218.290  43
  -7   2   5 3298.45 157.135  38
  -7  -2   5 2773.89 201.157  10
   7   2  -5 3570.24 161.339  30
   7  -2  -5 3116.86 144.570   5
  -7  -2   5 2939.58 206.254   9
   7  -2  -5 3183.57 145.176   4
  -7   2   4 4574.32 186.499  38
  -7  -2   4 4422.07 247.720  10
   7   2  -4 5270.52 196.852  30
  -7  -2   4 4760.45 256.275   9
  -7   2   4 4097.66 271.779  41
   7   2  -4 3810.70 248.327  43
  -7   2   3 6185.62 329.834  41
   7   2  -3 6599.17 320.822  43
  -7   2   3 6575.65 226.824  38
   7  -2  -3 6193.15 305.261  13
   7  -2  -3 6361.45 307.828  16
  -7  -2   3 6746.87 299.506  10
   7   2  -3 6905.71 225.411  30
  -7  -2   3 6094.87 286.605   9
  -7   2   3 6139.45 284.100  18
  -7   2   2 5743.14 208.784  38
   7   2  -2 5998.21 205.781  30
  -7   2   2 5017.38 284.464  41
   7   2  -2 6314.95 310.543  43
  -7  -2   2 5513.30 286.436  14
   7  -2  -2 5517.21 281.713  13
   7  -2  -2 6140.45 295.650  16
  -7   2   2 5876.01 264.413  18
   7   2  -1 58.3680 28.4277  29
   7   2  -1 36.9244 29.6149  30
   7   2  -1 35.6541 42.8443  43
  -7  -2   1 11.4921 37.8213  14
   7  -2  -1 75.8767 46.5091  13
   7  -2  -1 32.6358 37.5497  16
  -7   2   1 111.511 41.8699  18
  -7  -2   0 6118.82 301.345  14
   7  -2   0 5645.06 279.361  13
   7  -2   0 5748.27 281.440  16
  -7  -2   0 6303.24 276.138  39
   7   2   0 5866.54 297.539  43
   7   2   0 5859.77 200.765  29
   7   2   0 6049.19 204.205  30
  -7  -2  -1 11354.2 431.461  14
   7  -2   1 10910.9 400.982  13
   7  -2   1 11178.6 404.967  16
  -7   2  -1 10647.5 391.299  39
  -7  -2  -1 11243.1 396.013  39
   7   2   1 11392.3 432.080  43
   7   2   1 11715.6 309.598  29
   7   2   1 11808.5 313.746  30
   7   2   2 14530.3 365.502  30
   7   2   2 14262.6 358.934  29
   7   2   2 13818.8 492.286  43
  -7   2  -2 14047.0 464.353  39
  -7  -2  -2 14664.4 460.529  39
   7   2   2 13852.1 358.532  22
  -7  -2  -2 13850.6 484.981  14
   7  -2   2 13537.8 455.909  13
   7  -2   2 13762.0 458.014  16
   7   2   3 14600.1 377.806   4
   7   2   3 14407.0 378.634   5
  -7  -2  -3 13667.9 481.926  14
   7   2   3 14431.7 511.294  43
  -7  -2  -3 14399.4 462.464  39
  -7   2  -3 14691.5 479.123  39
   7  -2   3 14844.4 381.123  30
   7   2   3 14691.7 368.589  29
   7   2   3 13997.5 402.900   6
   7   2   3 15016.8 372.733  22
  -7  -2  -4 14191.2 456.176  39
  -7   2  -4 13978.4 471.231  39
   7   2   4 13742.4 370.545   4
   7   2   4 14267.2 376.338   5
   7   2   4 14167.7 357.390  29
   7   2   4 14143.2 361.275  22
   7   2   4 13356.0 395.157   6
   7   2   5 9383.21 275.274  22
   7  -2   5 9878.70 301.275  34
   7  -2   5 9648.00 296.638  24
   7   2   5 9568.39 293.754  24
   7   2   5 9398.89 315.870   6
   7   2   5 9327.60 290.409   4
   7   2   5 9398.01 292.881   5
   7  -2   6 29450.0 649.951  34
   7   2   6 28284.9 670.344   6
   7  -2   6 29152.6 644.878  24
   7   2   6 30745.0 650.066  24
   7  -2   6 30291.9 653.578  27
   7   2   6 27504.0 634.611   4
   7   2   6 28028.6 638.479   5
   7  -2   7 230.604 49.5044  24
   7   2   7 259.879 50.9981  24
   7  -2   7 279.446 52.2523  27
   7  -2   7 317.503 57.7777  34
   7   2   7 265.276 57.4853   6
   7  -2   8 8275.12 260.644  24
   7   2   8 8454.15 260.426  24
   7  -2   8 8290.05 261.629  27
   7  -2   8 8325.09 264.092  34
   7   2   8 8273.69 276.752   6
   7  -2   9 4132.08 162.981  24
   7   2   9 4440.74 165.973  24
   7  -2   9 4433.16 168.488  27
   7   2   9 4307.66 178.193   6
   7  -2   9 4187.35 166.168  34
   7   2  10 1502.98 98.8510   6
   7  -2  10 1700.03 90.6039  34
   7  -3 -11 1204.43 59.8012  28
   7   3 -11 1181.70 64.6857  30
  -7   3  11 1016.16 63.5191  32
   7  -3 -10 2224.23 99.9053  28
   7   3 -10 2283.01 106.967  30
  -7   3  10 1942.42 104.704  32
  -7   3  10 2217.75 99.6633  21
   7  -3  -9 866.685 69.6550  28
   7   3  -9 978.618 78.2716  30
  -7   3   9 806.864 75.3017  32
  -7   3   9 874.190 71.0490  21
   7  -3  -8 25007.1 552.972  28
  -7   3   8 24862.4 562.064  21
   7  -3  -7 18416.0 449.538  28
   7   3  -7 19925.3 467.696  30
  -7   3   7 19100.8 464.615  21
   7  -3  -6 15702.7 391.960  28
   7   3  -6 16149.2 406.734  30
   7  -3  -5 28695.7 627.699  28
   7   3  -5 30344.1 651.138  30
   7   3  -4 23023.8 701.407  43
   7  -3  -4 23929.4 539.554  28
  -7   3   3 59864.1 1438.78  41
   7   3  -3 62613.6 1422.13  43
   7  -3  -3 64170.6 1210.33  28
   7  -3  -2 112692. 1961.39  28
  -7  -3   2 113504. 2213.64  14
   7  -3  -2 109697. 2167.62  13
   7  -3  -2 112985. 2179.36  16
  -7   3   2 104057. 2189.29  41
   7   3  -2 108836. 2195.05  43
  -7   3   2 110231. 2116.35  18
   7   3  -1 43778.3 1072.27  43
   7   3  -1 45137.2 874.222  29
   7  -3  -1 44087.0 863.911  28
  -7  -3   1 42981.5 1071.19  14
   7  -3  -1 43983.8 1044.84  13
   7  -3  -1 43703.7 1042.97  16
   7   3  -1 43304.5 864.659  25
  -7   3   1 45122.2 1002.06  18
  -7  -3   0 23073.4 689.241  14
   7  -3   0 21949.2 647.383  13
   7  -3   0 21929.9 645.289  16
   7  -3   0 22162.2 501.680  28
   7   3   0 22882.2 511.912  29
  -7  -3   0 22358.6 629.209  39
   7   3   0 21327.8 670.506  43
   7  -3   1 34916.8 712.589  28
   7   3   1 34852.9 717.658  29
  -7  -3  -1 33799.0 906.535  14
   7  -3   1 33716.2 864.762  13
   7  -3   1 35241.5 875.765  16
   7   3   1 34896.6 915.546  43
  -7  -3  -1 36201.6 862.790  39
  -7   3  -1 34144.6 858.304  39
   7   3   2 10244.9 432.241  43
  -7  -3  -2 10391.3 393.402  39
   7   3   2 10365.2 296.552  29
   7  -3   2 10514.9 295.562  28
  -7   3  -2 10801.7 410.873  39
   7  -3   3 19769.7 460.939  28
   7   3   3 19690.5 455.154  29
  -7   3  -3 18450.6 579.916  39
   7   3   3 18871.9 452.744  22
   7   3   3 19570.8 636.923  43
  -7  -3  -3 18856.1 567.391  39
   7  -3   4 7479.43 246.320  28
   7   3   4 7698.36 238.812  29
   7  -3   5 15482.0 393.902  28
   7  -3   5 14337.9 394.095  34
   7  -3   6 1154.60 94.3384  28
   7  -3   6 1230.59 97.8082  27
   7  -3   6 1180.15 94.7244  34
   7  -3   7 3799.55 167.994  28
   7  -3   7 4357.58 179.568  27
   7  -3   7 3935.88 171.565  34
   7  -3   8 1485.19 97.8073  28
   7  -3   8 1644.77 103.395  27
   7  -3   8 1735.07 109.536  26
   7  -3   8 1711.77 103.974  34
   7  -3   9 1757.26 98.1667  27
   7  -3   9 1698.85 98.5904  26
   7  -3   9 1924.87 101.189  34
   7  -3  10 333.798 40.5784  26
  -7   3 -10 333.982 39.0384  25
   7  -3  10 381.598 41.6293  34
  -7   4  10 12367.8 280.133  21
   7  -4 -10 12528.7 281.277  28
   7   4 -10 13142.9 281.848  30
  -7   4   9 3162.81 128.975  21
   7  -4  -9 3251.36 129.174  28
   7   4  -9 3482.23 131.745  30
  -7   4   9 3032.03 132.828  32
  -7   4   8 15502.9 384.870  21
   7  -4  -8 15483.5 380.914  28
  -7   4   7 1142.68 89.3286  21
   7  -4  -7 1307.57 91.9458  28
  -7   4   6 22473.6 530.558  21
   7  -4  -6 23610.2 528.009  28
  -7   4   5 588.777 69.5881  21
   7  -4  -5 569.847 63.7753  28
   7  -4  -4 408.434 57.2704  28
   7  -4  -3 1472.69 99.2706  28
   7  -4  -2 280.635 48.3590  28
   7   4  -2 275.256 47.4297  29
   7   4  -1 17254.6 422.378  25
   7   4  -1 17209.5 425.186  31
   7   4  -1 17262.3 424.411  29
   7  -4  -1 16726.3 417.548  28
   7  -4   0 269.166 48.2936  28
   7   4   0 201.134 45.6935  25
   7   4   0 244.775 47.7041  29
   7   4   0 229.259 44.8696  31
   7   4   1 771.154 73.9772  31
   7  -4   1 667.705 68.9198  28
   7   4   1 620.462 67.3642  29
   7   4   2 18881.1 450.197  31
   7   4   2 18511.9 447.466  29
   7  -4   2 18283.0 447.325  28
   7  -4   3 5400.74 201.283  28
   7   4   3 5139.23 192.251  29
   7  -4   4 20244.6 483.951  28
   7   4   4 20376.8 467.982  29
   7  -4   5 867.475 79.6315  28
   7  -4   5 806.841 80.9164  27
   7  -4   6 2155.00 123.921  28
   7  -4   6 2254.78 127.475  27
  -7   4  -6 2256.22 121.522  20
   7  -4   7 2310.40 125.374  28
   7  -4   7 2329.48 123.426  27
   7  -4   8 3922.76 153.141  27
   7  -4   8 4218.42 163.449  26
  -7   4  -9 1495.64 81.4595  25
   7  -4   9 1321.30 77.3936  27
   7  -4   9 1393.82 83.0128  26
   7  -4  10 3774.43 121.415  26
  -7   4 -10 3933.28 119.405  25
  -7   5   9 12773.7 286.243  21
   7  -5  -9 12121.2 281.477  28
   7  -5  -8 382.679 44.7245  28
  -7   5   8 383.801 47.3033  21
  -7   5   7 24069.1 526.734  21
   7  -5  -7 24859.3 528.434  28
  -7   5   6 608.234 65.9817  21
   7  -5  -6 610.353 64.1165  28
  -7   5   5 30329.0 656.888  21
   7  -5  -5 31435.9 657.299  28
   7  -5  -4 468.267 59.5465  28
   7   5  -3 62485.2 1181.65  25
   7   5  -3 61393.1 1180.97  29
   7  -5  -3 64464.8 1194.13  28
   7   5  -2 7506.96 240.932  25
   7   5  -2 7232.11 236.125  31
   7   5  -2 6921.37 236.078  29
   7  -5  -2 7260.64 241.489  28
   7   5  -1 80226.1 1459.12  25
   7  -5  -1 79324.8 1456.80  28
   7   5  -1 78043.2 1454.75  31
   7   5  -1 77855.5 1455.66  29
   7  -5   0 223.027 50.4651  28
   7   5   0 265.017 52.4429  25
   7   5   0 277.978 49.8795  29
   7   5   0 153.616 41.0328  31
   7   5   1 18595.1 451.513  31
   7   5   1 18591.2 451.991  29
   7  -5   1 18621.8 451.955  28
   7  -5   2 95.7091 38.3680  28
   7   5   2 184.702 47.3565  37
   7   5   2 71.7375 31.5881  29
   7   5   2 108.559 36.1225  31
  -7   5  -3 12348.6 344.526  20
   7   5   3 12228.5 328.294  29
   7  -5   3 12475.3 341.229  28
  -7   5  -4 1365.79 99.9605  20
   7  -5   4 1607.32 104.549  28
   7  -5   5 35.3266 32.7937  28
  -7   5  -5 5.02802 28.6561  20
  -7   5  -6 2330.57 116.111  25
   7  -5   6 2241.25 121.187  28
  -7   5  -6 2451.36 120.895  20
  -7   5  -7 5843.75 185.201  25
   7  -5   7 5569.92 191.515  28
  -7   5  -8 713.471 56.1257  25
   7  -5   8 612.742 55.0802  28
   7  -5   8 678.678 58.9002  26
   7  -5   9 20.7671 19.2978  26
  -7   5  -9 50.7759 19.3699  25
  -7   6   8 3270.53 108.232  21
   7  -6  -8 3412.99 111.207  28
   7  -6  -7 1396.82 76.4886  28
   7  -6  -6 52.9968 26.1412  28
   7  -6  -5 526.965 56.2400  28
   7  -6  -4-9.14930 28.1600  28
   7   6  -4 8.49618 25.0040  25
   7   6  -4 4.24919 26.1565  29
   7   6  -3 1560.58 96.6816  25
   7  -6  -3 1600.21 100.130  28
   7   6  -3 1563.30 97.7589  29
   7   6  -2 23360.0 519.569  25
   7  -6  -2 23434.9 523.180  28
   7   6  -2 22920.6 514.509  31
   7   6  -2 22973.7 519.146  29
   7   6  -1 787.086 72.6383  25
   7   6  -1 928.098 78.9078  31
   7  -6  -1 816.714 76.6438  28
   7   6  -1 899.665 77.6189  29
   7   6   0 35467.1 740.041  25
   7   6   0 34989.8 775.399  37
   7   6   0 36633.5 744.040  31
   7   6   0 36371.1 741.937  29
   7  -6   0 37174.4 748.145  28
   7   6   1 31.2141 32.4802  37
   7  -6   1 20.0785 31.3395  28
  -7   6  -1 5.10790 26.5763  20
   7   6   1 28.8345 29.1591  29
   7   6   1 34.2539 30.9730  31
   7   6   2 17885.8 452.828  37
  -7   6  -2 17176.8 430.928  20
   7   6   2 17982.2 424.597  31
   7  -6   2 17994.9 431.263  28
   7   6   2 17911.1 420.018  29
   7   6   3 5805.17 211.775  37
  -7   6  -3 5282.55 196.634  20
   7  -6   3 5551.61 198.225  28
   7  -6   4 21152.8 477.684  28
  -7   6  -4 20753.8 476.224  20
   7  -6   5 666.042 64.0509  28
  -7   6  -5 657.216 62.8654  20
   7  -6   6 18903.2 420.983  28
  -7   6  -6 19068.2 414.172  20
   7  -6   7 614.226 52.1830  28
   7  -6   7 724.204 57.5244  26
  -7   6  -7 806.849 53.3449  20
  -7   7   6 4552.90 144.091  23
   7  -7  -6 4685.52 134.932  28
  -7   7   5 1146.79 73.5340  23
   7   7  -5 1324.30 69.9005  25
   7  -7  -5 1377.71 72.6885  28
   7   7  -4 7618.34 210.267  25
   7  -7  -4 7640.61 211.091  28
   7   7  -4 7748.94 211.245  29
   7  -7  -3 285.679 40.5123  28
   7   7  -3 291.276 41.9997  25
   7   7  -3 393.172 54.2161  37
   7   7  -3 347.224 43.7966  29
   7   7  -2 8160.99 231.426  25
   7   7  -2 7990.27 253.010  37
   7   7  -2 7840.54 223.954  31
   7   7  -2 8005.42 231.409  29
   7  -7  -2 8065.62 228.597  28
   7  -7  -1 3.95930 30.8335  28
   7   7  -1 46.7062 31.4905  37
   7   7  -1 44.4319 25.9139  29
   7   7  -1 54.9122 27.3827  31
   7   7   0 5626.28 206.292  37
   7  -7   0 5838.12 189.625  28
   7   7   0 5828.89 189.601  31
   7   7   0 5832.16 189.551  29
   7   7   1 2341.20 123.946  37
   7   7   1 2317.54 110.814  31
   7   7   1 2291.67 109.043  29
   7  -7   1 2264.82 111.334  28
   7   7   2 190.952 40.9320  37
   7  -7   2 174.794 37.8051  28
  -7   7  -2 172.188 36.1650  20
   7   7   2 166.938 32.9968  29
   7   7   3 555.360 57.8356  37
  -7   7  -3 656.952 57.6926  20
   7  -7   3 612.468 58.0511  28
   7   7   4 834.516 63.5356  37
   7  -7   4 851.461 63.4766  28
  -7   7  -4 904.512 63.3581  20
   7  -7   5 5984.85 171.636  28
  -7   7  -5 5820.12 167.087  20
   7  -7   6 10041.5 234.152  28
  -7   7  -6 10883.3 234.768  20
   7   8  -3 2577.03 93.1545  29
   7   8  -2 25.3026 18.8059  29
   7   8  -1 23646.8 459.181  29
   7   8  -1 22332.2 472.087  37
   7   8   0 1858.92 80.6120  29
   7   8   0 1735.69 87.9417  37
   7   8   1 20619.8 431.728  37
   7   8   2 1685.22 81.3794  37
   8   0 -11-2.29383 16.5357   4
   8   0 -11 2.31763 17.7207   5
   8   0 -10 1867.79 91.6966   4
  -8   0  10 1849.12 97.4680  38
   8   0 -10 1798.93 90.1804   5
   8   0  -9 4.17109 25.3065   4
   8   0  -9 16.8794 24.4467   5
  -8   0   9-4.86961 27.2857  38
   8   0  -8 558.173 62.5119  30
   8   0  -8 532.882 61.4256   4
   8   0  -8 563.431 62.3375   5
  -8   0   8 545.889 68.5647  38
   8   0  -7-5.18285 28.0215  30
   8   0  -7-5.19207 30.5601   4
   8   0  -7-10.5072 33.6969   5
  -8   0   7 30.8583 33.9798  38
   8   0  -6 3630.62 162.154  30
   8   0  -6 3379.66 157.455   4
   8   0  -6 3584.25 162.619   5
  -8   0   6 3335.84 168.666  38
   8   0  -5-10.8203 30.8326  30
   8   0  -5 27.0336 28.6854   4
   8   0  -5-5.47314 28.4739   5
  -8   0   5-6.35484 31.7109  38
   8   0  -4 57816.3 1117.84  30
   8   0  -4 58486.8 1119.10   4
   8   0  -4 58850.5 1122.15   5
  -8   0   4 56693.8 1141.27  38
  -8   0   3 49.4771 37.5226  38
   8   0  -3 5.28337 34.3308   4
   8   0  -3 12.4084 42.8206   1
   8   0  -3 5.33579 36.8269   5
   8   0  -3-5.30714 30.7455  30
   8   0  -3-25.2684 39.4375   7
   8   0  -3 24.5531 44.2494  43
   8   0  -2 211763. 3539.96  30
   8   0  -2 196846. 3741.05   1
   8   0  -2 209313. 3537.25   4
   8   0  -2 196402. 3747.96   7
   8   0  -2 208774. 3539.49   5
  -8   0   2 203487. 3564.45  38
   8   0  -1 5.22838 31.7233  30
   8   0  -1-31.4994 39.3925   4
   8   0  -1-36.3613 66.7335   1
   8   0  -1-26.5894 37.5301   5
   8   0  -1-36.9623 64.0996   7
   8   0   0 49593.5 982.680  30
   8   0   0 51893.8 993.603   5
   8   0   0 48760.7 1160.98   7
   8   0   0 47784.4 1152.45   1
   8   0   0 50839.4 988.312   4
  -8   0  -1 9.86424 32.4567  39
   8   0   1-5.38921 32.2124  30
   8   0   1-4.94089 28.1584  22
   8   0   1 14.0883 48.6178   6
   8   0   1-16.3131 40.4055   4
   8   0   1-11.0565 36.8317   5
   8   0   2 92157.9 1656.36   4
   8   0   2 92448.4 1660.21   5
   8   0   2 89448.4 1850.78   1
  -8   0  -2 89242.3 1784.82  39
   8   0   2 89790.0 1650.04  30
   8   0   2 90577.8 1635.98  22
   8   0   2 86764.4 1842.73   7
   8   0   2 88082.7 1696.98   6
   8   0   3-5.65321 32.2178  30
   8   0   3 5.82161 31.4749   4
   8   0   3 5.91488 32.5660   5
   8   0   3 5.20857 28.1605  22
   8   0   3-7.31904 51.0858   6
   8   0   4 70263.4 1303.83  22
   8   0   4 67526.7 1312.58  30
   8   0   4 69761.6 1325.13   4
   8   0   4 70182.4 1328.73   5
   8   0   4 69810.4 1332.87  24
   8   0   4 68794.1 1363.26   6
   8   0   5 20.8866 30.7346  22
   8   0   5-12.0832 31.4316   4
   8   0   5-18.4326 34.4278   5
   8   0   5 5.88559 32.4051  34
   8   0   5-31.4046 42.8548  24
   8   0   5-22.1020 55.8071   6
   8   0   6 18370.6 453.981  34
   8   0   6 18005.6 458.200   4
   8   0   6 17890.0 459.811   5
   8   0   6 18506.2 465.597  24
   8   0   6 18119.0 488.697   6
   8   0   7 11.3190 32.7870  24
   8   0   7-20.8446 28.1747  34
   8   0   8 5167.77 190.780  24
   8   0   8 5238.40 184.595  34
   8   0   9-8.14159 26.4520  24
   8   0   9 3.58414 22.3761  34
   8   0  10 1012.18 63.4242  24
   8   0  10 859.576 75.4878   6
  -8   1  11 1083.02 62.1103  32
   8  -1 -11 1197.65 59.9379   5
   8  -1 -11 1230.23 60.4297   4
   8   1 -10 2214.66 98.7669  30
   8  -1 -10 2180.75 98.2835   4
   8   1 -10 2093.50 95.0932   4
   8  -1 -10 2186.45 98.9282   5
   8   1 -10 2185.23 97.3625   5
  -8  -1  10 2168.20 102.616  38
  -8   1  10 2081.90 101.277  38
   8   1  -9 16371.1 381.464  30
   8  -1  -9 15671.6 374.633   4
   8   1  -9 16168.5 376.703   4
   8  -1  -9 16339.7 379.827   5
   8   1  -9 15624.6 374.379   5
  -8  -1   9 15704.1 389.446  38
  -8   1   9 16033.9 392.919  38
   8   1  -8 7601.91 241.653  30
   8  -1  -8 7420.55 234.079   4
   8   1  -8 7353.92 231.547   4
   8  -1  -8 7292.44 233.881   5
   8   1  -8 7405.42 233.029   5
  -8  -1   8 7322.29 247.124  38
  -8   1   8 7556.67 250.700  38
   8   1  -7 25874.0 566.662  30
   8  -1  -7 24054.1 549.824   4
   8   1  -7 25055.2 551.575   4
   8  -1  -7 24667.1 554.103   5
   8   1  -7 24172.0 549.572   5
  -8  -1   7 24476.0 574.024  38
  -8   1   7 24201.3 573.268  38
   8   1  -6 6174.91 223.901  30
   8  -1  -6 6466.42 223.359   4
   8   1  -6 6187.37 219.277   4
   8  -1  -6 6598.29 226.606   5
   8   1  -6 5960.57 216.792   5
  -8  -1   6 6098.66 233.169  38
  -8   1   6 6307.67 236.698  38
   8   1  -5 21672.7 496.788  30
   8  -1  -5 19519.4 477.584   4
   8   1  -5 20601.5 483.616   4
   8  -1  -5 20169.1 483.357   5
   8   1  -5 20040.3 480.954   5
  -8  -1   5 19344.6 497.799  38
  -8   1   5 20077.0 501.769  38
   8   1  -4 1772.76 113.189  30
   8  -1  -4 1737.71 109.475   4
   8   1  -4 1813.43 111.630   4
   8  -1  -4 1987.72 117.175   5
   8   1  -4 1870.70 113.595   5
  -8  -1   4 1487.75 110.086  38
  -8   1   4 1709.77 117.069  38
  -8  -1   3 41527.7 884.714  38
  -8   1   3 42498.8 887.635  38
   8  -1  -3 40759.2 1029.46   1
   8   1  -3 40040.2 1025.67   1
   8  -1  -3 44019.5 869.087   4
   8   1  -3 43519.0 865.857   4
   8   1  -3 45533.9 880.488  30
   8  -1  -3 41378.4 1037.73   7
   8   1  -3 40436.0 1031.03   7
   8  -1  -3 44664.8 873.544   5
   8   1  -3 44445.1 869.669   5
   8   1  -3 42686.6 1055.63  43
  -8  -1   2 52187.6 1045.64  38
  -8   1   2 52367.8 1047.56  38
   8   1  -2 54516.4 1033.33  30
   8  -1  -2 53187.0 1021.06  30
   8  -1  -2 51389.7 1200.02   1
   8   1  -2 47903.5 1179.93   1
   8  -1  -2 53861.9 1026.05   4
   8   1  -2 53527.0 1024.13   4
   8  -1  -2 53838.6 1028.75   5
   8   1  -2 53019.3 1025.97   5
   8  -1  -2 49622.1 1193.45   7
   8   1  -2 51166.7 1202.15   7
   8   1  -2 50917.8 1210.74  43
   8   1  -1 32466.8 694.591  30
   8  -1  -1 33946.8 694.274  30
   8  -1  -1 32148.5 850.038   1
   8   1  -1 31533.0 841.820   1
   8  -1  -1 33904.2 697.083   4
   8   1  -1 32867.4 690.700   4
   8  -1  -1 33008.8 694.918   5
   8  -1  -1 31344.5 848.219   7
   8   1  -1 31164.0 842.880   7
   8   1  -1 33157.6 693.899   5
   8   1  -1 30568.2 846.740  43
   8   1   0 7259.64 242.298  30
   8   1   0 7021.26 229.379  29
   8  -1   0 7494.19 244.059  30
   8  -1   0 7834.79 248.551   4
   8   1   0 6879.84 236.446   4
   8  -1   0 7051.53 335.623   1
   8   1   0 6853.00 330.499   1
   8  -1   0 7548.56 246.842   5
   8  -1   0 7014.78 337.962   7
   8   1   0 7158.15 338.618   7
   8   1   0 7313.70 243.197   5
   8   1   0 7266.63 237.189  22
  -8   1  -1 1306.01 129.099  39
  -8  -1  -1 1302.08 128.399  39
   8  -1   1 1466.41 101.708   4
   8   1   1 1432.24 101.282   4
   8  -1   1 1383.78 148.070   1
   8   1   1 1518.04 156.319   1
   8  -1   1 1409.76 99.2059  30
   8   1   1 1633.15 106.852  30
   8   1   1 1543.02 98.4897  29
   8   1   1 1406.87 96.2430  22
   8  -1   1 1715.10 164.420   7
   8   1   1 1277.43 143.456   7
   8   1   1 1521.48 104.576   5
   8  -1   1 1277.76 111.231   6
   8   1   1 1334.07 117.187   6
   8  -1   1 1473.66 103.584   5
  -8  -1  -2 152.119 51.7621  39
  -8   1  -2 84.0570 43.8111  39
   8   1   2 171.489 43.9161  30
   8  -1   2 203.073 45.7630  30
   8  -1   2 172.810 46.1147   4
   8   1   2 173.155 43.9589   4
   8  -1   2 185.351 66.8603   1
   8  -1   2 232.253 46.4863   5
   8   1   2 204.356 46.5832   5
   8   1   2 147.484 57.2514   1
   8   1   2 138.801 37.5370  22
   8  -1   2 213.694 44.2597  22
   8  -1   2 85.3177 51.3217   6
   8   1   2 214.379 69.8002   6
   8  -1   2 198.787 62.0541   7
   8   1   2 86.5491 46.4609   7
   8   1   3 371.206 57.8266  30
   8  -1   3 455.051 63.6707  30
   8  -1   3 508.032 64.4069   4
   8   1   3 531.382 65.7120   4
   8  -1   3 446.552 61.4020   5
   8   1   3 469.415 63.8895   5
   8   1   3 456.756 60.3629  22
   8  -1   3 455.680 58.7590  22
   8  -1   3 376.585 72.6637   6
   8   1   3 645.339 96.6146   6
   8   1   4 134.520 40.3621  22
   8  -1   4 148.880 41.1051  22
   8  -1   4 204.216 49.7556   4
   8   1   4 147.874 45.2945   4
   8  -1   4 183.693 45.7925   5
   8   1   4 120.178 42.4776   5
   8   1   4 107.603 38.7208  30
   8  -1   4 123.734 43.2537  24
   8   1   4 129.643 44.5725  24
   8  -1   4 248.968 61.0037   6
   8   1   4 343.058 79.3299   6
   8   1   5 9718.42 283.594  22
   8  -1   5 9594.49 300.363  34
   8  -1   5 9681.49 304.179  24
   8   1   5 9904.68 307.466  24
   8  -1   5 9493.04 324.675   6
   8   1   5 9836.57 332.242   6
   8  -1   5 9462.80 298.896   4
   8   1   5 9300.45 300.100   4
   8  -1   5 9451.71 301.045   5
   8   1   5 9055.15 298.160   5
   8  -1   6 988.231 87.6792  34
   8  -1   6 1001.00 88.2266  24
   8   1   6 923.016 85.7253  24
   8  -1   6 1022.15 86.8510  27
   8   1   6 878.247 104.985   6
   8  -1   6 981.165 103.511   6
   8  -1   6 974.007 87.5600   4
   8   1   6 962.408 87.9513   4
   8  -1   6 915.333 86.1101   5
   8   1   6 849.554 82.8926   5
   8  -1   7 7431.50 250.843  34
   8  -1   7 7815.39 278.100   6
   8   1   7 7976.40 280.219   6
   8  -1   7 8189.24 261.829  24
   8   1   7 8150.27 259.999  24
   8  -1   7 8085.33 252.674  27
   8  -1   8 269.294 46.0227  34
   8  -1   8 326.361 69.4015   6
   8   1   8 197.347 68.5468   6
   8  -1   8 280.909 47.7017  24
   8   1   8 260.969 47.2829  24
   8  -1   8 224.971 41.9560  27
   8  -1   9 3065.42 126.373  34
   8  -1   9 3058.66 143.789   6
   8   1   9 2940.70 142.250   6
   8  -1   9 3122.81 129.443  24
   8   1   9 2984.60 126.953  24
   8  -1  10 132.417 26.3794  34
   8  -1  10 164.125 45.3510   6
   8   1  10 110.969 46.1180   6
   8  -1  10 113.865 26.4188  24
   8   1  10 164.481 29.0326  24
   8   2 -10 3897.01 131.107  30
  -8   2  10 3199.11 125.584  32
   8   2  -9 1306.05 83.4149  30
   8  -2  -9 1275.75 79.4986   4
   8  -2  -9 1321.33 80.2357   5
  -8   2   9 1319.19 84.3652  38
  -8   2   8 3702.51 157.495  38
   8  -2  -8 3678.24 148.721   4
   8   2  -8 3573.06 154.382  30
   8  -2  -8 3550.86 147.135   5
  -8   2   8 3466.88 146.204  21
   8   2  -7 57.8735 35.9044  30
   8   2  -7 13.9795 27.0049   5
   8  -2  -7 66.8170 36.1594   4
   8   2  -7 59.9246 29.5747   4
   8  -2  -7 28.9723 31.3846   5
  -8   2   7 49.6175 30.8992  38
  -8   2   7 50.8418 33.4649  21
   8   2  -6 179.266 45.6533  30
   8  -2  -6 145.900 38.5658   4
   8   2  -6 186.059 41.1658   4
   8  -2  -6 193.201 44.6602   5
   8   2  -6 183.151 40.6482   5
  -8   2   6 192.591 46.3280  38
  -8   2   6 120.005 39.8248  21
   8   2  -5 360.974 56.9973  30
   8  -2  -5 393.962 56.7226   4
   8   2  -5 417.598 55.7922   4
   8  -2  -5 413.697 56.5596   5
   8   2  -5 456.657 57.9668   5
  -8   2   5 380.307 60.3061  38
   8   2  -4 115.491 39.2787  30
   8  -2  -4 87.0042 34.9741   4
   8   2  -4 146.514 39.0345   4
   8  -2  -4 144.684 39.9214   5
   8   2  -4 193.880 44.1409   5
  -8   2   4 77.0690 32.6990  38
   8   2  -3 54460.5 1046.37  30
   8  -2  -3 53162.2 1031.57   4
   8   2  -3 53815.7 1031.58   4
   8  -2  -3 53613.9 1033.90   5
   8   2  -3 53415.0 1032.64   5
  -8   2   3 52120.0 1051.98  38
   8   2  -2 853.061 79.7994  30
   8  -2  -2 900.906 79.9837   4
   8   2  -2 958.148 82.6743   4
   8  -2  -2 885.978 78.7664   5
   8   2  -2 980.833 83.3706   5
  -8   2   2 807.815 79.9128  38
  -8   2   1 28507.7 651.067  38
   8   2  -1 29796.2 639.343  30
   8   2  -1 28228.1 810.535  43
   8   2  -1 29645.3 634.835   5
   8   2  -1 29579.1 633.028   4
   8   2   0 22994.6 516.246  29
   8   2   0 22713.5 524.749  30
   8   2   0 21904.1 683.803  43
   8   2   0 22591.7 522.256   5
   8   2   0 22629.3 520.072   4
   8   2   1 6474.39 223.198   4
   8   2   1 6385.80 224.976   5
  -8  -2  -1 6521.52 296.887  39
   8   2   1 6060.51 322.862  43
   8   2   1 6080.24 213.471  29
   8   2   1 6256.06 220.987  30
   8   2   1 5921.86 214.493  22
   8   2   1 6058.89 246.236   6
   8   2   2 4623.80 187.982  30
   8   2   2 4977.65 187.771  29
   8   2   2 4690.87 185.106  22
   8   2   2 5034.05 194.163   4
   8   2   2 4342.60 184.975   5
   8   2   2 4651.02 215.456   6
   8   2   3 25128.8 554.025  29
   8   2   3 24857.8 564.533  30
   8  -2   3 24253.8 566.010  30
   8   2   3 24579.5 568.666   4
   8   2   3 24598.6 571.157   5
   8   2   3 26021.7 613.010   6
   8   2   3 25390.0 561.294  22
   8   2   4 6862.42 239.817   4
   8   2   4 6710.77 239.548   5
   8   2   4 7343.55 236.390  22
   8  -2   4 7088.40 247.086  24
   8   2   4 6597.89 238.077  24
   8  -2   4 6964.96 263.224   6
   8   2   4 6851.45 267.576   6
   8   2   5 8376.87 270.857   4
   8   2   5 8296.09 272.236   5
   8  -2   5 8294.03 274.252  34
   8  -2   5 8637.34 276.170  24
   8   2   5 8586.17 273.427  24
   8  -2   5 8792.82 298.977   6
   8   2   5 8253.16 294.990   6
   8   2   5 8850.24 261.480  22
   8   2   6 5062.68 219.850   6
   8  -2   6 5159.15 199.107  24
   8   2   6 5036.38 195.599  24
   8  -2   6 5198.62 201.005  27
   8  -2   6 5244.43 202.449  34
   8  -2   7 1530.30 99.1150  24
   8   2   7 1370.51 93.8777  24
   8  -2   7 1419.43 96.6159  27
   8   2   7 1340.37 117.143   6
   8  -2   7 1320.10 95.3226  34
   8  -2   8 2664.86 123.967  24
   8  -2   8 2716.73 125.649  27
   8   2   8 2641.43 144.658   6
   8  -2   8 2861.88 129.866  34
   8  -2   9 1536.65 83.5122  27
   8   2   9 1532.78 100.528   6
   8  -2   9 1676.44 87.7642  34
   8  -2  10 11.9740 18.4802  34
  -8   2 -10 8.46371 15.0943  25
   8   3 -10 206.533 29.9144  30
  -8   3   9 1470.52 80.7347  21
   8   3  -9 1484.66 82.6473  30
  -8   3   8 6434.73 205.645  21
   8  -3  -8 6237.19 193.764  28
   8   3  -8 6923.79 211.002  30
   8   3  -7 414.116 55.9981  30
  -8   3   7 367.746 52.9345  21
   8  -3  -7 425.462 50.9719  28
  -8   3   6 2789.59 141.838  21
   8  -3  -6 2767.46 130.073  28
   8   3  -6 2966.07 141.623  30
   8  -3  -5 3647.19 155.704  28
   8   3  -5 4017.75 168.521  30
   8  -3  -4 24420.6 546.438  28
   8   3  -4 25711.8 566.284  30
   8  -3  -3 951.927 77.8082  28
   8   3  -3 950.451 81.3481  30
   8   3  -2 10626.7 302.714  30
   8  -3  -2 10220.8 292.437  28
   8  -3  -1 7303.28 233.079  28
   8   3  -1 7070.92 235.792  29
   8  -3   0 8908.73 264.197  28
   8   3   0 8566.78 267.810  29
   8  -3   1 1950.54 112.407  28
   8   3   1 2020.54 115.837  29
   8   3   2 2909.56 143.357  22
   8  -3   2 2957.55 140.027  28
   8   3   2 2953.00 141.563  29
   8   3   3 9.93726 26.8636  29
   8  -3   3 29.9932 27.0270  28
   8   3   3-5.09015 32.2163  22
   8   3   4 942.924 77.0646  29
   8  -3   4 879.448 77.8427  28
   8   3   4 922.191 77.2317  22
   8  -3   4 1054.50 89.3723  34
   8  -3   5 49.6420 32.4752  34
   8  -3   5 24.7737 29.1741  28
   8  -3   5 89.5837 38.2100  27
   8  -3   6 3050.58 143.363  34
   8  -3   6 2631.25 130.144  28
   8  -3   6 2722.74 138.313  27
   8  -3   7 507.736 57.7821  34
   8  -3   7 501.660 57.1133  28
   8  -3   7 510.948 59.2372  27
   8  -3   8 884.432 67.0983  34
   8  -3   8 820.124 65.7331  27
   8  -3   8 759.049 63.5934  26
   8  -3   9 1517.11 76.4746  34
   8  -3   9 1444.66 75.5646  27
  -8   4   9 8570.44 212.977  21
   8  -4  -9 8519.59 208.349  28
  -8   4   8 373.851 46.2240  21
   8  -4  -8 384.401 43.6806  28
  -8   4   7 6788.10 214.065  21
   8  -4  -7 6678.56 205.170  28
  -8   4   6 862.919 76.9563  21
   8  -4  -6 914.738 74.0715  28
  -8   4   5 1706.31 108.491  21
   8  -4  -5 1723.63 102.933  28
   8  -4  -4 7269.27 233.865  28
   8  -4  -3 18768.8 446.260  28
   8  -4  -2 13175.2 346.570  28
   8   4  -2 12881.6 345.416  29
   8   4  -1 129.607 39.3409  29
   8  -4  -1 161.377 42.0439  28
   8  -4   0 4045.13 168.663  28
   8   4   0 4187.90 172.352  29
   8   4   1 5756.87 208.786  29
   8  -4   1 5906.93 209.828  28
   8   4   2 15.1545 26.2814  29
   8   4   2 15.0480 27.6181  22
   8  -4   2 15.2583 30.8588  28
   8   4   3 258.702 48.1497  29
   8  -4   3 116.517 36.6223  28
   8  -4   4 2361.68 126.485  28
   8   4   4 2430.22 119.351  29
   8  -4   4 2653.12 135.607  27
  -8   4  -5 4334.44 170.631  20
   8  -4   5 4480.43 174.820  28
   8  -4   5 4395.08 175.970  27
  -8   4  -6 113.194 31.8615  20
   8  -4   6 149.955 35.9339  28
   8  -4   7 4011.98 150.132  28
   8  -4   7 4160.00 152.782  27
  -8   4  -8 689.191 54.4432  25
   8  -4   8 748.654 55.8369  27
   8  -4   8 742.794 58.0398  26
  -8   4  -9 218.202 26.6548  25
  -8   5   8 209.840 30.5414  21
   8  -5  -8 180.937 28.2183  28
  -8   5   7 50.5142 26.6961  21
   8  -5  -7 42.1608 25.0370  28
  -8   5   6 7917.64 230.820  21
   8  -5  -6 8120.92 228.534  28
  -8   5   5 988.776 76.8693  21
   8  -5  -5 1166.35 80.2504  28
   8  -5  -4 3246.87 142.212  28
   8  -5  -3 872.098 75.1302  28
   8   5  -3 895.614 73.6922  29
   8   5  -2 408.504 53.7787  29
   8  -5  -2 318.434 48.5049  28
   8  -5  -1 2901.92 139.157  28
   8   5  -1 3098.31 142.805  29
   8  -5   0 1233.10 89.8718  28
   8   5   0 1455.59 96.5901  29
   8   5   1 130.635 36.0169  29
   8  -5   1 151.777 39.1899  28
   8   5   1 113.511 42.6708  37
  -8   5  -2 1372.55 94.9719  20
   8  -5   2 1447.97 96.2990  28
   8   5   2 1389.98 92.3362  29
  -8   5  -3 2230.90 118.939  20
   8  -5   3 2135.65 117.494  28
   8   5   3 2310.50 114.095  29
  -8   5  -4 57.8007 31.7435  20
   8  -5   4 108.277 34.2000  28
  -8   5  -5 7752.36 225.846  20
   8  -5   5 7222.42 225.506  28
  -8   5  -6 155.991 32.1393  20
   8  -5   6 180.618 37.8708  28
   8  -5   7 3410.68 123.413  28
   8  -5   7 3283.98 125.160  26
   8  -5   8 1967.18 80.5577  26
   8  -6  -7-4.27343 16.9324  28
  -8   6   7 38.0264 19.1556  23
   8  -6  -6 69.8293 23.6381  28
   8  -6  -5 46.3548 23.3782  28
   8  -6  -4 917.340 67.5528  28
   8  -6  -3 3299.07 134.545  28
   8   6  -3 3125.85 128.046  29
   8  -6  -2 577.112 57.0966  28
   8   6  -2 570.803 57.4995  29
   8   6  -1 2012.28 105.771  29
   8  -6  -1 1940.26 105.712  28
   8   6  -1 1819.31 115.123  37
   8  -6   0 3789.86 150.748  28
   8   6   0 3500.54 141.973  29
   8   6   0 3274.79 154.758  37
   8  -6   1 11155.4 297.277  28
   8   6   1 11317.7 290.952  29
   8   6   1 11029.0 312.621  37
   8  -6   2 2744.45 124.675  28
   8   6   2 2768.61 118.515  29
  -8   6  -2 2567.80 119.877  20
   8   6   2 2791.86 131.878  37
  -8   6  -3 13684.5 332.489  20
   8  -6   3 14435.1 341.073  28
   8   6   3 13807.4 319.788  29
  -8   6  -4 470.712 49.1779  20
   8  -6   4 505.579 51.3094  28
  -8   6  -5 5679.93 167.144  20
   8  -6   5 5821.11 174.604  28
  -8   6  -6 6525.99 164.906  20
   8  -6   6 5980.30 169.306  28
   8  -6   6 6218.32 174.145  26
   8  -7  -4 5172.81 145.172  28
   8   7  -3 504.771 49.7790  37
   8   7  -3 582.681 44.8651  29
   8  -7  -3 577.049 46.3986  28
   8   7  -2 9091.89 249.610  37
   8  -7  -2 9883.29 238.721  28
   8   7  -2 9562.40 235.420  29
   8   7  -1 3001.41 125.877  37
   8  -7  -1 3192.58 117.854  28
   8   7  -1 2930.48 113.170  29
   8   7   0 4535.24 158.766  37
   8   7   0 4237.44 142.130  29
   8   7   1 173.656 30.6546  29
   8   7   1 223.806 37.2846  37
   8  -7   1 200.677 34.5143  28
   8   7   2-2.39810 18.6727  29
   8  -7   2 2.90893 20.7504  28
   8   7   2 28.7851 20.7827  37
  -8   7  -3 95.7591 23.6738  20
   8  -7   3 79.2681 23.5329  28
  -8   7  -4 733.368 45.8877  20
   8  -7   4 666.682 46.3783  28
   9   0 -10-2.12037 15.1254   4
   9   0 -10-6.42457 16.3743   5
   9   0  -9 1059.66 66.0108   5
  -9   0   9 1000.87 69.0771  38
   9   0  -9 998.221 64.7618   4
   9   0  -8 3.64140 23.0468  30
  -9   0   8-4.50730 25.6872  38
   9   0  -8 3.84211 24.3171   4
   9   0  -8-11.6312 24.5384   5
   9   0  -7 12.9589 26.9689  30
  -9   0   7 10.5325 30.0137  38
   9   0  -7 22.2914 27.4451   4
   9   0  -7 22.4974 26.8956   5
   9   0  -6 38.5139 29.6363  30
   9   0  -6 9.80962 27.9542   4
   9   0  -6 9.90151 28.2161   5
  -9   0   6 17.3751 30.7293  38
   9   0  -5 1910.63 114.218  30
   9   0  -5 1932.14 115.668   5
  -9   0   5 1971.65 125.501  38
   9   0  -5 1906.17 113.874   4
   9   0  -4 21.3153 31.3667  30
   9   0  -4 5.37991 30.6618   4
   9   0  -4 27.1946 32.0146   5
  -9   0   4 25.0787 31.2875  38
   9   0  -3 4309.67 178.248  30
   9   0  -3 3817.00 171.147   5
  -9   0   3 4048.11 186.903  38
   9   0  -3 4053.22 174.692   4
   9   0  -2-16.6366 32.6406  30
   9   0  -2 5.64823 32.1894   5
  -9   0   2 12.9179 33.6025  38
   9   0  -1 2863.41 145.537  30
   9   0  -1 2631.00 141.448   5
  -9   0   1 2572.31 149.196  38
   9   0  -1 2921.25 146.518   4
   9   0   0-11.4353 39.4626   4
   9   0   0-17.4359 41.8973   5
   9   0   0 5.66711 31.7545  30
   9   0   1 54944.4 1055.89   4
   9   0   1 53824.6 1054.53   5
   9   0   1 53472.4 1048.75  30
   9   0   1 51252.0 1024.20  22
   9   0   2 17.6201 35.1066   4
   9   0   2-5.96687 33.4342   5
   9   0   2 11.4339 32.5816  30
   9   0   2 15.3964 27.2291  22
   9   0   3 2453.82 135.681  30
   9   0   3 2636.81 142.333   4
   9   0   3 2630.77 142.248   5
   9   0   3 2612.98 162.495   6
   9   0   3 2553.70 132.042  22
   9   0   4-17.2590 33.3286   4
   9   0   4 11.6873 29.1602   5
   9   0   4-10.0046 24.4131  22
   9   0   4-18.0958 38.6892  24
   9   0   5 7465.13 245.777  34
   9   0   5 7608.72 278.408   6
   9   0   5 7372.61 250.800  24
   9   0   5 7473.83 249.381   4
   9   0   5 7332.77 250.012   5
   9   0   6-14.3204 28.5320  34
   9   0   6 5.18161 28.0148  24
   9   0   7 755.672 65.3106  34
   9   0   7 893.676 74.2609  24
   9   0   8 6.37564 20.9800  34
   9   0   8 21.8014 25.0800  24
   9   0   9 382.796 40.2102  24
   9   0   9 522.316 62.8552   6
   9   1  -9 151.392 28.1748  30
   9  -1  -9 146.762 28.8927   4
   9   1  -9 145.216 29.1079   4
   9  -1  -9 157.118 30.7664   5
   9   1  -9 100.709 25.6706   5
  -9  -1   9 98.9796 27.9723  38
  -9   1   9 140.178 31.7114  38
   9   1  -8 3778.98 143.403  30
   9  -1  -8 3767.76 142.993   5
   9   1  -8 3834.76 141.959   5
   9  -1  -8 3935.50 144.480   4
   9   1  -8 3577.94 137.928   4
  -9  -1   8 3641.63 148.933  38
  -9   1   8 3930.29 153.920  38
   9   1  -7 1230.99 85.4081  30
   9  -1  -7 1261.98 85.5415   5
   9   1  -7 1178.91 82.0227   5
   9  -1  -7 1076.95 79.8539   4
   9   1  -7 1133.88 80.5759   4
  -9  -1   7 1205.75 90.4012  38
  -9   1   7 1266.16 91.8508  38
  -9  -1   6 12160.5 344.840  38
  -9   1   6 12972.4 352.578  38
  -9   1   6 12046.2 324.090  21
   9   1  -6 12882.9 336.439  30
   9  -1  -6 12116.9 328.489   4
   9   1  -6 12203.2 326.619   4
   9  -1  -6 12252.8 330.343   5
   9   1  -6 12450.2 329.869   5
   9   1  -5 1199.53 92.0181  30
   9  -1  -5 1320.91 94.9579   5
   9   1  -5 1289.72 93.7161   5
   9  -1  -5 1204.78 91.7155   4
   9   1  -5 1159.80 89.1166   4
  -9  -1   5 1219.78 98.8664  38
  -9   1   5 1197.82 96.7318  38
   9   1  -4 8800.26 272.124  30
   9   1  -4 8657.33 268.213   5
   9  -1  -4 8418.96 267.698   5
   9  -1  -4 8562.02 267.871   4
   9   1  -4 8136.89 262.320   4
  -9  -1   4 8093.15 276.240  38
  -9   1   4 8891.28 286.113  38
   9   1  -3 1461.03 102.408  30
   9  -1  -3 1091.01 87.5477  30
   9  -1  -3 1288.72 96.2978   5
   9   1  -3 1133.94 91.5803   5
   9  -1  -3 1338.02 97.8131   4
   9   1  -3 1141.27 91.0075   4
  -9  -1   3 1265.91 100.602  38
  -9   1   3 1288.71 102.013  38
   9   1  -2 1625.73 109.749  30
   9  -1  -2 1424.09 101.256  30
   9  -1  -2 1599.78 108.432   5
   9   1  -2 1496.17 105.914   5
   9  -1  -2 1440.36 103.292   4
   9   1  -2 1481.38 104.404   4
  -9  -1   2 1618.72 114.128  38
  -9   1   2 1514.91 112.136  38
  -9  -1   1 2644.29 149.031  38
  -9   1   1 2643.33 149.081  38
   9   1  -1 2933.02 146.151  30
   9  -1  -1 2631.20 137.270  30
   9   1  -1 2543.16 131.560  22
   9  -1  -1 2653.16 141.381   4
   9   1  -1 2686.59 140.679   4
   9  -1  -1 2578.81 138.837   5
   9   1  -1 2557.87 139.904   5
   9  -1   0 311.026 56.9439   4
   9   1   0 275.309 53.7925   4
   9  -1   0 379.208 57.8495   5
   9   1   0 268.335 52.0072   5
   9   1   0 278.642 53.1368  30
   9  -1   0 258.465 49.1210  30
   9   1   0 303.400 51.8199  22
   9  -1   1 835.808 80.3152   4
   9   1   1 645.434 72.4693   4
   9  -1   1 682.169 73.7192   5
   9   1   1 569.964 68.6211   5
   9   1   1 750.388 77.1911  30
   9  -1   1 607.590 70.6639  30
   9   1   1 601.093 66.4685  22
   9   1   2-5.66567 31.7471  30
   9  -1   2-5.58309 27.8610  30
   9   1   2 72.4677 32.7620  22
   9  -1   2 34.8144 26.8907  22
   9  -1   2-29.1034 56.1448   6
   9   1   2 14.5694 66.5119   6
   9  -1   2-5.74018 29.8642   4
   9   1   2 22.9209 34.7666   4
   9  -1   2 52.4805 34.3227   5
   9   1   2 17.4648 30.2878   5
   9  -1   3 1333.52 101.393   4
   9   1   3 1403.34 103.206   4
   9  -1   3 1412.27 104.818   5
   9   1   3 1489.15 105.776   5
   9   1   3 1542.89 105.078  30
   9  -1   3 1275.20 96.6821  30
   9  -1   3 1335.64 103.266  24
   9   1   3 1234.01 99.1241  24
   9  -1   3 1429.87 118.552   6
   9   1   3 1310.14 126.531   6
   9   1   3 1451.66 97.5524  22
   9  -1   3 1749.65 106.352  22
   9  -1   4 1321.37 100.370   4
   9   1   4 1398.77 102.201   4
   9  -1   4 1281.03 98.8337   5
   9   1   4 1376.76 102.307   5
   9   1   4 1492.42 97.6280  22
   9  -1   4 1414.12 104.417  24
   9   1   4 1408.97 103.822  24
   9  -1   4 1245.97 115.790   6
   9   1   4 1460.34 131.155   6
   9  -1   5 122.649 39.2916   4
   9   1   5 128.704 40.2928   4
   9  -1   5 102.999 35.7372   5
   9   1   5 147.198 42.5028   5
   9   1   5 110.125 34.1619  22
   9  -1   5 167.117 44.9237  34
   9  -1   5 111.447 64.0239   6
   9   1   5 114.640 37.7377  24
   9  -1   5 153.991 39.6662  27
   9  -1   5 115.509 42.1103  24
   9  -1   6 6291.59 238.777   6
   9   1   6 6511.74 246.346   6
   9  -1   6 6384.38 219.373  24
   9   1   6 6041.61 214.527  24
   9  -1   6 6561.91 213.266  27
   9  -1   6 6555.55 217.770  34
   9  -1   7 2031.19 106.301  34
   9  -1   7 2193.66 130.095   6
   9   1   7 2050.76 132.316   6
   9  -1   7 1904.04 105.554  24
   9   1   7 2111.04 109.929  24
   9  -1   7 2031.22 102.518  27
   9  -1   8 11558.4 279.510  34
   9  -1   8 10936.2 295.313   6
   9   1   8 11284.9 300.506   6
   9  -1   8 11428.5 281.997  24
   9   1   8 11513.3 281.335  24
   9  -1   9 3657.89 118.647  24
   9   1   9 3681.08 117.828  24
   9  -1   9 3625.06 115.645  34
   9   2  -9 205.270 30.4519  30
   9   2  -8 201.646 36.0669  30
  -9   2   8 205.171 34.7538  21
   9  -2  -8 244.140 37.2865   4
   9  -2  -8 272.825 37.9573   5
  -9   2   8 217.246 37.5248  38
   9   2  -7 419.854 52.2443  30
  -9   2   7 312.575 47.8653  21
   9  -2  -7 363.586 46.9353   5
   9  -2  -7 383.415 47.7048   4
  -9   2   7 448.466 53.7678  38
  -9   2   6 620.222 67.7968  38
  -9   2   6 657.914 67.0539  21
   9   2  -6 625.908 65.6623  30
   9  -2  -6 501.097 56.2713   4
   9   2  -6 615.387 61.2323   4
   9  -2  -6 581.770 60.6523   5
   9   2  -6 553.352 58.9109   5
   9   2  -5 2726.55 135.360  30
   9  -2  -5 2572.35 129.330   5
   9   2  -5 2780.10 132.016   5
   9  -2  -5 2681.49 131.071   4
   9   2  -5 2507.15 125.025   4
  -9   2   5 2795.27 142.013  38
   9   2  -4 2160.18 123.002  30
   9  -2  -4 2032.24 118.328   5
   9   2  -4 2136.12 118.170   5
   9  -2  -4 2098.53 117.685   4
   9   2  -4 2217.11 120.111   4
  -9   2   4 2468.61 134.988  38
   9   2  -3 21198.6 494.470  30
   9  -2  -3 20142.4 484.571   5
   9   2  -3 20678.2 486.227   5
   9  -2  -3 21007.0 487.187   4
   9   2  -3 20921.1 485.966   4
  -9   2   3 21021.8 505.651  38
   9   2  -2 12193.1 336.810  30
   9  -2  -2 11659.7 329.736   5
   9   2  -2 12050.3 332.786   5
   9   2  -2 11989.6 330.758   4
   9  -2  -2 11769.4 329.194   4
  -9   2   2 11953.4 347.535  38
  -9   2   1 28088.3 638.249  38
   9   2  -1 27414.7 614.887  22
   9   2  -1 28706.2 626.537  30
   9  -2  -1 29097.9 623.661   4
   9   2  -1 28585.4 620.131   4
   9   2  -1 27896.8 619.280   5
   9  -2  -1 28853.1 624.360   5
   9   2   0 5050.40 189.550  29
   9   2   0 5372.49 202.528  30
   9   2   0 5136.93 196.574  22
  -9   2   0 5468.14 215.535  38
   9  -2   0 5157.02 198.083   4
   9   2   0 4862.24 194.019   4
   9  -2   0 5249.77 200.745   5
   9   2   0 5118.20 199.426   5
   9   2   1 6421.97 216.765  29
   9   2   1 6330.58 223.903  30
   9   2   1 6030.25 216.608  22
   9  -2   1 6152.47 220.956   4
   9   2   1 6357.88 224.521   4
   9  -2   1 6294.07 225.235   5
   9   2   1 6274.49 224.606   5
   9   2   2 441.251 59.0562  30
   9   2   2 473.427 59.4102  22
   9  -2   2 570.419 65.7604   4
   9   2   2 437.419 60.2354   4
   9  -2   2 470.009 62.2605   5
   9   2   2 493.692 62.7476   5
   9  -2   3 18473.1 452.303   4
   9   2   3 18381.0 452.623   4
   9  -2   3 18794.4 456.472   5
   9   2   3 19398.2 461.730   5
   9   2   3 18489.7 445.052  22
   9   2   3 18588.1 449.578  30
   9  -2   3 18457.1 459.661  24
   9   2   3 18908.7 459.411  24
   9  -2   3 18812.8 486.315   6
   9   2   3 18367.1 485.546   6
   9  -2   4 1729.02 108.432   4
   9   2   4 1556.24 103.854   4
   9  -2   4 1742.52 109.330   5
   9   2   4 1998.39 116.940   5
   9   2   4 1801.10 105.702  22
   9  -2   4 1727.98 110.921  24
   9   2   4 1945.53 115.672  24
   9  -2   4 1701.30 124.184   6
   9   2   4 1825.69 138.381   6
   9  -2   4 1739.93 111.833  34
   9   2   5 2060.47 114.558   4
   9   2   5 1899.64 111.455   5
   9  -2   5 2000.87 116.383  34
   9   2   5 1980.60 105.293  22
   9  -2   5 1959.52 112.629  24
   9   2   5 1882.67 110.049  24
   9  -2   5 2055.50 116.173  27
   9   2   5 2072.36 143.507   6
   9  -2   6-13.2432 27.9393  24
   9  -2   6-4.50189 24.7868  27
   9  -2   6 27.5072 29.7901  34
   9  -2   7 576.762 55.5054  24
   9  -2   7 432.183 48.6211  27
   9  -2   7 531.907 53.8517  34
   9  -2   8 1520.39 79.0605  34
   9  -2   8 1517.94 77.6368  27
   9   3  -9 29.5255 16.1324  30
   9   3  -8 1424.43 74.9277  30
  -9   3   8 1286.40 71.6162  21
   9   3  -7 43.3291 25.7676  30
  -9   3   7 49.5965 27.2247  21
   9   3  -6-8.27488 26.1870  30
  -9   3   6 49.3111 30.9405  21
   9   3  -5 40.7197 29.0318  30
  -9   3   5 64.3750 32.1879  21
   9   3  -4 66.5285 33.9149  30
   9   3  -3 7965.31 248.913  30
   9   3  -2 362.967 54.0885  30
   9   3  -1 1121.77 84.1224  29
   9   3   0 174.034 40.3533  29
   9   3   0 197.756 42.3988  22
   9   3   1 5922.64 205.720  29
   9   3   1 5937.43 211.473  22
   9   3   2 12170.3 325.504  29
   9   3   2 12378.2 330.527  22
   9   3   3 7752.31 240.679  22
   9  -3   4 8718.54 266.363  34
   9   3   4 9106.02 256.064  22
   9  -3   5 4416.28 168.142  34
   9  -3   5 4202.75 166.175  27
   9  -3   6 3351.41 136.778  34
   9  -3   6 3331.22 137.387  27
   9  -3   7 8174.78 221.341  34
   9  -3   7 8482.21 225.240  27
   9  -3   8 28.7975 18.5326  34
   9  -3   8 66.6928 21.2066  27
  -9   4   8 1571.12 71.2358  21
  -9   4   7 378.283 43.5332  21
   9  -4  -7 342.430 37.5478  28
  -9   4   6 1190.31 77.9635  21
   9  -4  -6 1262.45 72.8573  28
  -9   4   5 1146.44 81.1922  21
   9  -4  -5 1054.36 72.1592  28
  -9   4   4 11813.3 320.762  21
   9  -4  -4 12513.0 309.414  28
   9  -4  -3 14077.5 346.070  28
   9  -4  -2 41901.8 820.298  28
   9  -4  -1 1153.56 83.0091  28
   9   4  -1 1258.06 85.9865  29
   9   4   0 8489.36 260.061  22
   9   4   0 9235.08 262.709  29
   9  -4   0 8816.07 256.706  28
   9   4   1 264.709 44.3899  22
   9   4   1 419.405 51.9297  29
   9  -4   1 402.471 54.3594  28
   9   4   2 9450.25 268.915  22
   9  -4   2 9574.39 271.197  28
   9   4   2 9739.14 269.596  29
   9   4   3 908.603 69.2510  22
   9  -4   3 735.248 65.3190  28
  -9   4  -4 6053.28 196.317  20
   9  -4   4 6090.96 195.687  28
   9  -4   4 6345.83 205.383  27
  -9   4  -5 292.860 41.4283  20
   9  -4   5 330.173 44.3813  28
   9  -4   5 439.396 50.2437  27
   9  -4   6 139.189 29.1114  28
   9  -4   6 133.081 30.4767  27
   9  -4   7 126.266 27.9778  26
   9  -4   7 110.410 23.8631  27
  -9   5   6 24.2448 20.7885  21
   9  -5  -6 7.67636 16.1963  28
  -9   5   5 505.031 49.3808  21
   9  -5  -5 613.304 50.8148  28
   9  -5  -4 2956.99 118.522  28
   9  -5  -3 4765.03 162.260  28
   9  -5  -2 832.950 66.0935  28
   9   5  -2 973.562 69.5137  29
   9  -5  -1 27.6513 26.6487  28
   9   5  -1 81.5351 30.5106  29
   9   5   0 432.964 50.6090  29
   9   5   0 334.989 44.6259  22
   9  -5   0 301.949 45.0339  28
   9   5   0 258.755 47.6830  37
  -9   5  -1 3804.07 150.038  20
   9   5   1 3845.71 145.390  22
   9  -5   1 4270.73 155.165  28
   9   5   1 3980.28 148.449  29
  -9   5  -2 1777.34 96.3228  20
   9   5   2 1749.94 91.8005  29
   9  -5   2 1712.80 94.3995  28
  -9   5  -3 11067.1 280.614  20
   9  -5   3 11174.7 282.405  28
  -9   5  -4-6.46980 20.7492  20
   9  -5   4 26.6683 22.7450  28
  -9   5  -5 11121.8 259.433  20
   9  -5   5 11211.6 265.777  28
   9  -5   6 33.2000 19.7407  26
   9  -5   6 72.4204 21.4842  28
   9  -6  -5 617.249 42.1876  28
   9  -6  -4 8846.50 211.266  28
   9   6  -4 8093.23 218.284  37
   9  -6  -3 18112.1 373.984  28
   9   6  -3 16976.4 387.006  37
   9  -6  -2 8193.22 212.653  28
   9   6  -2 7841.47 204.626  29
   9   6  -2 8108.06 210.519  22
   9   6  -2 7758.09 224.210  37
   9  -6  -1 8984.00 229.427  28
   9   6  -1 8912.51 224.226  29
   9   6  -1 8643.97 221.979  22
   9   6  -1 8395.78 237.772  37
   9  -6   0 9667.53 241.957  28
   9   6   0 9165.23 233.980  29
   9   6   0 9335.77 230.912  22
   9   6   0 9545.96 252.300  37
   9  -6   1 6228.43 178.659  28
   9   6   1 5988.07 170.471  29
   9   6   1 5656.56 177.344  37
   9   6   2 10112.1 239.643  29
   9  -6   2 10373.7 251.621  28
  -9   6  -2 10218.1 244.163  20
   9  -6   3 7321.08 192.283  28
  -9   6  -3 7325.78 188.194  20
   9  -6   4 5046.70 142.814  28
  -9   6  -4 5031.98 138.142  20
  10   0  -8 356.884 37.4698   5
 -10   0   8 322.359 37.6943  38
  10   0  -8 427.046 40.5282   4
  10   0  -7-3.07177 22.3732  30
 -10   0   7 3.81612 22.1078  38
  10   0  -7 6.55825 22.3735   4
  10   0  -7 9.95197 20.9957   5
  10   0  -6 96.7958 30.5260  30
 -10   0   6 63.2908 31.5781  38
  10   0  -6 69.6651 29.6177   4
  10   0  -6 70.4908 31.3227   5
  10   0  -5-16.9229 26.4123  30
  10   0  -5-4.33673 25.5257   4
  10   0  -5 48.2769 30.6333   5
 -10   0   5 5.05254 27.3169  38
  10   0  -4 14731.6 372.716  30
  10   0  -4 15195.1 379.099   5
 -10   0   4 15289.9 393.725  38
  10   0  -4 15200.8 377.440   4
  10   0  -3 83.1510 38.0856  30
  10   0  -3-4.97876 30.6485   4
  10   0  -3 5.04945 31.0836   5
 -10   0   3 5.66931 30.6525  38
  10   0  -2 27104.2 594.986  30
  10   0  -2 27278.6 602.061   5
 -10   0   2 27705.6 619.042  38
  10   0  -2 26841.9 596.870   4
 -10   0   1-5.95269 34.4855  38
  10   0  -1-21.1290 37.6798   4
  10   0  -1 21.4613 32.5520   5
  10   0  -1-10.3952 31.0673  30
 -10   0   0 8039.31 267.271  38
  10   0   0 7726.20 250.658   4
  10   0   0 7539.88 250.754   5
  10   0   0 7509.50 247.385  30
  10   0   1 36.5348 31.1968  30
  10   0   1 8.94211 24.1735  22
 -10   0  -1-53.5193 38.1419  38
  10   0   1-21.3879 35.1870   4
  10   0   1-10.8612 36.1812   5
  10   0   2 6849.53 220.278  22
  10   0   2 7217.12 238.995   4
  10   0   2 6881.72 235.622   5
  10   0   2 7174.94 235.569  30
  10   0   3-5.30362 29.2006  24
  10   0   3 15.1779 30.2404   4
  10   0   3 30.8270 31.6268   5
  10   0   3-8.63431 26.1926  22
  10   0   4 10301.6 290.769   4
  10   0   4 10075.0 290.708   5
  10   0   4 10274.6 291.981  24
  10   0   4 10338.3 286.285  34
  10   0   5-15.5471 60.5280   6
  10   0   5 13.1042 26.8891  24
  10   0   5 12.8453 23.5754   4
  10   0   5-4.35591 25.6394   5
  10   0   5 40.1585 26.0954  34
  10   0   6 52.0096 28.6767  24
  10   0   6 66.0447 54.9806   6
  10   0   6 40.0112 23.0252  34
  10   0   7-2.93157 20.6881  24
  10   0   7-5.04559 18.1863  34
  10   1  -8 2407.06 91.7483  30
  10  -1  -8 2539.83 94.5488   4
  10   1  -8 2368.47 90.2544   4
  10  -1  -8 2609.10 95.4018   5
  10   1  -8 2319.98 89.9256   5
  10   1  -7 4535.34 148.203  30
  10  -1  -7 4479.15 147.735   5
  10   1  -7 4449.83 145.850   5
  10  -1  -7 4406.95 145.895   4
  10   1  -7 4388.67 144.605   4
 -10  -1   7 4375.50 153.374  38
 -10   1   7 4551.56 156.003  38
  10   1  -6 381.181 47.2488  30
  10  -1  -6 411.870 48.5943   5
  10   1  -6 445.107 49.1026   5
  10  -1  -6 380.992 47.5723   4
  10   1  -6 388.526 47.0097   4
 -10  -1   6 376.028 50.7246  38
 -10   1   6 431.227 51.7693  38
  10   1  -5 5231.83 182.273  30
  10  -1  -5 5211.02 182.142   5
  10   1  -5 5300.42 182.802   5
  10  -1  -5 4993.20 178.465   4
  10   1  -5 5161.20 180.074   4
 -10  -1   5 5269.02 192.581  38
 -10   1   5 5578.85 196.585  38
  10   1  -4 636.012 65.0899  30
  10   1  -4 580.862 61.8138   5
  10  -1  -4 592.578 63.4676   5
  10  -1  -4 731.247 69.1936   4
  10   1  -4 650.040 64.8861   4
 -10  -1   4 587.502 65.9555  38
 -10   1   4 691.642 71.8311  38
  10   1  -3 2194.37 119.714  30
  10  -1  -3 2350.20 124.041   5
  10   1  -3 2295.70 121.149   5
  10  -1  -3 2177.31 119.966   4
  10   1  -3 2186.87 118.250   4
 -10  -1   3 2318.51 128.733  38
 -10   1   3 2391.92 131.303  38
  10  -1  -2 1285.25 90.4415  30
  10   1  -2 1377.93 95.3145  30
  10   1  -2 1243.20 91.9486   5
  10  -1  -2 1322.09 94.6335   5
 -10  -1   2 1233.41 97.1253  38
 -10   1   2 1237.99 95.5494  38
  10  -1  -2 1321.45 93.9515   4
  10   1  -2 1238.41 91.7413   4
 -10  -1   1 91.7357 37.3003  38
 -10   1   1 144.573 43.4285  38
  10  -1  -1 195.164 45.3810   4
  10   1  -1 66.1481 35.1664   4
  10  -1  -1 156.479 44.4610   5
  10   1  -1 113.708 38.0710   5
  10   1  -1 109.029 37.0799  30
  10  -1  -1 83.7825 32.8858  30
  10  -1   0 493.835 60.0121  30
  10   1   0 390.509 56.1849  30
  10   1   0 404.216 51.5597  22
 -10  -1   0 374.743 58.8568  38
 -10   1   0 453.732 62.6802  38
  10  -1   0 455.082 60.5367   4
  10   1   0 403.191 58.0709   4
  10  -1   0 394.217 57.4965   5
  10   1   0 378.071 58.2142   5
  10   1   1 4231.57 175.997  30
  10  -1   1 4221.04 172.457  30
  10   1   1 4432.79 169.754  22
  10  -1   1 4435.48 179.354   4
  10   1   1 4118.03 174.463   4
  10  -1   1 4630.67 183.418   5
  10   1   1 4564.19 182.336   5
 -10  -1  -1 4502.71 189.615  38
 -10   1  -1 4827.73 194.116  38
  10   1   2 6957.89 219.929  22
  10   1   2 6837.97 233.093  24
  10  -1   2 6821.01 231.620   4
  10   1   2 6844.36 230.536   4
  10  -1   2 6733.23 231.583   5
  10   1   2 6943.91 232.864   5
  10   1   2 6965.23 230.552  30
  10  -1   2 6961.40 227.683  30
  10  -1   3 13119.0 351.247  24
  10   1   3 13240.2 350.629  24
  10  -1   3 13372.8 348.322   4
  10   1   3 13350.9 347.809   4
  10  -1   3 13322.4 350.480   5
  10   1   3 13233.3 348.253   5
  10   1   3 13083.3 332.282  22
  10  -1   4 6775.11 218.612  34
  10  -1   4 6503.68 217.614  24
  10   1   4 6720.46 217.989  24
  10  -1   4 6223.36 212.408   4
  10   1   4 6651.21 216.174   4
  10  -1   4 6808.77 220.583   5
  10   1   4 6445.32 215.312   5
  10   1   4 6996.75 209.420  22
  10  -1   5 7548.98 225.483   4
  10   1   5 7468.31 224.799   4
  10  -1   5 7435.53 225.866   5
  10   1   5 7266.38 223.295   5
  10  -1   5 7515.76 224.399  34
  10  -1   5 8132.20 233.418  24
  10   1   5 7564.24 226.417  24
  10  -1   5 7493.36 219.259  27
  10  -1   6 92.9095 27.5122  34
  10  -1   6 56.4085 27.9471  24
  10   1   6 6.92580 24.7133  24
  10  -1   6 44.0693 23.4023  27
  10  -1   7 1875.84 82.7165  34
  10  -1   7 1742.42 81.4607  24
  10   1   7 1750.30 80.7374  24
  10   2  -8 1268.14 61.0545  30
  10   2  -7 1313.54 71.6301  30
 -10   2   7 1158.87 65.5110  21
 -10   2   6 10395.7 268.570  38
 -10   2   6 9810.03 258.388  21
  10   2  -6 10360.5 263.377  30
  10  -2  -6 10162.6 256.515   4
  10  -2  -6 10418.5 259.080   5
 -10   2   5 4484.58 167.074  38
 -10   2   5 4395.35 162.609  21
  10   2  -5 4525.50 162.086  30
  10  -2  -5 4569.27 159.060   4
  10  -2  -5 4470.93 158.534   5
  10   2  -4 9176.13 258.634  30
  10   2  -4 8751.23 248.260   5
  10  -2  -4 8876.14 252.490   5
  10  -2  -4 8662.09 248.813   4
  10   2  -4 8877.47 247.975   4
 -10   2   4 8859.20 262.465  38
  10   2  -3 29404.9 616.907  30
  10  -2  -3 28816.4 611.009   5
  10   2  -3 29077.0 608.905   5
 -10   2   3 29513.3 626.634  38
  10  -2  -3 28825.5 609.007   4
  10   2  -3 29625.2 609.172   4
  10   2  -2 9073.28 266.655  30
  10   2  -2 8533.47 251.096  22
 -10   2   2 9477.96 279.625  38
  10  -2  -2 8844.84 261.407   4
  10   2  -2 9178.09 262.933   4
  10  -2  -2 9383.54 268.003   5
  10   2  -2 8735.61 260.512   5
  10   2  -1 10585.3 296.965  30
  10   2  -1 10442.1 287.037  22
 -10   2   1 10536.9 306.553  38
  10  -2  -1 10639.3 295.013   4
  10   2  -1 10524.3 292.446   4
  10  -2  -1 10844.2 298.125   5
  10   2  -1 10354.4 291.897   5
  10   2   0 8825.81 262.081  30
  10   2   0 8330.42 250.549  22
 -10   2   0 8702.78 270.653  38
  10  -2   0 8393.59 256.128   4
  10   2   0 8778.91 259.233   4
  10  -2   0 8518.88 258.541   5
  10   2   0 8561.73 258.873   5
  10   2   1 3105.82 140.278  30
  10   2   1 2998.64 134.511  22
  10  -2   1 2920.43 137.382   4
  10   2   1 3073.65 138.793   4
  10  -2   1 3059.84 140.343   5
  10   2   1 2907.41 137.068   5
 -10   2  -1 2961.97 145.642  38
 -10   2  -2 10808.4 306.152  38
  10   2   2 10527.8 289.081  22
  10   2   2 10987.9 295.458  30
  10  -2   2 10956.8 302.434  24
  10   2   2 10728.4 297.816  24
  10  -2   2 10684.7 294.056   4
  10   2   2 10553.7 293.478   4
  10  -2   2 10757.6 296.407   5
  10   2   2 10880.0 298.495   5
  10  -2   3 8341.43 252.398  34
  10  -2   3 8375.17 249.737  24
  10  -2   3 8211.21 244.389   4
  10   2   3 8527.64 247.011   4
  10  -2   3 8604.86 250.178   5
  10   2   3 8053.60 243.767   5
  10   2   3 8420.06 241.270  22
  10  -2   4 685.700 64.7669  34
  10  -2   4 642.900 61.3121  24
  10  -2   4 728.383 64.7741  27
  10   2   4 745.853 63.3312   4
  10   2   4 689.138 62.6555   5
  10   2   4 559.213 55.0344  22
  10  -2   5 534.958 53.6512  34
  10  -2   5 501.656 52.0358  24
  10  -2   5 470.451 50.6202  27
  10  -2   6 212.698 33.7985  34
  10  -2   6 161.610 29.7443  27
  10  -2   7 9.49014 16.1880  34
  10  -2   7 2.25642 15.0335  27
  10   3  -7 24.9614 17.3573  30
 -10   3   7 35.4938 18.7569  21
  10   3  -6 3362.62 119.448  30
 -10   3   6 3330.14 123.633  21
  10   3  -5 26.8161 21.7830  30
 -10   3   5 7.38892 24.3138  21
  10   3  -4 1899.78 97.6751  30
 -10   3   4 1832.70 100.643  21
  10   3  -3 94.7577 31.0461  30
  10   3  -3 75.4403 28.8737  22
  10   3  -2 98.0604 32.6870  30
  10   3  -2 81.0954 30.1642  22
  10   3  -1 1054.55 76.0238  22
  10   3   0 10837.5 289.096  22
  10   3   1 2489.45 119.246  22
  10   3   2 17482.1 399.592  22
  10  -3   3 549.531 56.6078  34
  10   3   3 662.660 57.4342  22
  10   3   4 18532.0 394.874  22
  10  -3   4 18247.4 406.273  34
  10  -3   4 18269.9 408.677  27
 -10   3  -5 6688.06 181.251  20
  10  -3   5 6779.46 189.872  34
  10  -3   5 6876.61 193.412  27
  10  -3   6 12715.3 280.046  34
  10  -3   6 12652.8 282.572  27
 -10   4   6 1281.89 64.7894  21
 -10   4   5 25777.1 511.271  21
 -10   4   4 23.0158 22.4384  21
  10   4  -4 31.8092 20.8508  22
  10   4  -3 16207.7 361.745  22
 -10   4   3 16179.5 368.559  21
  10   4  -2 45.9946 26.3005  22
  10   4  -1 18414.4 404.177  22
  10   4  -1 17901.8 391.729  29
  10   4   0 5693.59 180.088  22
  10   4   1 21541.5 455.774  22
  10   4   2 553.889 50.3385  22
  10  -4   3 5868.55 178.370  27
 -10   4  -3 6022.13 177.509  20
  10   4   3 6305.86 173.132  22
  10  -4   4 74.0432 23.3681  27
 -10   4  -4 86.7462 24.7849  20
  10  -4   5 804.007 50.9643  27
 -10   4  -5 715.166 46.6621  20
  10   5  -4 16.9671 15.4499  22
  10  -5  -3 8293.92 195.625  28
  10   5  -3 8176.51 199.254  22
  10  -5  -2 2050.01 84.9753  28
  10   5  -2 1959.10 93.8543  37
  10   5  -1 2275.19 90.8528  29
  10  -5  -1 2404.05 94.1476  28
  10   5  -1 2522.87 98.4001  22
  10   5   0 2733.31 103.686  22
  10  -5   0 2783.91 103.285  28
  10   5   1 134.701 25.3595  22
 -10   5  -1 90.8488 24.6692  20
  10  -5   1 102.467 24.7815  28
 -10   5  -2 4809.93 143.963  20
  10  -5   2 5127.47 145.113  28
 -10   5  -3 680.499 46.6160  20
  10  -5   3 723.727 46.9651  28
  11   0  -6 2.40689 16.6121   4
  11   0  -6-9.76727 16.8532   5
  11   0  -5 15084.9 328.422  30
  11   0  -5 14788.3 332.749   5
  11   0  -5 14970.6 332.798   4
 -11   0   5 15694.6 347.369  38
  11   0  -4 6.47063 19.9160  30
  11   0  -4 16.9018 24.3687   4
  11   0  -4 13.7212 22.2902   5
 -11   0   4 3.83848 23.6288  38
  11   0  -3 6341.35 192.355  30
  11   0  -3 6301.96 194.588   4
  11   0  -3 6531.23 197.904   5
 -11   0   3 6411.19 204.225  38
  11   0  -2-3.81286 23.1332  30
  11   0  -2-15.6906 28.5708   4
  11   0  -2-27.8937 28.4250   5
 -11   0   2 21.8462 26.8959  38
  11   0  -1 20650.2 463.013  30
  11   0  -1 21179.9 469.129   4
  11   0  -1 21675.0 472.671   5
 -11   0   1 22228.2 485.064  38
  11   0   0 11.9521 24.1714  30
  11   0   0-8.24230 27.4568   4
  11   0   0 8.36545 24.6192   5
 -11   0   0-8.96291 31.2799  38
  11   0   1 1088.70 75.3315  30
  11   0   1 1095.77 77.7872   4
  11   0   1 1153.00 79.5643   5
 -11   0  -1 1286.22 86.5017  38
  11   0   1 1023.95 76.6244  24
  11   0   2 38.5320 25.6797   4
  11   0   2 62.5800 29.6344   5
  11   0   2 76.7003 28.8032  24
 -11   0  -2 8.30875 23.6846  38
  11   0   3 112.049 29.5997  34
  11   0   3 71.4199 29.0617   4
  11   0   3 72.5976 29.7800   5
  11   0   3 102.943 30.8808  24
 -11   0  -3 125.792 32.2596  38
  11   0   4-2.91226 20.3271  34
  11   0   4-3.15166 20.7401   4
  11   0   4-3.20479 22.1191   5
 -11   0  -4 13.3622 20.5633  38
  11   0   4 9.63853 21.4053  24
  11   0   5 1600.06 71.6442  34
  11   0   5 1731.73 79.6956  24
 -11   0  -5 1609.99 77.7580  38
  11   1  -6 2025.72 80.5010  30
  11  -1  -6 1998.82 80.8113   5
  11  -1  -6 2112.28 82.4028   4
  11   1  -6 1932.25 78.4975   4
  11   1  -6 2117.14 81.8905   5
  11   1  -5 1830.12 83.8347  30
  11  -1  -5 1734.81 82.9568   5
 -11  -1   5 1854.82 88.4752  38
 -11   1   5 1799.89 87.2645  38
  11  -1  -5 1828.30 83.4339   4
  11   1  -5 1835.49 83.2283   4
  11   1  -5 1715.07 81.2666   5
  11   1  -4 5080.78 160.171  30
 -11  -1   4 5109.58 167.033  38
 -11   1   4 4965.22 166.100  38
  11  -1  -4 5007.81 158.947   4
  11   1  -4 4727.92 154.822   4
  11  -1  -4 4714.37 156.540   5
  11   1  -4 5190.38 160.627   5
  11   1  -3 1158.11 74.2091  30
 -11  -1   3 1140.90 77.3890  38
 -11   1   3 1166.99 78.5129  38
  11  -1  -3 1231.33 76.0717   4
  11   1  -3 1161.60 73.9142   4
  11  -1  -3 1178.34 74.7747   5
  11   1  -3 1002.23 70.0089   5
  11   1  -2 6629.84 201.514  30
 -11  -1   2 6632.31 208.476  38
 -11   1   2 6957.81 213.431  38
  11  -1  -2 6599.32 200.668   4
  11   1  -2 6314.12 197.265   4
  11  -1  -2 6709.27 203.395   5
  11   1  -2 6447.84 199.178   5
  11   1  -1 11.7170 26.3388  30
  11  -1  -1 50.8991 26.2109  30
 -11  -1   1 4.23096 30.8180  38
 -11   1   1-4.27852 30.5218  38
  11  -1  -1 46.9361 26.9977   4
  11   1  -1 11.6078 24.4914   4
  11  -1  -1 87.3278 31.1842   5
  11   1  -1-3.92768 24.8610   5
  11   1   0 10033.9 268.568  30
  11  -1   0 9982.30 261.682  30
 -11  -1   0 10112.3 276.568  38
 -11   1   0 10431.9 279.813  38
  11  -1   0 9792.84 266.609   4
  11   1   0 9714.57 265.385   4
  11  -1   0 10269.0 272.018   5
  11   1   0 9864.20 267.267   5
  11   1   1 1158.50 71.5663  22
  11   1   1 1177.83 77.2460  30
  11  -1   1 1131.27 79.4678  24
  11   1   1 1196.95 79.7447  24
  11  -1   1 1201.67 78.9567   4
  11   1   1 1077.13 75.9864   4
  11  -1   1 1105.92 78.0592   5
  11   1   1 1112.47 76.5136   5
 -11  -1  -1 1342.57 85.8880  38
 -11   1  -1 1123.45 80.6988  38
  11   1   2 12950.1 305.399  22
 -11  -1  -2 13880.6 329.611  38
 -11   1  -2 13685.7 329.179  38
  11  -1   2 13012.3 316.842   4
  11   1   2 12986.4 316.521   4
  11  -1   2 12885.1 317.395   5
  11   1   2 12945.0 317.550   5
  11  -1   2 13079.9 320.843  24
  11   1   2 12865.3 318.106  24
 -11  -1  -3 1397.26 81.7429  38
 -11   1  -3 1387.96 81.6369  38
  11  -1   3 1327.97 77.9436  34
  11  -1   3 1245.12 75.0696   4
  11   1   3 1232.32 74.9734   4
  11  -1   3 1405.72 80.1714   5
  11   1   3 1215.21 75.6188   5
  11  -1   3 1174.46 74.9815  24
  11   1   3 1220.07 76.0651  24
 -11  -1  -4 16140.5 352.036  38
 -11   1  -4 16571.4 356.075  38
  11  -1   4 16058.0 347.822  34
  11  -1   4 16006.3 349.052  24
  11   1   4 15646.8 345.573  24
  11  -1   4 15923.4 340.845  27
  11  -1   4 15104.1 343.385   4
  11  -1   4 15338.9 345.021   5
  11  -1   5 2807.86 99.9250  34
  11  -1   5 2753.55 99.7900  24
  11   1   5 2611.28 96.6880  24
  11   2  -5 5249.21 149.028  30
 -11   2   5 5015.39 146.236  21
  11   2  -4 6252.15 176.958  30
 -11   2   4 6196.33 178.277  21
  11   2  -3 12847.0 300.847  30
 -11   2   3 12640.7 303.076  38
  11   2  -2 13988.4 326.207  30
 -11   2   2 13998.6 330.571  38
  11   2  -1 6940.05 201.970  30
 -11   2   1 6961.31 206.734  38
  11   2  -1 7063.85 194.812  22
  11   2   0 15833.1 359.627  30
 -11   2   0 16699.5 370.094  38
  11  -2   0 15479.7 360.283  24
  11   2   0 15388.0 348.754  22
  11   2   1 8368.57 225.155  30
 -11   2  -1 8704.22 233.835  38
  11   2   1 8525.35 221.851  22
  11  -2   1 7956.54 224.580  24
  11   2   2 1016.18 63.7130  22
 -11   2  -2 925.220 66.0883  38
  11  -2   2 923.570 65.2464  34
  11  -2   3 350.536 40.8018  27
 -11   2  -3 424.463 42.3771  38
  11  -2   3 324.794 39.6243  34
  11  -2   4 422.680 40.0020  27
  11  -2   4 442.121 41.1289  34
 -11   3   4 748.204 51.0986  21
  11   3  -4 630.237 44.1569  30
 -11   3   3 1005.25 62.6118  21
  11   3  -3 1012.35 58.5615  30
  11   3  -2 944.483 57.1843  22
  11   3  -1 6232.27 173.007  22
  11   3   0 5711.71 164.567  22
  11   3   1 7327.17 192.409  22
  11  -3   2 7682.57 201.228  27
  11   3   2 7753.29 195.081  22
  11  -3   3 13010.7 289.123  27
 -11   3  -3 13415.5 285.714  20
  11   3   3 13392.8 282.225  22
  11  -3   3 13145.1 284.528  34
  11   4  -2 22054.5 422.407  22
  11   4  -1 342.005 33.5461  22
  11   4   0 18648.0 371.777  22
 -11   4  -1 449.116 36.8749  20
  11   4   1 454.825 35.8963  22
  12   0  -2 4249.98 124.477   4
  12   0  -2 4069.54 123.829   5
  12   0  -1 2.33392 19.7296   4
  12   0  -1 21.2873 18.9046   5
  12   0  -1 14.7491 18.4450  24
  12   0   0 563.828 43.4715   4
  12   0   0 526.768 43.5270   5
  12   0   0 581.652 45.6521  24
  12   0   1-4.50984 17.4001   4
  12   0   1-2.28929 16.8433   5
  12   0   1 6.97015 17.2642  24
  12   1  -1 16073.1 330.261  30
  12  -1  -1 16272.7 334.889  24
  12  -1  -1 16629.6 332.871   4
  12  -1  -1 16076.0 331.460   5
  12  -1   0 5876.64 160.030  24
  12  -1   0 6420.61 161.459   4
  12  -1   0 6325.25 161.717   5
   0   0   0    0.00    0.00   0
TITL Urea_sartingmaterial_auto in P2(1)/n
REM P2(1)/n (#14 in standard setting (mkl: cell=2,tostdtrans=2,'abc'))
CELL 1.54184   9.818560   8.363857  11.786383  90.0000  91.6801  90.0000
ZERR    5.00   0.000089   0.000087   0.000113   0.0000   0.0009   0.0000
LATT  1
SYMM -x+1/2, y+1/2,-z+1/2
SFAC C H N S
UNIT 45.00 60.00 10.00 5.00
REM  CrysAlisPro recorded range (K): Min=180.0; max=180.0; aver:180.0
TEMP -93
TREF
HKLF 4
END
;
_shelx_hkl_checksum     95271
_shelx_res_file
;
TITL
    shelx.res
    created by SHELXL-2018/3 at 17:58:39 on 11-Feb-2026
CELL  1.54184   9.8193   8.3655  11.7827   90.000   91.696   90.000
ZERR     4.00   0.0001   0.0003   0.0002    0.000    0.001    0.000
LATT   1
SYMM  1/2 - X, 1/2 + Y, 1/2 - Z
SFAC  S    N    C    H
UNIT  4 8 36 48
MERG   2
OMIT    -3.00 180.00
EQIV $1 -x+1/2, y-1/2, -z+1/2
HTAB N1 S1_$1
EQIV $2 -x+1/2, y+1/2, -z+1/2
HTAB N2 S1_$2
mpla 4 n1 n2 s1 c1 c2
FMAP   2
PLAN   20
ACTA   140.00
BOND   $H
CONF
L.S.  12
TEMP   -93.00
WGHT    0.037600    0.324200
EXTI    0.001861
FVAR       7.81338
S1    1    0.195325    0.054101    0.222410    11.00000    0.01803    0.02117 =
         0.05717   -0.00239   -0.00096    0.00040
N1    2    0.433663   -0.089195    0.230044    11.00000    0.01961    0.02016 =
         0.05004   -0.00029    0.00184   -0.00038
N2    2    0.442858    0.183487    0.240028    11.00000    0.02018    0.01922 =
         0.03385   -0.00110    0.00121    0.00020
C1    3    0.368276    0.048949    0.231876    11.00000    0.02215    0.02236 =
         0.02431    0.00034    0.00254   -0.00023
C2    3    0.584793    0.176742    0.275055    11.00000    0.01998    0.01926 =
         0.03225   -0.00025    0.00235   -0.00259
C3    3    0.683543    0.147423    0.194726    11.00000    0.02471    0.02857 =
         0.03354   -0.00176    0.00565   -0.00619
C4    3    0.817268    0.123000    0.234773    11.00000    0.02246    0.03775 =
         0.04570   -0.00131    0.01014   -0.00431
AFIX  43
H4    4    0.886321    0.100088    0.182371    11.00000   -1.20000
AFIX   0
C5    3    0.850610    0.131586    0.348881    11.00000    0.02087    0.04180 =
         0.05079    0.00426   -0.00181   -0.00380
AFIX  43
H5    4    0.941803    0.112575    0.374539    11.00000   -1.20000
AFIX   0
C6    3    0.751979    0.167795    0.426592    11.00000    0.03114    0.04275 =
         0.03462    0.00079   -0.00484   -0.00483
AFIX  43
H6    4    0.776684    0.177584    0.504847    11.00000   -1.20000
AFIX   0
C7    3    0.617053    0.189896    0.390761    11.00000    0.02701    0.02714 =
         0.03194   -0.00117    0.00314   -0.00306
C8    3    0.648509    0.141272    0.069498    11.00000    0.03676    0.06167 =
         0.03320   -0.00540    0.00868   -0.00696
AFIX 123
H8A   4    0.731101    0.119455    0.027441    10.50000   -1.50000
H8B   4    0.581711    0.056244    0.054534    10.50000   -1.50000
H8C   4    0.609915    0.244113    0.045033    10.50000   -1.50000
H8D   4    0.550717    0.160420    0.057231    10.50000   -1.50000
H8E   4    0.700107    0.223631    0.030138    10.50000   -1.50000
H8F   4    0.671903    0.035762    0.039639    10.50000   -1.50000
AFIX   0
C9    3    0.507605    0.225230    0.474311    11.00000    0.03783    0.05355 =
         0.03094   -0.00460    0.00663    0.00387
AFIX 137
H9A   4    0.462779    0.326351    0.453994    11.00000   -1.50000
H9B   4    0.548669    0.233538    0.550907    11.00000   -1.50000
H9C   4    0.440239    0.138763    0.472328    11.00000   -1.50000
AFIX   0
H1N   4    0.388157   -0.176373    0.231864    11.00000    0.04414
H2N   4    0.519860   -0.092502    0.236281    11.00000    0.04175
H3N   4    0.400206    0.271063    0.246994    11.00000    0.03471
HKLF 4
REM
REM wR2 = 0.0771, GooF = S = 1.093, Restrained GooF = 1.093 for all data
REM R1 = 0.0270 for 1811 Fo > 4sig(Fo) and 0.0278 for all 1887 data
REM 123 parameters refined using 0 restraints
END
WGHT      0.0376      0.3248
REM Highest difference peak  0.226,  deepest hole -0.252,  1-sigma level  0.034
Q1    1   0.6348  0.1618  0.2346  11.00000  0.05    0.23
Q2    1   0.7485  0.1172  0.2189  11.00000  0.05    0.20
Q3    1   0.5210  0.1774  0.2593  11.00000  0.05    0.20
Q4    1   0.2878  0.0530  0.2140  11.00000  0.05    0.19
Q5    1   0.5997  0.1505  0.3344  11.00000  0.05    0.19
Q6    1   0.5514  0.1158  0.0439  11.00000  0.05    0.19
Q7    1   0.6846  0.1867  0.4027  11.00000  0.05    0.18
Q8    1   0.5695  0.2109  0.4300  11.00000  0.05    0.18
Q9    1   0.8226  0.0890  0.2931  11.00000  0.05    0.18
Q10   1   0.6682  0.1343  0.1444  11.00000  0.05    0.15
Q11   1   0.2007  0.0614  0.2952  11.00000  0.05    0.15
Q12   1   0.1813  0.1749  0.2188  11.00000  0.05    0.15
Q13   1   0.7977  0.1274  0.3862  11.00000  0.05    0.14
Q14   1   0.1648 -0.0479  0.2063  11.00000  0.05    0.14
Q15   1   0.6654  0.2738  0.0378  11.00000  0.05    0.13
Q16   1   0.4040  0.1108  0.2275  11.00000  0.05    0.13
Q17   1   0.7252  0.0678  0.0228  11.00000  0.05    0.12
Q18   1   0.5288  0.1636  0.5414  11.00000  0.05    0.11
Q19   1   0.1218 -0.0566  0.2573  11.00000  0.05    0.10
Q20   1   0.4003 -0.0145  0.2020  11.00000  0.05    0.09
;
_shelx_res_checksum     77213
data_DMPTHCl
_audit_creation_method     'SHELXL-2018/3'
_chemical_name_systematic
;
1-(2,6-Dimethylphenyl)thiouronium chloride
;
_chemical_name_common     ?
_chemical_formula_moiety     'C9 H13 N2 S +, Cl -'
_chemical_formula_sum     'C9 H13 Cl N2 S'
_chemical_formula_iupac     'C9 H13 N2 S +, Cl -'
_chemical_formula_weight     216.72
_chemical_melting_point     ?
_space_group_crystal_system     monoclinic
_space_group_name_H-M_alt     'C 2/c'
_space_group_name_Hall     '-C 2yc'
loop_
    _space_group_symop_operation_xyz
    'x, y, z'
    '-x, y, -z+1/2'
    'x+1/2, y+1/2, z'
    '-x+1/2, y+1/2, -z+1/2'
    '-x, -y, -z'
    'x, -y, z-1/2'
    '-x+1/2, -y+1/2, -z'
    'x+1/2, -y+1/2, z-1/2'
_cell_length_a     11.7848(2)
_cell_length_b     10.3644(2)
_cell_length_c     19.2687(3)
_cell_angle_alpha     90
_cell_angle_beta     105.844(2)
_cell_angle_gamma     90
_cell_volume     2264.11(7)
_cell_formula_units_Z     8
_cell_measurement_reflns_used     9109
_cell_measurement_theta_min     3.7390
_cell_measurement_theta_max     71.8700
_cell_measurement_temperature     180(2)
_exptl_crystal_description     fragment
_exptl_crystal_colour     colourless
_exptl_crystal_size_max     0.20
_exptl_crystal_size_mid     0.15
_exptl_crystal_size_min     0.10
_exptl_crystal_density_diffrn     1.272
_exptl_crystal_density_meas     ?
_exptl_crystal_density_method     ?
_exptl_crystal_F_000     912
_exptl_absorpt_coefficient_mu     4.372
_exptl_absorpt_correction_type     multi-scan
_exptl_absorpt_process_details
;
(CrysAlis PRO; Rigaku OD, 2025)
;
_exptl_absorpt_correction_T_min     0.75773
_exptl_absorpt_correction_T_max     1.00000
_diffrn_ambient_temperature     180(2)
_diffrn_source     'microsource tube'
_diffrn_radiation_type     CuK\a
_diffrn_radiation_wavelength     1.54184
_diffrn_measurement_device_type     'Rigaku Synergy-i'
_diffrn_measurement_method     'omega scans'
_diffrn_detector_area_resol_mean     ?
_diffrn_reflns_number     6924
_diffrn_reflns_av_R_equivalents     0.0280
_diffrn_reflns_av_unetI/netI     0.0293
_diffrn_reflns_theta_min     4.771
_diffrn_reflns_theta_max     71.833
_diffrn_reflns_theta_full     70.000
_diffrn_measured_fraction_theta_max     0.982
_diffrn_measured_fraction_theta_full     0.991
_diffrn_reflns_limit_h_min     -14
_diffrn_reflns_limit_h_max     13
_diffrn_reflns_limit_k_min     -12
_diffrn_reflns_limit_k_max     11
_diffrn_reflns_limit_l_min     -22
_diffrn_reflns_limit_l_max     23
_diffrn_standards_number     0
_diffrn_standards_interval_count     0
_diffrn_standards_decay_%     0
_refine_special_details     ?
_reflns_number_total     2189
_reflns_number_gt     1949
_reflns_threshold_expression     'I > 2\s(I)'
_refine_ls_structure_factor_coef     Fsqd
_refine_ls_matrix_type     full
_refine_ls_R_factor_all     0.0348
_refine_ls_R_factor_gt     0.0310
_refine_ls_wR_factor_gt     0.0860
_refine_ls_wR_factor_ref     0.0889
_refine_ls_goodness_of_fit_ref     1.051
_refine_ls_restrained_S_all     1.052
_refine_ls_number_reflns     2189
_refine_ls_number_parameters     136
_refine_ls_number_restraints     1
_refine_ls_hydrogen_treatment     mixed
_refine_ls_weighting_scheme     calc
_refine_ls_weighting_details
              'w=1/[\s^2^(Fo^2^)+(0.0500P)^2^+0.7990P] where P=(Fo^2^+2Fc^2^)/3'
_atom_sites_solution_hydrogens     mixed
_atom_sites_solution_primary     ?
_atom_sites_solution_secondary     ?
_refine_ls_shift/su_max     0.002
_refine_ls_shift/su_mean     0.000
_refine_diff_density_max     0.237
_refine_diff_density_min     -0.194
_refine_ls_extinction_method     none
_refine_ls_extinction_coef     .
loop_
    _atom_type_symbol
    _atom_type_description
    _atom_type_scat_dispersion_real
    _atom_type_scat_dispersion_imag
    _atom_type_scat_source
    'S' 'S' 0.3331 0.5567
                         'International Tables Vol C Tables 4.2.6.8 and 6.1.1.4'
    'Cl' 'Cl' 0.3639 0.7018
                         'International Tables Vol C Tables 4.2.6.8 and 6.1.1.4'
    'N' 'N' 0.0311 0.0180
                         'International Tables Vol C Tables 4.2.6.8 and 6.1.1.4'
    'C' 'C' 0.0181 0.0091
                         'International Tables Vol C Tables 4.2.6.8 and 6.1.1.4'
    'H' 'H' 0.0000 0.0000
                         'International Tables Vol C Tables 4.2.6.8 and 6.1.1.4'
_computing_data_collection
;
CrysAlis PRO (Rigaku OD, 2025)
;
_computing_cell_refinement
;
CrysAlis PRO (Rigaku OD, 2025)
;
_computing_data_reduction
;
CrysAlis PRO (Rigaku OD, 2025)
;
_computing_structure_solution
;
SHELXT (Sheldrick, 2015<i>a</i>)
;
_computing_structure_refinement
;
SHELXL2018 (Sheldrick, 2015<i>b</i>)
;
_computing_molecular_graphics
;
Mercury (Macrae <i>et al.</i>, 2020)
;
_computing_publication_material
;
SHELXL in WinGX (Farrugia, 2012)
;
loop_
    _atom_site_type_symbol
    _atom_site_label
    _atom_site_fract_x
    _atom_site_fract_y
    _atom_site_fract_z
    _atom_site_U_iso_or_equiv
    _atom_site_adp_type
    _atom_site_calc_flag
    _atom_site_occupancy
    _atom_site_disorder_assembly
    _atom_site_disorder_group
    S S1 1.33300(4) 0.18533(5) 0.77782(2) 0.04816(15) Uani d 1 . .
    Cl Cl1 0.60589(3) 0.03080(4) 0.35418(2) 0.04156(14) Uani d 1 . .
    N N1 1.13222(14) 0.30459(15) 0.72088(8) 0.0448(3) Uani d 1 . .
    N N2 1.19064(11) 0.16667(13) 0.64431(7) 0.0363(3) Uani d 1 . .
    C C1 1.20737(13) 0.22185(15) 0.70757(8) 0.0364(3) Uani d 1 . .
    C C2 1.08503(13) 0.18685(15) 0.58619(8) 0.0335(3) Uani d 1 . .
    C C3 1.08327(14) 0.28558(16) 0.53733(8) 0.0374(3) Uani d 1 . .
    C C4 0.98220(15) 0.30085(18) 0.48026(9) 0.0443(4) Uani d 1 . .
    H H4 0.979195 0.366795 0.445563 0.053 Uiso calc 1 . .
    C C5 0.88693(16) 0.2212(2) 0.47386(9) 0.0507(4) Uani d 1 . .
    H H5 0.818556 0.232052 0.434549 0.061 Uiso calc 1 . .
    C C6 0.88959(16) 0.1261(2) 0.52378(10) 0.0560(5) Uani d 1 . .
    H H6 0.822304 0.072734 0.518913 0.067 Uiso calc 1 . .
    C C7 0.98921(15) 0.10611(17) 0.58157(9) 0.0454(4) Uani d 1 . .
    C C8 1.18615(17) 0.3758(2) 0.54587(10) 0.0544(5) Uani d 1 . .
    H H8A 1.174323 0.428899 0.502388 0.082 Uiso calc 1 . .
    H H8B 1.258904 0.325587 0.553026 0.082 Uiso calc 1 . .
    H H8C 1.192256 0.431698 0.587749 0.082 Uiso calc 1 . .
    C C9 0.9918(2) 0.0024(2) 0.63679(13) 0.0719(7) Uani d 1 . .
    H H9A 0.929473 -0.060770 0.616996 0.108 Uiso calc 1 . .
    H H9B 0.978838 0.041345 0.680352 0.108 Uiso calc 1 . .
    H H9C 1.068660 -0.040771 0.648939 0.108 Uiso calc 1 . .
    H H1S 1.3740(18) 0.107(2) 0.7411(12) 0.056(6) Uiso d 1 . .
    H H1N 1.1391(18) 0.341(2) 0.7623(13) 0.053(6) Uiso d 1 . .
    H H2N 1.067(2) 0.333(2) 0.6843(13) 0.065(6) Uiso d 1 . .
    H H3N 1.2404(14) 0.1092(15) 0.6387(10) 0.046(5) Uiso d 1 . .
loop_
    _atom_site_aniso_label
    _atom_site_aniso_U_11
    _atom_site_aniso_U_22
    _atom_site_aniso_U_33
    _atom_site_aniso_U_12
    _atom_site_aniso_U_13
    _atom_site_aniso_U_23
    S1 0.0421(2) 0.0588(3) 0.0326(2) 0.00971(18) -0.00825(17) -0.00862(17)
    Cl1 0.0420(2) 0.0511(3) 0.0304(2) 0.01382(16) 0.00783(16) 0.00814(15)
    N1 0.0438(8) 0.0517(8) 0.0330(7) 0.0113(6) 0.0004(6) -0.0092(6)
    N2 0.0323(6) 0.0407(7) 0.0301(6) 0.0074(5) -0.0013(5) -0.0054(5)
    C1 0.0338(8) 0.0391(8) 0.0315(7) 0.0003(6) 0.0010(6) -0.0025(6)
    C2 0.0295(7) 0.0400(8) 0.0266(7) 0.0009(6) 0.0001(5) -0.0047(6)
    C3 0.0341(8) 0.0460(9) 0.0301(7) -0.0051(6) 0.0052(6) -0.0029(6)
    C4 0.0426(9) 0.0545(10) 0.0308(8) -0.0020(7) 0.0016(7) 0.0070(7)
    C5 0.0369(9) 0.0727(12) 0.0342(8) -0.0067(8) -0.0045(7) 0.0053(8)
    C6 0.0413(9) 0.0712(13) 0.0469(10) -0.0231(9) -0.0027(7) 0.0047(9)
    C7 0.0456(9) 0.0477(9) 0.0368(8) -0.0112(7) 0.0009(7) 0.0039(7)
    C8 0.0501(10) 0.0639(12) 0.0445(9) -0.0207(9) 0.0052(8) 0.0041(9)
    C9 0.0775(15) 0.0648(13) 0.0592(13) -0.0259(12) -0.0055(11) 0.0213(11)
_geom_special_details
;
 All esds (except the esd in the dihedral angle between two l.s. planes)
 are estimated using the full covariance matrix.  The cell esds are taken
 into account individually in the estimation of esds in distances, angles
 and torsion angles; correlations between esds in cell parameters are only
 used when they are defined by crystal symmetry.  An approximate (isotropic)
 treatment of cell esds is used for estimating esds involving l.s. planes.
;
loop_
    _geom_bond_atom_site_label_1
    _geom_bond_atom_site_label_2
    _geom_bond_site_symmetry_2
    _geom_bond_distance
    _geom_bond_publ_flag
    S1 C1 . 1.7530(15) ?
    S1 H1S . 1.26(2) ?
    N1 C1 . 1.308(2) ?
    N1 H1N . 0.87(2) ?
    N1 H2N . 0.94(2) ?
    N2 C1 . 1.312(2) ?
    N2 C2 . 1.4442(18) ?
    N2 H3N . 0.863(9) ?
    C2 C3 . 1.387(2) ?
    C2 C7 . 1.389(2) ?
    C3 C4 . 1.392(2) ?
    C3 C8 . 1.504(2) ?
    C4 C5 . 1.372(3) ?
    C4 H4 . 0.9500 ?
    C5 C6 . 1.372(3) ?
    C5 H5 . 0.9500 ?
    C6 C7 . 1.395(2) ?
    C6 H6 . 0.9500 ?
    C7 C9 . 1.507(3) ?
    C8 H8A . 0.9800 ?
    C8 H8B . 0.9800 ?
    C8 H8C . 0.9800 ?
    C9 H9A . 0.9800 ?
    C9 H9B . 0.9800 ?
    C9 H9C . 0.9800 ?
loop_
    _geom_angle_atom_site_label_1
    _geom_angle_atom_site_label_2
    _geom_angle_atom_site_label_3
    _geom_angle_site_symmetry_1
    _geom_angle_site_symmetry_3
    _geom_angle
    _geom_angle_publ_flag
    C1 S1 H1S . . 94.5(9) ?
    C1 N1 H1N . . 124.7(14) ?
    C1 N1 H2N . . 121.2(14) ?
    H1N N1 H2N . . 114(2) ?
    C1 N2 C2 . . 122.45(13) ?
    C1 N2 H3N . . 118.8(13) ?
    C2 N2 H3N . . 118.3(13) ?
    N1 C1 N2 . . 122.01(14) ?
    N1 C1 S1 . . 117.69(12) ?
    N2 C1 S1 . . 120.29(12) ?
    C3 C2 C7 . . 122.68(14) ?
    C3 C2 N2 . . 118.90(13) ?
    C7 C2 N2 . . 118.42(14) ?
    C2 C3 C4 . . 118.11(14) ?
    C2 C3 C8 . . 121.48(14) ?
    C4 C3 C8 . . 120.40(15) ?
    C5 C4 C3 . . 120.36(16) ?
    C5 C4 H4 . . 119.8 ?
    C3 C4 H4 . . 119.8 ?
    C4 C5 C6 . . 120.53(15) ?
    C4 C5 H5 . . 119.7 ?
    C6 C5 H5 . . 119.7 ?
    C5 C6 C7 . . 121.27(16) ?
    C5 C6 H6 . . 119.4 ?
    C7 C6 H6 . . 119.4 ?
    C2 C7 C6 . . 117.01(15) ?
    C2 C7 C9 . . 121.69(16) ?
    C6 C7 C9 . . 121.29(16) ?
    C3 C8 H8A . . 109.5 ?
    C3 C8 H8B . . 109.5 ?
    H8A C8 H8B . . 109.5 ?
    C3 C8 H8C . . 109.5 ?
    H8A C8 H8C . . 109.5 ?
    H8B C8 H8C . . 109.5 ?
    C7 C9 H9A . . 109.5 ?
    C7 C9 H9B . . 109.5 ?
    H9A C9 H9B . . 109.5 ?
    C7 C9 H9C . . 109.5 ?
    H9A C9 H9C . . 109.5 ?
    H9B C9 H9C . . 109.5 ?
loop_
    _geom_torsion_atom_site_label_1
    _geom_torsion_atom_site_label_2
    _geom_torsion_atom_site_label_3
    _geom_torsion_atom_site_label_4
    _geom_torsion_site_symmetry_1
    _geom_torsion_site_symmetry_2
    _geom_torsion_site_symmetry_3
    _geom_torsion_site_symmetry_4
    _geom_torsion
    _geom_torsion_publ_flag
    C2 N2 C1 N1 . . . . -3.9(3) ?
    C2 N2 C1 S1 . . . . 175.80(12) ?
    C1 N2 C2 C3 . . . . 91.59(19) ?
    C1 N2 C2 C7 . . . . -88.5(2) ?
    C7 C2 C3 C4 . . . . -2.1(2) ?
    N2 C2 C3 C4 . . . . 177.87(14) ?
    C7 C2 C3 C8 . . . . 176.83(17) ?
    N2 C2 C3 C8 . . . . -3.2(2) ?
    C2 C3 C4 C5 . . . . 1.1(3) ?
    C8 C3 C4 C5 . . . . -177.83(19) ?
    C3 C4 C5 C6 . . . . 0.4(3) ?
    C4 C5 C6 C7 . . . . -1.0(3) ?
    C3 C2 C7 C6 . . . . 1.5(3) ?
    N2 C2 C7 C6 . . . . -178.45(16) ?
    C3 C2 C7 C9 . . . . -177.9(2) ?
    N2 C2 C7 C9 . . . . 2.2(3) ?
    C5 C6 C7 C2 . . . . 0.1(3) ?
    C5 C6 C7 C9 . . . . 179.4(2) ?
loop_
    _geom_hbond_atom_site_label_D
    _geom_hbond_atom_site_label_H
    _geom_hbond_atom_site_label_A
    _geom_hbond_site_symmetry_A
    _geom_hbond_distance_DH
    _geom_hbond_distance_HA
    _geom_hbond_distance_DA
    _geom_hbond_angle_DHA
    _geom_hbond_publ_flag
    S1 H1S Cl1 5_756 1.26(2) 2.39(2) 3.6064(6) 162.4(14) yes
    N1 H1N Cl1 8_556 0.87(2) 2.33(2) 3.1685(15) 162.9(19) yes
    N1 H2N Cl1 7_656 0.94(2) 2.42(2) 3.2649(15) 149.4(19) yes
    N2 H3N Cl1 5_756 0.863(9) 2.296(10) 3.1467(13) 168.7(18) yes
_shelx_space_group_comment
;
The symmetry employed for this shelxl refinement is uniquely defined
by the following loop, which should always be used as a source of
symmetry information in preference to the above space-group names.
They are only intended as comments.
;
_shelx_estimated_absorpt_T_min     ?
_shelx_estimated_absorpt_T_max     ?
_shelx_hkl_file
;
   0   0   1 5.82535 3.83732  19
   0   0   1 0.62289 1.56304  20
   0   0  -2 53.5454 4.56052  13
   0   0   2 63.8160 6.25914   4
   0   0   2 44.8371 8.44852  16
   0   0   2 53.4444 5.46750  20
   0   0   2 65.5377 6.95725  21
   0   0   2 62.2096 5.20094   9
   0   0   3 4.95033 4.98737   9
   0   0   3 1.25322 6.65006  21
   0   0   3 4.24949 11.0313  16
   0   0   3 5.62432 5.52979   4
   0   0  -3 0.89113 4.10520  13
   0   0   3 0.93732 5.42951  20
   0   0   4 5180.81 210.964  21
   0   0   4 5119.13 209.869   4
   0   0   4 4819.58 206.602   9
   0   0   4 4573.55 215.804  16
   0   0   4 5037.56 208.428  20
   0   0  -4 4848.57 205.910  13
   0   0   5 3.84482 9.60358   4
   0   0   5 6.56994 10.4019  21
   0   0   5 2.32214 7.20727   9
   0   0  -5-2.86209 7.32409  10
   0   0   5-3.19145 7.77794  20
   0   0   5 5.52672 15.7907  16
   0   0   6 3268.40 144.285  20
   0   0   6 3335.90 156.517  16
   0   0   6 3238.45 146.179   4
   0   0   6 3324.42 148.281  21
   0   0   7 1.18010 8.82343  20
   0   0   7 2.74445 16.0824  16
   0   0   7 1.40954 9.17033   4
   0   0   7 1.64625 11.4902  21
   0   0   8 7301.37 320.666  21
   0   0   8 7406.47 317.860   4
   0   0   8 7311.84 331.893  16
   0   0   9 7.83570 11.0742   4
   0   0   9 4.61678 13.0489  21
   0   0   9 3.68021 18.3126  16
   0   0  10 10250.2 461.570  16
   0   0  10 10216.6 442.663   4
   0   0  10 10302.8 446.709  21
   0   0  11 3.09793 14.3852  21
   0   0  11-2.62740 11.7397   4
   0   0  11-4.80949 21.0555  16
   0   0  12 7493.07 314.194  36
   0   0  12 7446.59 356.248  16
   0   0  12 7178.51 337.523  21
   0   0  13-4.24056 9.80108  36
   0   0  13-4.70312 13.9403   7
   0   0  13 12.0097 25.1699  16
   0   0  13-7.93026 18.7505  21
   0   0  14 19381.6 790.186  36
   0   0  14 19596.3 842.368  16
   0   0  14 18274.1 795.075   7
   0   0  15 2.53407 11.0940  36
   0   0  15-6.71606 28.7832  16
   0   0  15-7.37876 15.6389   7
   0   0  16 20568.6 850.374  36
   0   0  16 20203.0 856.717   7
   0   0  17 3.89035 15.2533   7
   0   0  17-11.1763 14.9812  25
   0   0  17 4.11521 12.0106  36
   0   0  18 1821.32 89.5994   7
   0   0  18 1618.26 86.5063  25
   0   0  19-1.61613 12.4239  25
   0   0  20 308.488 25.6181  25
   0   0  21 1.11918 10.2485  25
   0   0  22 1294.15 61.4000  25
   0  -2   0 29532.2 1200.29  15
   0   2   0 29930.8 1188.38  20
   0  -2   0 27305.5 1189.76  10
   0  -2  -1 10497.1 436.360   5
   0  -2   1 11230.5 443.011  12
   0  -2   1 10737.9 439.538  11
   0  -2   1 11758.5 443.844   9
   0   2   1 9774.86 437.415  16
   0  -2   1 11148.6 447.669  17
   0  -2  -1 10367.0 440.854  10
   0  -2   1 11451.5 452.679  15
   0   2   1 11279.9 439.802  20
   0  -2   1 10610.5 437.045  16
   0  -2   2 27.8669 5.57552   4
   0  -2   2 8.65049 7.90784  16
   0   2   2 22.5786 8.35102  16
   0  -2  -2 20.8651 8.91577  10
   0   2   2 23.9735 8.29703  20
   0  -2   2 30.1560 10.5301   9
   0  -2   2 23.7841 15.5456  17
   0   2   2 20.3608 5.39464   4
   0  -2   2 31.8557 6.16287  11
   0  -2   3 367.181 25.3985   9
   0  -2   3 398.582 21.5701   4
   0   2   3 372.493 23.2091  20
   0  -2   3 420.152 33.5146  17
   0   2   3 334.891 25.4571  16
   0  -2   3 369.879 25.9474  16
   0  -2  -3 344.924 23.7422  10
   0  -2   3 394.935 25.6680  14
   0   2   3 392.497 21.6638   4
   0   2   4 106294. 4331.41   4
   0  -2   4 106415. 4338.07  16
   0   2   4 106066. 4332.79  20
   0  -2   4 106130. 4334.73   9
   0  -2   4 105114. 4334.49  14
   0  -2   4 105655. 4331.22   4
   0  -2  -4 104477. 4333.35  10
   0   2   4 102642. 4337.13  16
   0  -2   4 106521. 4343.91  17
   0  -2   4 105824. 4347.35  19
   0   2   5 2679.24 131.172  16
   0  -2  -5 2735.47 125.572  10
   0  -2   5 2853.15 124.387   4
   0   2   5 2828.21 124.324   4
   0  -2   5 2759.36 126.487   9
   0  -2   5 2664.54 141.122  19
   0  -2   5 2794.63 132.054  16
   0   2   5 2878.67 125.814  20
   0   2   6 15465.9 629.506   4
   0  -2   6 14667.5 630.342   9
   0   2   6 14501.4 638.377  16
   0   2   6 14921.3 629.878  20
   0  -2  -6 15272.4 630.415  10
   0  -2   6 15193.4 629.207   4
   0  -2   6 14585.4 647.888  19
   0  -2   6 15507.3 639.794  16
   0   2   7 2329.44 109.937  21
   0   2   7 2354.27 107.195   4
   0  -2   7 2230.53 106.618   9
   0  -2   7 2229.85 125.833  19
   0  -2   7 2094.02 105.584   4
   0  -2  -7 2294.35 107.331  10
   0   2   7 2266.43 106.786  20
   0  -2   7 2254.66 117.186  16
   0   2   7 2204.92 117.017  16
   0  -2   8 3203.78 160.590  16
   0   2   8 3250.98 161.518  16
   0   2   8 3380.86 149.192   4
   0  -2   8 3013.97 147.114   4
   0  -2   8 3134.45 168.773  19
   0   2   8 3331.81 151.932  21
   0  -2  -8 3162.07 147.852  10
   0   2   8 3161.94 147.826  20
   0   2   9 1742.33 88.0536   4
   0  -2   9 1630.02 86.5704   4
   0   2   9 1636.98 99.1197  16
   0   2   9 1699.64 90.1602  21
   0   2   9 1597.93 86.0082  20
   0  -2   9 1670.08 100.509  16
   0   2  10 10337.4 448.068  20
   0   2  10 10195.1 465.995  16
   0  -2  10 10284.7 467.018  16
   0   2  10 10868.4 454.125  21
   0  -2  10 10256.6 448.901   4
   0   2  11 460.398 52.7121  16
   0  -2  11 599.425 58.9929  16
   0   2  11 601.263 47.9136  21
   0   2  12 3112.30 177.672  16
   0  -2  12 2883.00 176.095  16
   0   2  12 3292.40 141.496  36
   0  -2  12 3207.99 141.289  36
   0   2  13 252.733 20.7143  36
   0  -2  13 318.066 32.2600  26
   0   2  13 268.742 25.1729   7
   0   2  13 331.631 46.8545  16
   0  -2  13 250.515 42.9110  16
   0  -2  13 329.999 23.0488  36
   0  -2  13 256.618 25.5904   7
   0   2  14 758.860 41.1638  36
   0   2  14 702.549 44.8659   7
   0  -2  14 662.781 70.4131  16
   0  -2  14 615.893 43.9895   7
   0  -2  14 716.686 40.6246  36
   0   2  14 696.554 71.4093  16
   0  -2  14 750.200 50.8405  26
   0   2  15 5019.84 212.472  36
   0   2  15 4753.17 216.967   7
   0  -2  15 4896.91 212.487  36
   0  -2  15 5084.95 259.608  16
   0   2  15 4637.83 255.255  16
   0  -2  15 4766.28 217.483   7
   0   2  16 2907.70 132.852  36
   0  -2  16 2919.62 138.598   7
   0   2  16 2961.71 138.483   7
   0  -2  17-1.85065 14.7037   7
   0   2  17 9.19061 10.7594  36
   0   2  17 19.9863 14.4360   7
   0   2  17 11.1704 14.9776  25
   0  -2 -17 3.76418 16.3971  37
   0  -2 -18 1713.39 89.5768  37
   0   2  18 1831.35 90.0080  25
   0  -2 -19 1005.06 58.9845  37
   0   2  19 1174.13 60.4144  25
   0  -2 -20 3574.44 166.155  37
   0   2  20 3953.83 167.992  25
   0   2  21 308.408 22.9856  25
   0   2  22 3.89506 7.93894  25
   0  -4   0 4553.76 210.832  15
   0  -4   0 4253.33 202.871  17
   0  -4  -1 27337.9 1149.81  17
   0  -4   1 28589.8 1158.74  15
   0  -4  -1 27129.7 1136.99  10
   0  -4  -1 27616.4 1155.68  15
   0  -4   1 27289.4 1150.30  17
   0  -4   2 4516.01 208.155  17
   0  -4   2 4654.14 216.621  15
   0  -4  -2 4312.79 194.491  10
   0  -4  -2 4444.95 211.853  15
   0  -4  -3 63.3374 13.2351  10
   0  -4   3 71.2078 24.7322  17
   0  -4   4 2692.89 139.869  19
   0   4   4 2386.25 111.728  20
   0  -4   4 2528.31 130.730  17
[truncated: 2,367,426 more chars]
