# Supplementary material for: Salt forms of a thio­amide: protonation of 1-(2,6-di­methyl­phen­yl)thio­urea
Source: Acta Crystallogr C Struct Chem. 2026 Feb 25;82(Pt 3):129–37. doi: 10.1107/S2053229626001804 (PMC12961746; doi:10.1107/S2053229626001804)
Supplement: Supplementary file 2 [file c-82-00129-DMPTsup2.hkl]

data_DMPT                                                                       
_shelx_title ' '                                                                
_shelx_refln_list_code          4                                               
_shelx_F_calc_maximum      128.77                                               
_exptl_crystal_F_000       384.00                                               
_reflns_d_resolution_high  0.8110                                               
                                                                                
loop_                                                                           
 _space_group_symop_operation_xyz                                               
 'x, y, z'                                                                      
 '-x+1/2, y+1/2, -z+1/2'                                                        
 '-x, -y, -z'                                                                   
 'x-1/2, -y-1/2, z-1/2'                                                         
                                                                                
_cell_length_a     9.8193                                                       
_cell_length_b     8.3655                                                       
_cell_length_c    11.7827                                                       
_cell_angle_alpha  90.000                                                       
_cell_angle_beta   91.696                                                       
_cell_angle_gamma  90.000                                                       
                                                                                
_shelx_F_squared_multiplier     1.000                                           
                                                                                
loop_                                                                           
 _refln_index_h                                                                 
 _refln_index_k                                                                 
 _refln_index_l                                                                 
 _refln_F_squared_calc                                                          
 _refln_F_squared_meas                                                          
 _refln_F_squared_sigma                                                         
 _refln_observed_status                                                         
   2   0   0        725.70        822.44         4.56 o                         
   4   0   0        527.09        566.33         4.33 o                         
   6   0   0        194.63        180.97         2.41 o                         
   8   0   0        789.23        821.10        10.82 o                         
  10   0   0        111.59        126.14         2.08 o                         
  12   0   0         11.54          9.13         0.42 o                         
   1   1   0       1857.40       1760.23         6.74 o                         
   2   1   0       1219.68       1233.11         8.65 o                         
   3   1   0       1515.75       1544.06         7.19 o                         
   4   1   0         60.50         60.84         0.69 o                         
   5   1   0       2681.42       2774.42        14.62 o                         
   6   1   0          0.78          0.44         0.19 o                         
   7   1   0        156.23        139.34         1.14 o                         
   8   1   0        131.07        119.06         1.24 o                         
   9   1   0          7.62          4.88         0.33 o                         
  10   1   0          6.84          6.85         0.32 o                         
  11   1   0        163.54        164.28         1.56 o                         
  12   1   0         97.63        101.85         2.53 o                         
   0   2   0        390.89        394.97         2.68 o                         
   1   2   0       4071.29       4128.65        17.13 o                         
   2   2   0       2040.56       2041.46         8.70 o                         
   3   2   0        570.77        577.61         2.93 o                         
   4   2   0         31.54         25.03         0.63 o                         
   5   2   0         73.48         79.10         0.99 o                         
   6   2   0        240.59        228.14         2.88 o                         
   7   2   0        100.99         97.49         1.56 o                         
   8   2   0        372.32        371.21         3.99 o                         
   9   2   0         83.62         84.75         1.15 o                         
  10   2   0        138.93        140.70         1.61 o                         
  11   2   0        250.61        259.86         4.01 o                         
   1   3   0       2460.85       2617.26        12.40 o                         
   2   3   0        107.74         98.22         0.92 o                         
   3   3   0         77.57         63.97         1.03 o                         
   4   3   0        196.06        162.85         1.96 o                         
   5   3   0         36.51         25.42         0.83 o                         
   6   3   0       1216.50       1197.87         7.71 o                         
   7   3   0        373.62        365.59         3.72 o                         
   8   3   0        137.33        143.29         3.08 o                         
   9   3   0          2.43          3.05         0.48 o                         
  10   3   0        165.26        177.63         4.74 o                         
  11   3   0         83.92         93.59         2.70 o                         
   0   4   0       1556.33       1725.29        18.04 o                         
   1   4   0       4256.81       4238.71        20.82 o                         
   2   4   0        168.09        168.31         1.58 o                         
   3   4   0        454.96        450.92         4.28 o                         
   4   4   0        164.06        159.29         2.25 o                         
   5   4   0        523.03        539.20         4.06 o                         
   6   4   0          1.15          2.16         0.40 o                         
   7   4   0          5.51          3.89         0.38 o                         
   8   4   0         66.73         67.44         1.98 o                         
   9   4   0        146.30        145.11         3.03 o                         
  10   4   0         92.64         93.30         2.95 o                         
  11   4   0        311.86        305.96         6.10 o                         
   1   5   0        450.18        452.85         3.40 o                         
   2   5   0         99.47         73.86         1.53 o                         
   3   5   0         91.96         95.82         1.50 o                         
   4   5   0        401.60        375.57         3.03 o                         
   5   5   0          0.68          0.77         0.21 o                         
   6   5   0       1142.98       1150.21        11.04 o                         
   7   5   0          3.42          3.82         0.39 o                         
   8   5   0         22.63         22.04         1.82 o                         
   9   5   0          6.03          5.57         0.51 o                         
  10   5   0         48.00         45.20         1.20 o                         
   0   6   0         27.91         32.64         0.94 o                         
   1   6   0       1701.75       1728.68        11.59 o                         
   2   6   0          0.37          0.70         0.27 o                         
   3   6   0         93.05        104.00         1.79 o                         
   4   6   0         37.55         38.47         1.12 o                         
   5   6   0        167.39        174.91         2.88 o                         
   6   6   0         81.37         86.94         2.14 o                         
   7   6   0        579.40        593.49         5.85 o                         
   8   6   0         59.39         57.95         2.13 o                         
   9   6   0        157.73        154.46         1.96 o                         
   1   7   0         40.11         39.99         1.14 o                         
   2   7   0        167.34        172.47         4.93 o                         
   3   7   0        284.15        297.87         7.24 o                         
   4   7   0        533.93        530.78         5.68 o                         
   5   7   0        309.25        303.75         4.33 o                         
   6   7   0         19.71         20.49         0.79 o                         
   7   7   0         88.57         94.85         1.58 o                         
   8   7   0         64.46         71.68         2.44 o                         
   0   8   0        820.67        807.84        15.87 o                         
   1   8   0         15.72         17.82         1.42 o                         
   2   8   0         24.38         23.34         1.18 o                         
   3   8   0         24.08         20.95         0.89 o                         
   4   8   0          0.23          0.22         0.28 o                         
   5   8   0          6.53          5.66         0.41 o                         
   6   8   0         55.91         47.85         1.02 o                         
   7   8   0         25.00         29.57         1.01 o                         
   1   9   0          5.10          3.29         0.48 o                         
   2   9   0         36.87         32.58         0.87 o                         
   3   9   0         27.01         29.10         0.81 o                         
   4   9   0         19.79         19.27         1.18 o                         
   5   9   0        378.75        361.21         5.81 o                         
   0  10   0        211.53        203.87         3.24 o                         
   1  10   0         10.24         10.69         0.56 o                         
   2  10   0        321.09        332.30         6.62 o                         
 -11   0   1        317.09        351.46         4.91 o                         
  -9   0   1         37.80         45.13         1.37 o                         
  -7   0   1        234.58        226.11         2.62 o                         
  -5   0   1       1014.91        995.51        10.74 o                         
  -3   0   1       1811.97       1717.02        12.08 o                         
  -1   0   1        234.73        248.17         1.95 o                         
   1   0   1        171.47        151.70         0.98 o                         
   3   0   1        612.26        656.83         4.14 o                         
   5   0   1        415.76        520.47         4.67 o                         
   7   0   1        491.05        446.69         3.77 o                         
   9   0   1        810.01        876.71        10.05 o                         
  11   0   1         16.82         18.48         0.59 o                         
 -12   1   1        277.72        266.84         2.73 o                         
 -11   1   1          0.73          0.41         0.17 o                         
 -10   1   1          1.24          1.97         0.22 o                         
  -9   1   1         41.04         43.45         0.77 o                         
  -8   1   1        578.95        534.80         4.83 o                         
  -7   1   1         57.06         59.07         0.78 o                         
  -6   1   1       1062.17       1016.72         9.51 o                         
  -5   1   1        191.28        191.38         1.69 o                         
  -4   1   1       2794.74       2804.82        13.36 o                         
  -3   1   1        121.12        120.43         1.19 o                         
  -2   1   1        112.46         89.89         0.73 o                         
  -1   1   1       2354.75       2330.89        10.37 o                         
   0   1   1         56.80         52.31         0.30 o                         
   1   1   1        116.39        114.32         0.78 o                         
   2   1   1          2.94          5.84         0.13 o                         
   3   1   1        301.57        289.65         1.70 o                         
   4   1   1       1658.35       1656.97         8.21 o                         
   5   1   1       1133.94       1266.63         6.92 o                         
   6   1   1        280.30        252.21         2.47 o                         
   7   1   1         91.55         91.45         0.84 o                         
   8   1   1         30.15         23.72         0.47 o                         
   9   1   1         11.81         10.99         0.49 o                         
  10   1   1         68.51         72.69         0.98 o                         
  11   1   1         18.67         19.05         0.40 o                         
 -11   2   1        110.20        114.57         1.90 o                         
 -10   2   1        173.64        173.09         1.83 o                         
  -9   2   1        452.32        465.67         3.87 o                         
  -8   2   1        469.01        479.86         4.98 o                         
  -7   2   1          0.66          0.82         0.22 o                         
  -6   2   1        307.62        287.22         2.58 o                         
  -5   2   1        101.19         99.83         1.11 o                         
  -4   2   1          1.16          1.70         0.14 o                         
  -3   2   1        691.46        680.95         3.76 o                         
  -2   2   1       5003.68       4958.58        21.27 o                         
  -1   2   1       1529.74       1525.82         6.75 o                         
   0   2   1      15693.39      15944.54        65.29 o                         
   1   2   1       7520.96       7565.04        32.18 o                         
   2   2   1        819.89        841.51         4.42 o                         
   3   2   1        105.81        113.22         0.96 o                         
   4   2   1       1185.00       1242.60         6.68 o                         
   5   2   1        283.20        299.43         2.28 o                         
   6   2   1        614.29        650.32         5.19 o                         
   7   2   1        204.39        186.17         2.18 o                         
   8   2   1        100.49        101.89         1.38 o                         
   9   2   1        108.62        102.69         1.37 o                         
  10   2   1         49.44         49.23         0.86 o                         
  11   2   1        130.03        137.54         2.14 o                         
 -11   3   1         97.17        102.13         2.84 o                         
 -10   3   1         15.55         17.27         1.25 o                         
  -9   3   1         16.36         18.38         1.38 o                         
  -8   3   1        116.09        117.83         2.72 o                         
  -7   3   1        733.22        723.59         5.61 o                         
  -6   3   1        367.58        370.60         4.02 o                         
  -5   3   1        686.28        672.07         8.04 o                         
  -4   3   1         27.38         22.13         0.56 o                         
  -3   3   1        148.72        126.99         1.35 o                         
  -2   3   1          3.81         10.11         0.30 o                         
  -1   3   1       2073.80       2116.39        11.04 o                         
   0   3   1        678.68        702.04         3.71 o                         
   1   3   1       1644.94       1636.58         6.97 o                         
   2   3   1         60.85         49.06         0.65 o                         
   3   3   1        863.32        795.38         6.49 o                         
   4   3   1        358.10        352.72         3.15 o                         
   5   3   1        383.52        356.70         3.32 o                         
   6   3   1       1115.53       1158.81         6.59 o                         
   7   3   1        570.84        570.51         4.81 o                         
   8   3   1         30.14         32.52         1.32 o                         
   9   3   1         91.84         97.16         2.42 o                         
  10   3   1         37.98         40.78         1.95 o                         
  11   3   1        116.36        120.08         3.15 o                         
 -11   4   1          5.90          5.60         0.55 o                         
 -10   4   1        296.93        297.71         4.61 o                         
  -9   4   1         21.16         19.76         0.98 o                         
  -8   4   1          2.54          2.39         0.47 o                         
  -7   4   1        287.99        280.59         3.46 o                         
  -6   4   1        596.66        587.75         4.49 o                         
  -5   4   1        157.48        165.33         1.79 o                         
  -4   4   1          0.57          0.86         0.25 o                         
  -3   4   1        211.85        232.83         2.16 o                         
  -2   4   1       2605.23       2736.05        16.84 o                         
  -1   4   1       2859.71       2968.86        15.52 o                         
   0   4   1         38.15         70.49         1.01 o                         
   1   4   1        374.93        378.59         2.94 o                         
   2   4   1       1188.58       1238.84         7.03 o                         
   3   4   1         12.00         12.36         0.60 o                         
   4   4   1         48.79         52.87         1.22 o                         
   5   4   1        668.27        690.97         4.96 o                         
   6   4   1        871.59        880.77         5.82 o                         
   7   4   1          9.23         11.26         0.66 o                         
   8   4   1         96.45         95.57         2.43 o                         
   9   4   1          7.27          5.98         0.74 o                         
  10   4   1        349.79        353.34         7.48 o                         
  11   4   1          9.15          7.41         0.42 o                         
 -10   5   1         42.38         39.29         0.98 o                         
  -9   5   1          0.63          0.86         0.44 o                         
  -8   5   1         50.27         49.16         1.63 o                         
  -7   5   1       1307.06       1297.69        11.98 o                         
  -6   5   1         26.61         27.95         1.02 o                         
  -5   5   1        800.28        782.02         6.52 o                         
  -4   5   1          6.09          5.29         0.32 o                         
  -3   5   1        324.52        287.82         4.83 o                         
  -2   5   1        234.47        234.84         2.33 o                         
  -1   5   1        225.65        250.73         2.16 o                         
   0   5   1        275.03        296.52         2.85 o                         
   1   5   1        381.14        384.82         3.43 o                         
   2   5   1        239.41        258.10         2.75 o                         
   3   5   1        218.78        190.13         2.41 o                         
   4   5   1         47.78         49.33         0.77 o                         
   5   5   1        305.84        286.12         2.72 o                         
   6   5   1         68.34         70.78         1.90 o                         
   7   5   1        299.74        305.03         4.28 o                         
   8   5   1          2.68          2.19         0.37 o                         
   9   5   1         64.29         65.15         1.42 o                         
  10   5   1          1.52          1.83         0.24 o                         
  -9   6   1        150.52        143.36         2.03 o                         
  -8   6   1         29.55         31.66         1.03 o                         
  -7   6   1         13.99         14.06         0.63 o                         
  -6   6   1         97.76         95.99         2.27 o                         
  -5   6   1         31.35         29.95         1.05 o                         
  -4   6   1         14.49         17.34         0.58 o                         
  -3   6   1          1.78          1.96         0.29 o                         
  -2   6   1         30.96         39.98         0.82 o                         
  -1   6   1        775.50        741.53         6.86 o                         
   0   6   1        743.10        726.13         5.27 o                         
   1   6   1        561.70        577.81         5.11 o                         
   2   6   1        178.24        184.73         2.09 o                         
   3   6   1          8.57          9.00         0.52 o                         
   4   6   1          0.58          0.23         0.24 o                         
   5   6   1        112.63        106.62         1.89 o                         
   6   6   1         10.85         10.16         0.52 o                         
   7   6   1          0.48          0.38         0.22 o                         
   8   6   1        173.30        183.17         2.84 o                         
   9   6   1         98.18         97.77         2.29 o                         
  -8   7   1         46.03         49.87         1.18 o                         
  -7   7   1          1.68          0.63         0.23 o                         
  -6   7   1         32.07         30.87         1.07 o                         
  -5   7   1        419.49        400.92         5.31 o                         
  -4   7   1        318.03        311.48         5.28 o                         
  -3   7   1         35.57         42.52         1.52 o                         
  -2   7   1          0.56          1.14         0.53 o                         
  -1   7   1        741.34        721.12         7.08 o                         
   0   7   1          2.55          2.49         0.35 o                         
   1   7   1         90.45         93.77         1.46 o                         
   2   7   1        101.37         99.45         2.58 o                         
   3   7   1         77.13         80.09         2.31 o                         
   4   7   1        401.08        400.47         8.43 o                         
   5   7   1        572.15        553.43         6.77 o                         
   6   7   1        150.01        150.14         3.80 o                         
   7   7   1         37.72         37.72         0.93 o                         
   8   7   1          1.98          3.25         0.32 o                         
  -7   8   1        382.71        377.86        10.79 o                         
  -6   8   1          0.73          0.43         0.24 o                         
  -5   8   1         25.43         28.95         1.80 o                         
  -4   8   1          0.74          1.23         0.37 o                         
  -3   8   1        227.18        230.45         4.17 o                         
  -2   8   1         70.14         63.02         2.64 o                         
  -1   8   1        862.54        898.21        12.28 o                         
   0   8   1        649.30        611.80         9.02 o                         
   1   8   1        424.97        437.72        15.67 o                         
   2   8   1          2.33          1.73         0.45 o                         
   3   8   1          1.52          1.02         0.27 o                         
   4   8   1         44.73         38.78         1.04 o                         
   5   8   1         26.69         28.34         0.99 o                         
   6   8   1          0.82          1.69         0.37 o                         
   7   8   1        347.21        338.32         7.08 o                         
  -5   9   1          5.64          5.60         0.37 o                         
  -4   9   1        272.56        263.73         4.27 o                         
  -3   9   1          0.08          0.29         0.25 o                         
  -2   9   1        216.88        196.78         2.96 o                         
  -1   9   1         31.03         27.02         1.61 o                         
   0   9   1          8.97          8.46         0.94 o                         
   1   9   1          0.08          0.14         0.29 o                         
   2   9   1        142.96        148.82         2.62 o                         
   3   9   1          5.55          4.67         0.41 o                         
   4   9   1        267.77        268.47         4.30 o                         
   5   9   1          0.20          0.56         0.22 o                         
  -2  10   1         13.35         10.41         0.54 o                         
  -1  10   1         95.44        115.93         3.08 o                         
   0  10   1         27.61         24.12         0.83 o                         
   1  10   1        164.58        176.15         3.44 o                         
   2  10   1          1.40          1.57         0.37 o                         
 -12   0   2         71.35         68.19         1.48 o                         
 -10   0   2        404.24        446.62         4.95 o                         
  -8   0   2       3339.27       3394.90        40.90 o                         
  -6   0   2         96.29        117.49         3.09 o                         
  -4   0   2         69.79         61.21         1.13 o                         
  -2   0   2       1702.72       1768.01        10.03 o                         
   0   0   2      16582.54      16069.25        79.49 o                         
   2   0   2         20.46         33.29         0.42 o                         
   4   0   2       4510.69       4865.14        29.02 o                         
   6   0   2        245.52        239.59         3.47 o                         
   8   0   2       1560.72       1481.49         9.99 o                         
  10   0   2        103.96        115.15         1.90 o                         
 -11   1   2        105.33        108.31         1.26 o                         
 -10   1   2         19.32         21.04         0.54 o                         
  -9   1   2         29.04         24.97         0.62 o                         
  -8   1   2        850.74        860.57         6.85 o                         
  -7   1   2         23.19         20.01         0.41 o                         
  -6   1   2        447.11        422.67         3.19 o                         
  -5   1   2       1779.11       1825.25        10.02 o                         
  -4   1   2         39.37         29.63         0.57 o                         
  -3   1   2       2132.25       2169.94        11.25 o                         
  -2   1   2        313.79        303.81         1.72 o                         
  -1   1   2       1719.91       1631.59         6.67 o                         
   0   1   2        565.97        563.06         2.17 o                         
   1   1   2        120.33        127.96         0.66 o                         
   2   1   2         11.78         12.77         0.38 o                         
   3   1   2       1655.76       1634.83         8.30 o                         
   4   1   2         65.11         73.46         0.94 o                         
   5   1   2       2294.71       2369.61        12.75 o                         
   6   1   2          8.58         22.99         0.63 o                         
   7   1   2         43.71         38.60         0.54 o                         
   8   1   2          1.13          2.80         0.20 o                         
   9   1   2          1.66          0.30         0.17 o                         
  10   1   2        126.04        112.84         1.33 o                         
  11   1   2        208.12        215.43         1.74 o                         
 -11   2   2        218.74        229.42         3.81 o                         
 -10   2   2        148.16        147.93         1.89 o                         
  -9   2   2        192.33        195.64         2.24 o                         
  -8   2   2         14.22         14.74         0.54 o                         
  -7   2   2        105.26         94.97         1.97 o                         
  -6   2   2        242.04        242.52         2.87 o                         
  -5   2   2          6.78          8.24         0.32 o                         
  -4   2   2        213.08        195.17         1.51 o                         
  -3   2   2         63.11         63.25         0.79 o                         
  -2   2   2       1207.41       1194.95         6.12 o                         
  -1   2   2        147.09        131.45         0.95 o                         
   0   2   2       3474.04       3424.16        15.30 o                         
   1   2   2        365.90        356.65         1.80 o                         
   2   2   2        159.74        152.69         1.05 o                         
   3   2   2       1136.80       1197.69         6.60 o                         
   4   2   2         59.50         72.55         0.92 o                         
   5   2   2         20.00         45.38         0.83 o                         
   6   2   2        509.76        511.34         3.69 o                         
   7   2   2        227.08        230.78         2.31 o                         
   8   2   2         69.26         77.48         1.42 o                         
   9   2   2          5.68          7.90         0.41 o                         
  10   2   2        179.14        176.43         1.62 o                         
  11   2   2         16.12         15.70         0.61 o                         
 -11   3   2         14.98         15.47         0.94 o                         
 -10   3   2          2.50          1.46         0.36 o                         
  -9   3   2          7.50          5.95         0.89 o                         
  -8   3   2        173.53        170.79         3.45 o                         
  -7   3   2       1874.33       1820.85        16.15 o                         
  -6   3   2       1601.53       1526.75        14.03 o                         
  -5   3   2        262.63        251.17         2.45 o                         
  -4   3   2          9.92          6.53         0.35 o                         
  -3   3   2         77.10         97.12         1.18 o                         
  -2   3   2         17.25         14.65         0.43 o                         
  -1   3   2        478.26        519.71         3.89 o                         
   0   3   2        401.91        420.39         3.16 o                         
   1   3   2        144.83        141.40         1.18 o                         
   2   3   2        849.36        779.51         4.56 o                         
   3   3   2        135.37        123.63         2.24 o                         
   4   3   2         12.27          8.07         0.40 o                         
   5   3   2          0.64          1.28         0.25 o                         
   6   3   2        689.67        682.31         5.13 o                         
   7   3   2        181.69        171.48         2.57 o                         
   8   3   2         52.93         48.18         1.34 o                         
   9   3   2        213.26        201.19         3.80 o                         
  10   3   2        280.16        286.66         6.55 o                         
  11   3   2        129.55        126.52         2.30 o                         
 -11   4   2        368.70        361.99         6.93 o                         
 -10   4   2          0.55          0.75         0.43 o                         
  -9   4   2        700.96        688.07        13.47 o                         
  -8   4   2        221.95        213.59         4.01 o                         
  -7   4   2          4.86          4.55         0.55 o                         
  -6   4   2         79.13         77.05         1.57 o                         
  -5   4   2         45.55         49.66         0.97 o                         
  -4   4   2        114.05        115.70         2.04 o                         
  -3   4   2        686.83        684.12         7.51 o                         
  -2   4   2          0.74          3.21         0.24 o                         
  -1   4   2        802.93        783.59         5.01 o                         
   0   4   2        413.78        446.20         3.56 o                         
   1   4   2        844.79        896.21         5.33 o                         
   2   4   2        652.67        675.65         4.25 o                         
   3   4   2         89.28        101.63         1.44 o                         
   4   4   2         35.97         43.05         1.03 o                         
   5   4   2       1680.22       1707.51        10.65 o                         
   6   4   2          2.85          1.86         0.27 o                         
   7   4   2        321.00        304.36         4.24 o                         
   8   4   2          0.11          0.25         0.27 o                         
   9   4   2        161.96        157.16         2.55 o                         
  10   4   2          7.34          9.07         0.82 o                         
 -10   5   2         36.91         32.93         1.03 o                         
  -9   5   2         13.85         14.83         1.15 o                         
  -8   5   2          7.08          5.97         0.74 o                         
  -7   5   2        120.11        118.53         1.96 o                         
  -6   5   2        448.22        454.82         5.72 o                         
  -5   5   2          3.89          5.32         0.34 o                         
  -4   5   2        547.35        499.87         4.74 o                         
  -3   5   2         83.52         78.94         1.21 o                         
  -2   5   2          8.29          5.74         0.35 o                         
  -1   5   2        111.55        121.82         1.67 o                         
   0   5   2        223.38        204.71         2.44 o                         
   1   5   2          5.22          7.08         0.43 o                         
   2   5   2        497.38        481.44         4.03 o                         
   3   5   2        200.86        207.67         2.90 o                         
   4   5   2        523.26        482.67         3.69 o                         
   5   5   2          0.26          0.51         0.16 o                         
   6   5   2        707.15        731.98         7.37 o                         
   7   5   2          1.42          1.86         0.32 o                         
   8   5   2         20.04         22.99         0.89 o                         
   9   5   2         30.08         28.62         0.89 o                         
  10   5   2         79.26         81.48         2.60 o                         
  -9   6   2        136.33        130.84         1.74 o                         
  -8   6   2         10.63          9.40         0.66 o                         
  -7   6   2        373.66        380.06         4.26 o                         
  -6   6   2          3.11          3.34         0.71 o                         
  -5   6   2          0.26          0.06         0.26 o                         
  -4   6   2          0.21          0.37         0.21 o                         
  -3   6   2        423.49        449.78         5.36 o                         
  -2   6   2        251.08        247.37         3.77 o                         
  -1   6   2       2131.09       2140.27        11.79 o                         
   0   6   2         81.70         78.40         1.11 o                         
   1   6   2        595.43        568.86         3.85 o                         
   2   6   2        166.95        166.09         2.01 o                         
   3   6   2         84.38         73.50         1.49 o                         
   4   6   2          8.38         10.51         0.51 o                         
   5   6   2        125.21        120.34         1.82 o                         
   6   6   2          4.06          3.59         0.34 o                         
   7   6   2        286.37        291.80         3.16 o                         
   8   6   2         40.68         44.52         1.01 o                         
   9   6   2        171.93        167.72         2.32 o                         
  -8   7   2        154.50        156.31         3.16 o                         
  -7   7   2        124.92        131.31         1.71 o                         
  -6   7   2        264.97        262.16         3.79 o                         
  -5   7   2        441.55        442.78        11.43 o                         
  -4   7   2        412.72        412.72         6.07 o                         
  -3   7   2         81.95         85.20         2.92 o                         
  -2   7   2         30.84         31.17         1.06 o                         
  -1   7   2         77.80         78.81         1.54 o                         
   0   7   2          1.84          2.20         0.26 o                         
   1   7   2         80.16         78.54         1.41 o                         
   2   7   2         47.37         51.41         1.12 o                         
   3   7   2         72.20         76.17         1.39 o                         
   4   7   2        506.92        505.10         4.92 o                         
   5   7   2        259.53        251.65         3.27 o                         
   6   7   2          8.87          9.43         0.69 o                         
   7   7   2          2.80          2.87         0.30 o                         
   8   7   2          0.03          0.15         0.19 o                         
  -7   8   2          0.10          0.41         0.31 o                         
  -6   8   2         89.29         75.82         1.90 o                         
  -5   8   2          4.72          3.61         0.46 o                         
  -4   8   2         22.81         24.45         1.70 o                         
  -3   8   2          6.05          4.36         0.45 o                         
  -2   8   2         28.25         23.55         1.38 o                         
  -1   8   2         44.86         45.54         2.37 o                         
   0   8   2        628.40        646.46        10.25 o                         
   1   8   2        201.89        205.29         3.29 o                         
   2   8   2         67.18         70.68         1.73 o                         
   3   8   2          1.46          1.72         0.31 o                         
   4   8   2         36.13         31.36         0.92 o                         
   5   8   2          2.18          2.49         0.35 o                         
   6   8   2         69.49         78.97         1.88 o                         
   7   8   2         24.49         27.61         1.33 o                         
  -5   9   2        154.62        149.31         1.82 o                         
  -4   9   2         34.57         31.79         0.88 o                         
  -3   9   2         36.14         37.97         1.18 o                         
  -2   9   2         15.82         15.69         0.68 o                         
  -1   9   2        146.99        136.22         6.83 o                         
   0   9   2         39.76         36.56         1.83 o                         
   1   9   2         10.57         12.33         0.62 o                         
   2   9   2          7.72          6.81         0.48 o                         
   3   9   2        149.32        155.42         2.41 o                         
   4   9   2          0.01          0.06         0.20 o                         
   5   9   2        229.35        215.94         4.28 o                         
  -2  10   2        483.50        469.78         6.26 o                         
  -1  10   2         73.56         67.54         1.48 o                         
   0  10   2        142.03        144.73         2.49 o                         
   1  10   2          2.38          2.35         0.42 o                         
 -11   0   3        100.33        104.81         1.62 o                         
  -9   0   3         72.25         66.52         1.45 o                         
  -7   0   3        131.25        130.34         1.63 o                         
  -5   0   3         43.96         32.32         1.02 o                         
  -3   0   3         31.87         32.44         0.61 o                         
  -1   0   3       4057.11       4062.50        23.87 o                         
   1   0   3      12132.97      11725.10        60.91 o                         
   3   0   3       1560.64       1561.56        10.50 o                         
   5   0   3          9.75         23.89         0.84 o                         
   7   0   3        458.42        477.17         3.90 o                         
   9   0   3         31.25         42.18         1.04 o                         
  11   0   3          2.40          1.62         0.22 o                         
 -11   1   3         17.74         18.82         0.46 o                         
 -10   1   3         38.36         37.21         0.76 o                         
  -9   1   3         21.06         20.49         0.60 o                         
  -8   1   3        753.31        704.64         7.70 o                         
  -7   1   3        141.73        135.20         1.30 o                         
  -6   1   3        829.20        803.11         4.91 o                         
  -5   1   3        563.36        595.03         4.91 o                         
  -4   1   3        533.00        537.30         3.41 o                         
  -3   1   3       1402.41       1546.63         7.06 o                         
  -2   1   3       1150.34       1153.88         5.28 o                         
  -1   1   3          5.41          9.01         0.51 o                         
   0   1   3       1114.47       1048.90         5.11 o                         
   1   1   3        436.85        419.27         2.74 o                         
   2   1   3          2.99          3.52         0.21 o                         
   3   1   3         21.30         21.51         0.41 o                         
   4   1   3       1912.94       1892.20        11.40 o                         
   5   1   3         65.68         68.66         1.10 o                         
   6   1   3        299.11        288.43         2.39 o                         
   7   1   3          9.27          8.80         0.28 o                         
   8   1   3          7.43          7.68         0.34 o                         
   9   1   3         33.78         23.33         0.50 o                         
  10   1   3        225.82        217.13         2.15 o                         
  11   1   3         16.63         21.12         0.46 o                         
 -11   2   3        192.99        208.95         3.50 o                         
 -10   2   3        467.88        479.29         4.11 o                         
  -9   2   3        335.88        341.57         3.28 o                         
  -8   2   3        847.88        877.96         6.96 o                         
  -7   2   3        109.90        106.17         1.53 o                         
  -6   2   3          3.36          4.72         0.26 o                         
  -5   2   3        253.80        259.52         1.81 o                         
  -4   2   3        434.39        475.47         4.55 o                         
  -3   2   3         68.25         54.32         0.68 o                         
  -2   2   3        722.13        701.82         4.05 o                         
  -1   2   3       1107.02       1090.75         5.89 o                         
   0   2   3        203.01        213.38         1.49 o                         
   1   2   3        140.04        138.74         0.99 o                         
   2   2   3         15.45         16.40         0.28 o                         
   3   2   3         53.21         60.13         0.87 o                         
   4   2   3        323.15        342.38         2.68 o                         
   5   2   3       1119.70       1127.08         7.08 o                         
   6   2   3        603.47        585.45         4.27 o                         
   7   2   3        262.82        238.16         2.14 o                         
   8   2   3        452.50        409.61         3.54 o                         
   9   2   3        319.87        306.15         2.39 o                         
  10   2   3        141.17        137.07         1.53 o                         
  11   2   3          5.25          6.05         0.46 o                         
 -11   3   3         15.82         16.53         0.70 o                         
 -10   3   3          0.80          1.39         0.35 o                         
  -9   3   3        116.61        130.53         4.08 o                         
  -8   3   3         16.66         15.58         0.92 o                         
  -7   3   3       1083.32       1027.67        17.11 o                         
  -6   3   3        200.66        199.80         2.34 o                         
  -5   3   3        740.41        713.67         9.02 o                         
  -4   3   3        667.81        666.58         7.02 o                         
  -3   3   3         84.63         71.04         1.00 o                         
  -2   3   3        332.48        353.38         2.74 o                         
  -1   3   3         55.65         53.00         0.78 o                         
   0   3   3         96.63         92.52         1.14 o                         
   1   3   3       1338.66       1245.34         6.90 o                         
   2   3   3        611.00        569.65         3.75 o                         
   3   3   3        643.95        604.21         4.89 o                         
   4   3   3         26.49         36.34         0.89 o                         
   5   3   3        181.52        193.37         2.67 o                         
   6   3   3        212.26        224.97         2.16 o                         
   7   3   3        318.50        315.81         3.49 o                         
   8   3   3          0.08          0.21         0.27 o                         
   9   3   3        122.82        127.04         3.94 o                         
  10   3   3          6.29         10.00         0.93 o                         
  11   3   3        207.09        217.19         2.34 o                         
 -10   4   3        267.56        265.55         4.23 o                         
  -9   4   3        238.34        230.79         5.67 o                         
  -8   4   3        299.73        307.75         7.32 o                         
  -7   4   3         21.25         24.12         1.63 o                         
  -6   4   3         84.61         81.70         1.82 o                         
  -5   4   3         37.91         36.13         0.76 o                         
  -4   4   3          1.48          2.12         0.28 o                         
  -3   4   3        431.22        463.70         4.52 o                         
  -2   4   3       3382.97       3393.83        19.72 o                         
  -1   4   3         91.76         91.10         1.32 o                         
   0   4   3        696.59        672.77         6.59 o                         
   1   4   3         15.21         14.08         0.44 o                         
   2   4   3        918.79        987.41         6.52 o                         
   3   4   3         45.28         48.19         1.06 o                         
   4   4   3         21.79         17.70         0.55 o                         
   5   4   3         78.12         82.43         1.23 o                         
   6   4   3        884.43        862.90         7.94 o                         
   7   4   3         91.37         86.30         2.28 o                         
   8   4   3          2.60          3.22         1.16 o                         
   9   4   3         15.55         13.53         1.42 o                         
  10   4   3         96.34         99.56         1.90 o                         
 -10   5   3        138.96        135.01         2.29 o                         
  -9   5   3         79.33         78.08         2.66 o                         
  -8   5   3         13.96         14.48         0.86 o                         
  -7   5   3       1054.37       1032.29        13.10 o                         
  -6   5   3         48.07         50.19         1.69 o                         
  -5   5   3        618.21        616.34         6.46 o                         
  -4   5   3         32.49         31.09         0.72 o                         
  -3   5   3        105.42        132.55         1.69 o                         
  -2   5   3          4.42          4.97         0.29 o                         
  -1   5   3         14.38         12.11         0.44 o                         
   0   5   3         12.52         10.79         0.39 o                         
   1   5   3        720.82        743.77         5.82 o                         
   2   5   3          2.31          3.22         0.32 o                         
   3   5   3        510.37        461.24         3.62 o                         
   4   5   3         17.97         17.84         0.47 o                         
   5   5   3        324.81        315.36         4.15 o                         
   6   5   3         18.24         16.57         1.30 o                         
   7   5   3        192.85        202.40         3.20 o                         
   8   5   3         40.37         36.53         1.10 o                         
   9   5   3        193.88        182.30         3.26 o                         
  10   5   3         13.36         11.51         0.54 o                         
  -9   6   3        303.66        288.40         9.31 o                         
  -8   6   3         48.39         52.60         1.52 o                         
  -7   6   3         23.23         25.79         0.93 o                         
  -6   6   3         66.19         64.12         2.77 o                         
  -5   6   3         84.96         90.06         1.90 o                         
  -4   6   3         32.06         33.76         1.34 o                         
  -3   6   3         49.39         49.55         1.22 o                         
  -2   6   3         19.44         18.47         0.56 o                         
  -1   6   3          5.76          6.78         0.31 o                         
   0   6   3        653.61        641.75         3.80 o                         
   1   6   3         89.95         84.82         1.05 o                         
   2   6   3        128.20        135.22         1.65 o                         
   3   6   3        150.44        151.32         2.72 o                         
   4   6   3         90.66         78.50         1.41 o                         
   5   6   3        112.28        108.12         1.92 o                         
   6   6   3        190.90        200.25         2.80 o                         
   7   6   3         87.04         90.81         2.06 o                         
   8   6   3        227.30        229.05         3.53 o                         
   9   6   3        127.91        120.03         2.20 o                         
  -8   7   3          8.63          9.17         0.44 o                         
  -7   7   3          3.10          5.34         0.39 o                         
  -6   7   3        171.09        171.15         4.69 o                         
  -5   7   3        132.35        114.08         6.12 o                         
  -4   7   3        285.54        279.37         4.03 o                         
  -3   7   3        231.30        237.47         3.88 o                         
  -2   7   3          1.74          2.39         0.35 o                         
  -1   7   3        405.51        416.14         4.70 o                         
   0   7   3        138.02        129.34         1.79 o                         
   1   7   3          2.59          4.44         0.37 o                         
   2   7   3          3.22          3.19         0.33 o                         
   3   7   3         57.71         68.95         1.31 o                         
   4   7   3        331.81        342.78         3.65 o                         
   5   7   3        216.05        208.22         4.85 o                         
   6   7   3         28.78         29.77         1.15 o                         
   7   7   3         11.30         10.01         0.55 o                         
   8   7   3          0.60          1.45         0.27 o                         
  -7   8   3         39.72         42.22         1.53 o                         
  -6   8   3          7.30          5.58         0.67 o                         
  -5   8   3         30.81         28.64         1.56 o                         
  -4   8   3         39.95         41.22         1.31 o                         
  -3   8   3        192.43        196.15         2.81 o                         
  -2   8   3          1.18          1.31         0.32 o                         
  -1   8   3        815.92        817.16         9.17 o                         
   0   8   3        259.97        269.66         3.39 o                         
   1   8   3        268.62        281.35         3.15 o                         
   2   8   3         18.30         18.51         0.73 o                         
   3   8   3         29.03         23.03         0.80 o                         
   4   8   3        131.08        121.49         1.92 o                         
   5   8   3         51.58         51.57         1.08 o                         
   6   8   3          9.94         11.12         0.70 o                         
  -5   9   3         17.43         15.17         0.52 o                         
  -4   9   3        180.96        171.35         3.09 o                         
  -3   9   3          1.07          0.80         0.19 o                         
  -2   9   3          2.58          1.41         0.34 o                         
  -1   9   3          0.43          0.71         0.32 o                         
   0   9   3         57.45         57.90         2.28 o                         
   1   9   3          2.30          2.16         0.40 o                         
   2   9   3        303.84        316.76         5.02 o                         
   3   9   3          3.46          3.43         0.36 o                         
   4   9   3        166.90        158.27         2.88 o                         
  -1  10   3        125.88        137.07         3.27 o                         
   0  10   3         10.09         11.31         0.54 o                         
   1  10   3         99.04        105.62         2.68 o                         
 -10   0   4        230.92        247.57         3.12 o                         
  -8   0   4        901.30        952.72         9.24 o                         
  -6   0   4        143.94        153.99         1.65 o                         
  -4   0   4       2740.08       2995.24        22.35 o                         
  -2   0   4        312.33        315.65         2.46 o                         
   0   0   4      10488.44      10375.26        76.36 o                         
   2   0   4          7.24          5.41         0.28 o                         
   4   0   4        697.98        702.76         6.53 o                         
   6   0   4        336.83        321.75         3.12 o                         
   8   0   4       1202.67       1141.54         8.91 o                         
  10   0   4        167.55        167.98         2.38 o                         
 -11   1   4         77.45         81.46         0.99 o                         
 -10   1   4          9.44         10.46         0.41 o                         
  -9   1   4        148.19        139.48         1.68 o                         
  -8   1   4         30.71         29.10         0.71 o                         
  -7   1   4        342.16        322.15         2.54 o                         
  -6   1   4        127.50        123.11         1.01 o                         
  -5   1   4       1600.76       1627.28        10.36 o                         
  -4   1   4        252.13        280.05         1.90 o                         
  -3   1   4       1513.39       1577.22         8.26 o                         
  -2   1   4        351.10        363.20         2.25 o                         
  -1   1   4       2588.93       2504.39        11.81 o                         
   0   1   4        553.62        580.50         3.22 o                         
   1   1   4         12.20          7.58         0.27 o                         
   2   1   4        206.44        228.08         1.54 o                         
   3   1   4        229.71        209.54         1.70 o                         
   4   1   4        690.24        701.45         4.64 o                         
   5   1   4        627.32        651.00         4.76 o                         
   6   1   4          3.61          5.65         0.20 o                         
   7   1   4          0.39          0.80         0.14 o                         
   8   1   4          3.95          2.75         0.27 o                         
   9   1   4         17.09         22.63         0.57 o                         
  10   1   4        118.65        108.95         1.25 o                         
  11   1   4        240.59        259.95         2.25 o                         
 -11   2   4         98.10        102.01         2.06 o                         
 -10   2   4        136.75        145.30         1.69 o                         
  -9   2   4         35.83         35.74         0.81 o                         
  -8   2   4          2.13          2.12         0.25 o                         
  -7   2   4         80.43         75.68         2.89 o                         
  -6   2   4         33.90         33.76         0.91 o                         
  -5   2   4         37.84         53.25         1.01 o                         
  -4   2   4          8.20         13.27         0.44 o                         
  -3   2   4         82.44         52.22         0.77 o                         
  -2   2   4       1621.76       1637.17         8.78 o                         
  -1   2   4        944.53        931.85         5.47 o                         
   0   2   4        334.83        335.82         2.23 o                         
   1   2   4         76.89         86.30         0.76 o                         
   2   2   4        629.51        666.51         4.03 o                         
   3   2   4         26.06         20.43         0.53 o                         
   4   2   4        471.58        469.45         3.67 o                         
   5   2   4        207.44        201.02         2.02 o                         
   6   2   4        447.58        421.06         3.38 o                         
   7   2   4        223.05        229.29         2.43 o                         
   8   2   4        114.10        113.48         1.53 o                         
   9   2   4         32.65         29.12         0.59 o                         
  10   2   4         10.84         11.05         0.41 o                         
  11   2   4          5.33          7.08         0.47 o                         
 -11   3   4         11.82         11.23         0.97 o                         
 -10   3   4         31.27         30.60         1.15 o                         
  -9   3   4          1.65          1.09         0.56 o                         
  -8   3   4        394.63        411.04        10.59 o                         
  -7   3   4        395.56        387.11         7.43 o                         
  -6   3   4        525.50        517.45         5.44 o                         
  -5   3   4         60.06         57.05         1.02 o                         
  -4   3   4          7.81          7.00         0.38 o                         
  -3   3   4        886.30        963.69         7.94 o                         
  -2   3   4         32.66         41.02         0.79 o                         
  -1   3   4          0.32          0.25         0.14 o                         
   0   3   4         90.87         74.36         0.93 o                         
   1   3   4       1639.15       1708.99         9.72 o                         
   2   3   4       1806.73       1812.98        14.82 o                         
   3   3   4        336.29        325.39         3.80 o                         
   4   3   4         34.47         26.86         0.83 o                         
   5   3   4        123.13        122.46         1.99 o                         
   6   3   4        126.45        124.04         2.09 o                         
   7   3   4        119.38        124.44         2.81 o                         
   8   3   4         20.66         15.51         0.65 o                         
   9   3   4        150.90        146.26         3.18 o                         
  10   3   4        311.64        301.03         3.82 o                         
 -10   4   4          0.30          0.45         0.25 o                         
  -9   4   4        207.30        199.76         5.73 o                         
  -8   4   4        121.17        119.12         3.83 o                         
  -7   4   4          7.84          6.69         0.94 o                         
  -6   4   4         23.10         21.53         0.90 o                         
  -5   4   4         53.22         51.69         1.08 o                         
  -4   4   4         14.32         22.97         0.66 o                         
  -3   4   4        936.79        913.11         6.25 o                         
  -2   4   4         47.14         50.36         0.94 o                         
  -1   4   4        808.90        793.25         6.27 o                         
   0   4   4         11.27          8.77         0.41 o                         
   1   4   4         48.77         43.60         0.89 o                         
   2   4   4          2.61          1.38         0.21 o                         
   3   4   4         33.62         38.60         1.01 o                         
   4   4   4          9.74         10.92         0.50 o                         
   5   4   4       1063.27       1064.83         8.42 o                         
   6   4   4        116.74        121.80         2.52 o                         
   7   4   4        338.67        333.12         5.52 o                         
   8   4   4         40.19         40.59         1.31 o                         
   9   4   4        109.12        100.95         1.88 o                         
  10   4   4          1.36          1.32         0.28 o                         
 -10   5   4          0.62          0.28         0.25 o                         
  -9   5   4         45.92         48.44         1.94 o                         
  -8   5   4         56.01         53.19         2.33 o                         
  -7   5   4          8.33          7.67         0.98 o                         
  -6   5   4       1147.89       1132.23        14.97 o                         
  -5   5   4         91.09         90.51         1.58 o                         
  -4   5   4        436.68        432.90         3.58 o                         
  -3   5   4         19.78         19.28         0.52 o                         
  -2   5   4         20.70         24.82         0.55 o                         
  -1   5   4         11.75         14.13         0.39 o                         
   0   5   4        238.11        229.17         1.93 o                         
   1   5   4         90.40         94.32         1.02 o                         
   2   5   4        157.34        126.06         1.48 o                         
   3   5   4          0.27          0.84         0.20 o                         
   4   5   4         47.27         43.25         0.87 o                         
   5   5   4         65.53         69.91         1.74 o                         
   6   5   4        175.47        184.31         3.98 o                         
   7   5   4         23.94         24.42         1.98 o                         
   8   5   4          0.72          1.36         0.41 o                         
   9   5   4          0.35          0.15         0.27 o                         
  -9   6   4        144.96        139.31         6.17 o                         
  -8   6   4         16.03         15.03         1.11 o                         
  -7   6   4          0.17          0.03         0.25 o                         
  -6   6   4          4.74          4.89         0.57 o                         
  -5   6   4         78.94         77.32         1.74 o                         
  -4   6   4          5.11          3.09         0.68 o                         
  -3   6   4        197.38        203.33         2.55 o                         
  -2   6   4         90.20         95.35         1.68 o                         
  -1   6   4        524.44        512.15         3.25 o                         
   0   6   4        146.36        148.02         1.40 o                         
   1   6   4        536.45        552.15         3.37 o                         
   2   6   4         24.92         27.94         0.63 o                         
   3   6   4         69.28         61.67         1.23 o                         
   4   6   4          4.97          3.30         0.55 o                         
   5   6   4        230.82        223.56         3.54 o                         
   6   6   4        100.18        101.12         2.10 o                         
   7   6   4        331.79        343.66         5.53 o                         
   8   6   4          6.45          7.99         0.58 o                         
   9   6   4         79.06         82.58         1.63 o                         
  -8   7   4         78.60         84.76         2.38 o                         
  -7   7   4        123.25        125.69         2.00 o                         
  -6   7   4        123.95        121.49         7.55 o                         
  -5   7   4         19.53         21.36         1.33 o                         
  -4   7   4        260.68        269.52         4.64 o                         
  -3   7   4         25.30         25.22         0.99 o                         
  -2   7   4        136.28        130.81         2.14 o                         
  -1   7   4        223.96        222.88         2.49 o                         
   0   7   4        248.70        249.48         2.48 o                         
   1   7   4        116.10        113.75         1.49 o                         
   2   7   4         60.07         60.48         1.12 o                         
   3   7   4        409.65        428.50         4.86 o                         
   4   7   4        324.29        328.14         3.94 o                         
   5   7   4        103.46        100.34         2.55 o                         
   6   7   4         46.62         49.11         1.57 o                         
   7   7   4         14.99         14.16         0.60 o                         
   8   7   4         10.23         11.50         0.55 o                         
  -6   8   4         36.67         30.91         1.00 o                         
  -5   8   4          9.42          8.98         0.64 o                         
  -4   8   4        126.86        129.65         2.74 o                         
  -3   8   4          1.24          0.96         0.36 o                         
  -2   8   4         32.85         36.26         0.99 o                         
  -1   8   4         87.90         91.59         1.47 o                         
   0   8   4        360.57        390.81         3.60 o                         
   1   8   4         83.04         86.15         1.44 o                         
   2   8   4          0.05          0.27         0.24 o                         
   3   8   4          1.26          1.39         0.29 o                         
   4   8   4        152.68        148.77         2.50 o                         
   5   8   4          3.87          3.31         0.45 o                         
   6   8   4         45.51         52.53         2.12 o                         
  -4   9   4          0.01          0.01         0.16 o                         
  -3   9   4         25.48         23.32         0.79 o                         
  -2   9   4          1.18          1.06         0.21 o                         
  -1   9   4         62.15         62.31         1.14 o                         
   0   9   4          7.21          7.66         0.48 o                         
   1   9   4         55.80         62.18         1.34 o                         
   2   9   4          3.26          2.81         0.28 o                         
   3   9   4         31.94         38.13         0.98 o                         
   4   9   4         11.12          9.96         0.52 o                         
 -11   0   5        225.79        248.09         2.75 o                         
  -9   0   5         24.23         31.59         0.96 o                         
  -7   0   5         21.23         23.14         1.57 o                         
  -5   0   5        766.40        721.15        10.13 o                         
  -3   0   5        266.61        350.47         3.09 o                         
  -1   0   5        654.83        629.34         5.57 o                         
   1   0   5        446.63        425.04         3.80 o                         
   3   0   5        901.65        821.91        10.69 o                         
   5   0   5        741.11        734.29         6.93 o                         
   7   0   5        505.47        475.00         3.99 o                         
   9   0   5        113.12        122.01         1.86 o                         
  11   0   5         35.02         26.96         0.72 o                         
 -11   1   5         25.79         29.48         0.52 o                         
 -10   1   5         81.86         85.94         1.14 o                         
  -9   1   5         18.88         20.12         0.58 o                         
  -8   1   5        339.29        331.63         3.63 o                         
  -7   1   5        199.68        196.07         2.51 o                         
  -6   1   5        185.36        180.71         1.40 o                         
  -5   1   5         68.80         71.68         1.01 o                         
  -4   1   5        513.94        501.03         4.14 o                         
  -3   1   5        196.15        217.96         1.80 o                         
  -2   1   5        389.56        401.24         3.67 o                         
  -1   1   5        362.24        358.73         2.83 o                         
   0   1   5       2681.24       2730.25        15.66 o                         
   1   1   5       1168.45       1339.91         6.53 o                         
   2   1   5        762.77        801.20         4.43 o                         
   3   1   5         23.69         15.95         0.41 o                         
   4   1   5        608.00        609.35         5.14 o                         
   5   1   5        123.33        126.48         1.05 o                         
   6   1   5          0.14          0.51         0.14 o                         
   7   1   5          6.26          6.72         0.29 o                         
   8   1   5        152.20        156.52         1.58 o                         
   9   1   5          2.27          2.11         0.21 o                         
  10   1   5        123.36        123.80         1.31 o                         
  11   1   5         44.40         44.64         0.93 o                         
 -11   2   5         83.64         84.11         1.92 o                         
 -10   2   5         74.52         73.58         1.19 o                         
  -9   2   5         40.64         43.81         0.88 o                         
  -8   2   5          4.52          6.66         0.38 o                         
  -7   2   5         58.64         51.67         1.41 o                         
  -6   2   5         76.27         82.05         1.23 o                         
  -5   2   5         72.21         67.16         1.35 o                         
  -4   2   5        430.31        455.54         3.83 o                         
  -3   2   5        999.01        984.36         6.40 o                         
  -2   2   5        687.26        678.30         5.21 o                         
  -1   2   5        493.32        496.46         3.98 o                         
   0   2   5       1158.00       1229.90         9.29 o                         
   1   2   5        562.83        572.99         4.00 o                         
   2   2   5         57.38         52.52         0.92 o                         
   3   2   5        185.92        192.99         2.09 o                         
   4   2   5         85.88         83.52         1.18 o                         
   5   2   5        304.14        291.23         4.32 o                         
   6   2   5        205.82        193.88         1.96 o                         
   7   2   5        156.83        155.93         1.82 o                         
   8   2   5        142.57        139.61         1.61 o                         
   9   2   5         37.37         32.52         0.67 o                         
  10   2   5          9.88          8.23         0.49 o                         
 -10   3   5          0.11          0.29         0.27 o                         
  -9   3   5          1.32          0.85         0.35 o                         
  -8   3   5         61.98         62.70         3.04 o                         
  -7   3   5        458.80        484.18        13.52 o                         
  -6   3   5        613.75        584.68         6.50 o                         
  -5   3   5        976.81        983.07         8.98 o                         
  -4   3   5         18.50         23.17         0.71 o                         
  -3   3   5        164.16        162.80         1.99 o                         
  -2   3   5          7.77          9.10         0.44 o                         
  -1   3   5          0.45          0.73         0.18 o                         
   0   3   5          0.51          3.25         0.29 o                         
   1   3   5        957.53        937.11         7.60 o                         
   2   3   5         10.47         19.81         0.77 o                         
   3   3   5         91.45         77.08         1.86 o                         
   4   3   5          7.57          5.69         0.34 o                         
   5   3   5         51.99         53.18         1.89 o                         
   6   3   5        220.97        217.25         5.34 o                         
   7   3   5        230.60        244.78         9.38 o                         
   8   3   5          0.09          0.85         0.31 o                         
   9   3   5         61.16         70.63         1.94 o                         
  10   3   5        107.33        111.08         1.78 o                         
 -10   4   5        400.08        423.03         8.39 o                         
  -9   4   5         18.24         17.97         0.88 o                         
  -8   4   5         29.19         28.10         1.22 o                         
  -7   4   5          9.10          9.48         0.77 o                         
  -6   4   5         17.70         16.34         1.72 o                         
  -5   4   5         14.86         16.13         0.66 o                         
  -4   4   5          7.05         10.78         0.53 o                         
  -3   4   5         34.93         35.23         0.65 o                         
  -2   4   5       1099.00       1096.48         6.59 o                         
  -1   4   5        163.12        164.33         2.19 o                         
   0   4   5          2.54          4.10         0.36 o                         
   1   4   5         25.76         26.05         0.64 o                         
   2   4   5        240.98        291.01         3.93 o                         
   3   4   5        116.28        114.83         1.79 o                         
   4   4   5        181.90        178.08         2.27 o                         
   5   4   5        142.94        137.10         2.81 o                         
   6   4   5       1562.01       1572.86        27.96 o                         
   7   4   5         13.82         13.74         0.93 o                         
   8   4   5         74.11         72.14         1.64 o                         
   9   4   5          5.82          5.81         0.66 o                         
  10   4   5         10.67         12.42         0.73 o                         
  -9   5   5          8.83          9.22         0.89 o                         
  -8   5   5         17.43         17.71         1.45 o                         
  -7   5   5        525.70        506.94         9.08 o                         
  -6   5   5          0.77          0.89         0.38 o                         
  -5   5   5        176.94        172.14         3.50 o                         
  -4   5   5         11.69         10.05         0.49 o                         
  -3   5   5         23.73         29.23         0.72 o                         
  -2   5   5         16.52         15.16         0.43 o                         
  -1   5   5        266.29        272.20         2.19 o                         
   0   5   5         28.92         24.66         0.54 o                         
   1   5   5       1300.50       1285.04         6.69 o                         
   2   5   5          5.24          5.45         0.36 o                         
   3   5   5        660.95        639.17         5.78 o                         
   4   5   5         37.46         40.92         1.12 o                         
   5   5   5          2.51          2.76         0.53 o                         
   6   5   5          9.62         10.69         0.83 o                         
   7   5   5          0.08          0.31         0.35 o                         
   8   5   5        127.96        122.85         4.34 o                         
   9   5   5        193.31        183.06         3.04 o                         
  -9   6   5         11.37         10.11         0.69 o                         
  -8   6   5          0.59          0.76         0.38 o                         
  -7   6   5          7.85          8.63         0.92 o                         
  -6   6   5         13.89         12.74         0.82 o                         
  -5   6   5        188.33        184.72         2.95 o                         
  -4   6   5        215.19        225.06         4.17 o                         
  -3   6   5        112.53        113.19         2.75 o                         
  -2   6   5         97.77         95.18         1.24 o                         
  -1   6   5        151.68        141.76         1.52 o                         
   0   6   5        514.57        520.12         3.66 o                         
   1   6   5         73.47         75.60         1.05 o                         
   2   6   5         32.09         32.68         0.91 o                         
   3   6   5         48.73         47.97         1.24 o                         
   4   6   5        207.29        198.01         3.30 o                         
   5   6   5         95.53         93.06         2.03 o                         
   6   6   5        101.43        103.63         2.53 o                         
   7   6   5         10.57         10.84         0.73 o                         
   8   6   5         93.57         94.20         1.98 o                         
  -7   7   5         18.14         21.17         1.01 o                         
  -6   7   5         81.97         80.65         3.11 o                         
  -5   7   5         94.48         94.43         3.08 o                         
  -4   7   5        237.58        232.96         4.46 o                         
  -3   7   5         75.84         81.64         1.60 o                         
  -2   7   5         44.53         43.89         1.03 o                         
  -1   7   5        302.76        303.74         3.39 o                         
   0   7   5        107.50        106.49         1.57 o                         
   1   7   5          2.73          2.49         0.29 o                         
   2   7   5          1.28          1.98         0.30 o                         
   3   7   5         31.09         35.82         1.05 o                         
   4   7   5         36.51         37.38         1.66 o                         
   5   7   5        176.99        171.69         3.43 o                         
   6   7   5        112.36        113.10         2.42 o                         
   7   7   5        101.40         96.71         1.96 o                         
  -6   8   5        104.16         90.64         1.47 o                         
  -5   8   5        104.87         99.30         2.51 o                         
  -4   8   5         54.61         56.52         1.30 o                         
  -3   8   5         46.93         46.47         1.47 o                         
  -2   8   5          4.02          4.70         0.34 o                         
  -1   8   5        127.38        136.35         1.69 o                         
   0   8   5        170.66        170.09         1.97 o                         
   1   8   5        152.53        158.40         2.07 o                         
   2   8   5          6.63          8.28         0.50 o                         
   3   8   5         38.32         37.19         1.12 o                         
   4   8   5        136.02        130.05         3.52 o                         
   5   8   5        148.33        149.37         2.75 o                         
   6   8   5          0.45          0.85         0.30 o                         
  -4   9   5         27.00         26.77         0.84 o                         
  -3   9   5          3.17          2.39         0.26 o                         
  -2   9   5         31.91         29.67         0.70 o                         
  -1   9   5          1.60          1.72         0.23 o                         
   0   9   5        189.80        191.15         2.69 o                         
   1   9   5          0.35          0.13         0.22 o                         
   2   9   5        180.66        184.05         2.60 o                         
   3   9   5         25.89         23.14         0.70 o                         
 -10   0   6          1.12          1.24         0.25 o                         
  -8   0   6         45.59         57.15         1.33 o                         
  -6   0   6        547.80        554.91         7.21 o                         
  -4   0   6        776.84        756.19        11.05 o                         
  -2   0   6        168.29        207.65         2.38 o                         
   0   0   6       4069.94       4208.23        35.85 o                         
   2   0   6          2.80          3.51         0.36 o                         
   4   0   6       1822.39       1847.84        15.15 o                         
   6   0   6          3.59          3.01         0.29 o                         
   8   0   6        293.30        298.12         3.41 o                         
  10   0   6          0.36          0.81         0.28 o                         
 -11   1   6         30.50         33.38         0.59 o                         
 -10   1   6          5.16          6.60         0.30 o                         
  -9   1   6        203.67        202.98         1.93 o                         
  -8   1   6        107.18        102.57         1.40 o                         
  -7   1   6        217.84        236.68         2.45 o                         
  -6   1   6          2.26          2.69         0.19 o                         
  -5   1   6        296.13        321.80         3.07 o                         
  -4   1   6        326.39        315.90         2.29 o                         
  -3   1   6         20.61         21.99         0.57 o                         
  -2   1   6        143.54        151.57         1.83 o                         
  -1   1   6       1218.27       1171.79         8.36 o                         
   0   1   6        379.58        445.02         3.80 o                         
   1   1   6          2.12          5.17         0.34 o                         
   2   1   6        983.79       1062.19         6.46 o                         
   3   1   6         92.45         77.91         1.16 o                         
   4   1   6        121.14        112.34         1.44 o                         
   5   1   6        991.35        962.34         6.13 o                         
   6   1   6        425.75        424.27         2.64 o                         
   7   1   6          7.48          9.32         0.35 o                         
   8   1   6         14.02         15.60         0.46 o                         
   9   1   6         98.13        104.78         1.50 o                         
  10   1   6          1.26          0.82         0.23 o                         
 -10   2   6        155.45        167.69         1.91 o                         
  -9   2   6          8.24          9.70         0.38 o                         
  -8   2   6          1.91          2.84         0.26 o                         
  -7   2   6         12.59         13.55         0.52 o                         
  -6   2   6         20.48         19.64         0.89 o                         
  -5   2   6         26.94         19.35         0.68 o                         
  -4   2   6        199.39        186.07         1.79 o                         
  -3   2   6         28.42         24.38         0.64 o                         
  -2   2   6        106.06         94.04         1.68 o                         
  -1   2   6         56.95         42.81         1.06 o                         
   0   2   6         43.73         37.21         0.77 o                         
   1   2   6        124.64        123.11         1.77 o                         
   2   2   6         15.11         21.85         0.56 o                         
   3   2   6          1.91          1.50         0.19 o                         
   4   2   6         92.78         88.36         1.17 o                         
   5   2   6        250.78        238.63         2.28 o                         
   6   2   6        996.78        980.62         7.20 o                         
   7   2   6        497.28        477.41         6.44 o                         
   8   2   6         88.22         84.26         1.49 o                         
   9   2   6          0.15          0.04         0.26 o                         
  10   2   6          3.58          3.07         0.42 o                         
 -10   3   6         56.46         54.84         1.41 o                         
  -9   3   6          0.29          0.30         0.47 o                         
  -8   3   6         49.86         46.52         1.30 o                         
  -7   3   6        248.00        261.01         4.63 o                         
  -6   3   6        853.62        828.70        29.16 o                         
  -5   3   6        172.83        168.36         2.38 o                         
  -4   3   6         15.90         19.80         0.89 o                         
  -3   3   6          4.44          6.66         0.35 o                         
  -2   3   6         96.95         96.40         1.42 o                         
  -1   3   6         41.79         40.62         1.06 o                         
   0   3   6        809.32        833.06         7.03 o                         
   1   3   6       1507.63       1606.24        13.51 o                         
   2   3   6        804.98        765.58         8.22 o                         
   3   3   6        142.21        139.57         1.70 o                         
   4   3   6         11.12         10.51         0.46 o                         
   5   3   6        573.05        566.95         5.53 o                         
   6   3   6         40.05         34.92         1.03 o                         
   7   3   6         18.28         19.47         0.90 o                         
   8   3   6         47.55         45.87         1.92 o                         
   9   3   6         53.51         54.74         1.59 o                         
  10   3   6        216.92        208.00         3.26 o                         
 -10   4   6         22.48         21.00         1.06 o                         
  -9   4   6         19.78         20.15         0.87 o                         
  -8   4   6         15.97         14.59         0.87 o                         
  -7   4   6        389.63        378.21         9.32 o                         
  -6   4   6          0.33          0.54         0.37 o                         
  -5   4   6         35.58         30.63         0.92 o                         
  -4   4   6         40.20         35.57         1.02 o                         
  -3   4   6        712.73        674.42         4.98 o                         
  -2   4   6         84.86         81.90         1.14 o                         
  -1   4   6        798.26        795.58         5.12 o                         
   0   4   6         47.63         49.46         0.95 o                         
   1   4   6         73.35         92.96         1.24 o                         
   2   4   6          0.70          0.28         0.23 o                         
   3   4   6         77.90         72.12         1.50 o                         
   4   4   6         16.14         16.89         1.05 o                         
   5   4   6        657.54        664.71         6.78 o                         
   6   4   6         36.04         33.13         1.16 o                         
   7   4   6         38.66         36.42         1.18 o                         
   8   4   6          3.51          2.16         0.39 o                         
   9   4   6          2.51          2.23         0.34 o                         
  -9   5   6          0.05          0.24         0.21 o                         
  -8   5   6        133.20        131.46         2.66 o                         
  -7   5   6         10.07          9.98         0.75 o                         
  -6   5   6        280.77        295.43         5.54 o                         
  -5   5   6          0.00          0.42         0.30 o                         
  -4   5   6         46.48         48.96         1.95 o                         
  -3   5   6         16.05         14.83         0.53 o                         
  -2   5   6        172.76        178.77         1.84 o                         
  -1   5   6         10.94         13.84         0.41 o                         
   0   5   6         98.38         88.57         1.20 o                         
   1   5   6          5.83          6.31         0.32 o                         
   2   5   6        150.17        143.97         2.12 o                         
   3   5   6          5.05          4.91         0.49 o                         
   4   5   6        107.57        107.51         2.21 o                         
   5   5   6          9.30          9.48         0.80 o                         
   6   5   6        433.55        451.28         9.35 o                         
   7   5   6         38.94         38.40         1.13 o                         
   8   5   6          2.63          2.74         0.40 o                         
   9   5   6          0.70          0.87         0.32 o                         
  -8   6   6          1.28          1.14         0.39 o                         
  -7   6   6          0.03          0.87         0.43 o                         
  -6   6   6          1.12          0.66         0.49 o                         
  -5   6   6        289.19        276.67         6.73 o                         
  -4   6   6          4.11          4.89         0.57 o                         
  -3   6   6         67.35         65.63         1.44 o                         
  -2   6   6         15.74         16.44         0.59 o                         
  -1   6   6        164.20        174.22         2.12 o                         
   0   6   6         12.45         14.14         0.61 o                         
   1   6   6        110.28        111.69         1.86 o                         
   2   6   6         10.22         11.18         0.62 o                         
   3   6   6         21.71         16.82         0.74 o                         
   4   6   6         29.69         28.37         1.08 o                         
   5   6   6        307.44        318.40         5.42 o                         
   6   6   6        156.33        156.01         2.56 o                         
   7   6   6        297.78        311.39         4.84 o                         
   8   6   6        103.20        102.52         2.25 o                         
  -7   7   6         80.41         75.78         1.61 o                         
  -6   7   6         60.83         54.72         2.24 o                         
  -5   7   6         86.73         89.01         2.87 o                         
  -4   7   6        105.88        100.68         1.89 o                         
  -3   7   6          0.19          0.22         0.23 o                         
  -2   7   6          8.40          7.14         0.47 o                         
  -1   7   6        306.99        309.63         3.11 o                         
   0   7   6        190.43        190.37         2.23 o                         
   1   7   6        256.88        254.22         2.98 o                         
   2   7   6         16.58         17.15         0.73 o                         
   3   7   6         43.90         47.12         1.18 o                         
   4   7   6         72.94         77.48         1.71 o                         
   5   7   6          3.29          3.84         0.53 o                         
   6   7   6          7.85          6.97         0.74 o                         
   7   7   6        177.99        171.80         6.90 o                         
  -5   8   6          0.54          0.38         0.25 o                         
  -4   8   6        129.70        126.78         2.53 o                         
  -3   8   6          0.20          0.51         0.21 o                         
  -2   8   6         31.53         33.53         0.79 o                         
  -1   8   6          1.81          3.33         0.28 o                         
   0   8   6        322.11        339.72         3.45 o                         
   1   8   6         64.14         68.15         1.35 o                         
   2   8   6         18.51         18.39         0.67 o                         
   3   8   6         30.79         30.68         0.99 o                         
   4   8   6        247.75        244.28         3.96 o                         
   5   8   6         10.78         11.16         0.57 o                         
  -3   9   6          1.60          1.41         0.24 o                         
  -2   9   6         17.29         16.45         0.55 o                         
  -1   9   6        256.84        259.26         5.78 o                         
   0   9   6         34.74         33.50         0.74 o                         
   1   9   6         89.29         98.43         1.50 o                         
   2   9   6          0.06         -0.10         0.17 o                         
   3   9   6         53.89         58.85         1.75 o                         
  -9   0   7          0.69          0.28         0.23 o                         
  -7   0   7          4.51          6.94         0.50 o                         
  -5   0   7        480.01        486.10         4.72 o                         
  -3   0   7        204.76        198.47         2.96 o                         
  -1   0   7         87.27         85.26         2.07 o                         
   1   0   7        449.89        410.82         5.04 o                         
   3   0   7        565.60        554.10         5.68 o                         
   5   0   7        220.40        220.94         3.10 o                         
   7   0   7        621.17        640.17         7.85 o                         
   9   0   7         17.79         13.46         1.13 o                         
 -10   1   7         70.46         72.99         0.92 o                         
  -9   1   7         17.69         19.53         0.52 o                         
  -8   1   7        411.00        404.40         3.47 o                         
  -7   1   7         75.41         61.77         1.05 o                         
  -6   1   7        283.78        267.79         2.45 o                         
  -5   1   7         39.94         40.14         0.93 o                         
  -4   1   7        203.36        209.42         1.91 o                         
  -3   1   7         28.80         27.42         0.61 o                         
  -2   1   7        451.68        464.03         3.56 o                         
  -1   1   7         10.65          9.45         0.49 o                         
   0   1   7       2226.40       2216.54        15.15 o                         
   1   1   7          0.43          1.03         0.25 o                         
   2   1   7         79.84         80.73         0.96 o                         
   3   1   7         24.32         21.81         0.40 o                         
   4   1   7          3.93          4.45         0.23 o                         
   5   1   7       1086.52       1082.28         5.94 o                         
   6   1   7        277.60        273.71         2.57 o                         
   7   1   7         28.05         29.66         0.82 o                         
   8   1   7        131.84        130.23         1.76 o                         
   9   1   7         25.64         33.54         0.75 o                         
  10   1   7         30.91         29.33         0.77 o                         
 -10   2   7         19.97         20.22         1.27 o                         
  -9   2   7          6.92          6.34         0.36 o                         
  -8   2   7          0.28          0.75         0.20 o                         
  -7   2   7        117.12        110.15         1.68 o                         
  -6   2   7        201.34        184.60         2.35 o                         
  -5   2   7        191.57        191.33         3.47 o                         
  -4   2   7         86.28         80.14         1.32 o                         
  -3   2   7         74.27         65.85         1.28 o                         
  -2   2   7         58.59         54.24         1.05 o                         
  -1   2   7        198.18        197.92         3.60 o                         
   0   2   7        114.37        131.56         2.16 o                         
   1   2   7         54.25         67.57         1.70 o                         
   2   2   7          5.14          2.81         0.37 o                         
   3   2   7        125.62        120.45         1.43 o                         
   4   2   7        310.88        299.54         2.71 o                         
   5   2   7        705.68        686.92         5.77 o                         
   6   2   7         93.30         89.98         1.34 o                         
   7   2   7          5.57          4.44         0.39 o                         
   8   2   7         25.23         22.96         0.73 o                         
   9   2   7          9.41          8.42         0.63 o                         
  10   2   7          0.00          0.09         0.18 o                         
 -10   3   7          0.15          0.49         0.21 o                         
  -9   3   7          0.59          0.76         0.31 o                         
  -8   3   7          8.73          6.62         0.50 o                         
  -7   3   7        291.72        313.96         6.01 o                         
  -6   3   7         37.94         43.79         1.62 o                         
  -5   3   7         39.00         44.78         1.06 o                         
  -4   3   7          1.02          1.38         0.23 o                         
  -3   3   7         26.29         24.79         0.87 o                         
  -2   3   7         50.41         49.40         1.07 o                         
  -1   3   7          3.04          4.03         0.28 o                         
   0   3   7          6.09          7.13         0.40 o                         
   1   3   7        204.08        192.30         2.16 o                         
   2   3   7        116.63         99.31         2.17 o                         
   3   3   7        437.78        429.75         3.40 o                         
   4   3   7        165.81        161.74         1.79 o                         
   5   3   7          1.20          0.98         0.28 o                         
   6   3   7        706.23        721.72         6.59 o                         
   7   3   7         61.51         66.05         2.52 o                         
   8   3   7          7.90          8.30         0.55 o                         
   9   3   7        133.07        136.50         2.59 o                         
  -9   4   7          5.42          5.87         0.47 o                         
  -8   4   7        112.08        110.31         2.43 o                         
  -7   4   7         17.83         20.12         1.35 o                         
  -6   4   7         23.05         28.59         1.09 o                         
  -5   4   7          3.82          2.39         0.55 o                         
  -4   4   7         67.87         61.50         1.40 o                         
  -3   4   7         22.38         19.13         0.88 o                         
  -2   4   7        701.10        687.58         5.96 o                         
  -1   4   7          4.20          5.61         0.57 o                         
   0   4   7          5.58          6.74         0.34 o                         
   1   4   7          0.37          0.31         0.19 o                         
   2   4   7          0.19          0.56         0.24 o                         
   3   4   7          0.04          0.71         0.38 o                         
   4   4   7          3.88          3.45         0.45 o                         
   5   4   7         15.71         16.27         0.82 o                         
   6   4   7       1079.52       1105.65        14.84 o                         
   7   4   7         38.33         38.01         1.44 o                         
   8   4   7         66.69         66.95         1.75 o                         
   9   4   7          1.74          1.93         0.30 o                         
  -8   5   7          0.41          0.76         0.30 o                         
  -7   5   7        407.58        401.42         6.48 o                         
  -6   5   7          1.03          0.94         0.40 o                         
  -5   5   7        417.00        437.23         6.91 o                         
  -4   5   7          2.53          2.54         0.51 o                         
  -3   5   7        164.00        167.33         2.91 o                         
  -2   5   7        106.98        106.35         1.72 o                         
  -1   5   7        298.19        305.00         3.19 o                         
   0   5   7        176.92        183.51         2.16 o                         
   1   5   7        814.96        829.52         7.57 o                         
   2   5   7          0.21          0.94         0.34 o                         
   3   5   7          9.03          7.05         1.06 o                         
   4   5   7          9.87          7.77         1.41 o                         
   5   5   7        234.90        230.98         4.40 o                         
   6   5   7         35.44         34.79         1.66 o                         
   7   5   7         98.75         93.64         2.24 o                         
   8   5   7         56.67         54.88         1.44 o                         
  -8   6   7          0.04          0.26         0.35 o                         
  -7   6   7         26.19         22.88         1.25 o                         
  -6   6   7        153.56        144.25         4.03 o                         
  -5   6   7        121.12        110.32         2.60 o                         
  -4   6   7         53.18         58.07         2.06 o                         
  -3   6   7         28.97         26.94         0.89 o                         
  -2   6   7         47.44         47.62         0.99 o                         
  -1   6   7          1.32          1.03         0.27 o                         
   0   6   7        208.80        216.01         2.68 o                         
   1   6   7         26.76         29.16         0.85 o                         
   2   6   7          0.80          0.79         0.28 o                         
   3   6   7        136.49        143.50         2.61 o                         
   4   6   7        464.54        497.51        18.29 o                         
   5   6   7        119.70        119.96         3.51 o                         
   6   6   7         72.16         74.80         1.58 o                         
   7   6   7         13.46         11.83         0.75 o                         
  -6   7   7          0.28          0.31         0.36 o                         
  -5   7   7         27.31         25.65         1.50 o                         
  -4   7   7          9.52          9.01         0.48 o                         
  -3   7   7         20.08         22.07         0.75 o                         
  -2   7   7          0.34         -0.09         0.20 o                         
  -1   7   7        826.76        866.99         6.87 o                         
   0   7   7         86.63         88.48         1.49 o                         
   1   7   7         55.78         58.02         1.16 o                         
   2   7   7         25.82         28.09         0.88 o                         
   3   7   7          3.36          3.94         0.36 o                         
   4   7   7        173.39        185.64         3.39 o                         
   5   7   7        104.08        106.47         3.10 o                         
   6   7   7         29.51         28.10         1.23 o                         
  -5   8   7        114.07        108.37         2.78 o                         
  -4   8   7        116.87        119.78         2.23 o                         
  -3   8   7         69.27         71.02         1.20 o                         
  -2   8   7         14.72         15.26         0.55 o                         
  -1   8   7         29.06         33.54         0.76 o                         
   0   8   7         45.89         45.97         1.02 o                         
   1   8   7          4.08          5.87         0.39 o                         
   2   8   7          8.04          8.11         0.49 o                         
   3   8   7         33.10         30.56         0.74 o                         
   4   8   7         74.41         75.19         3.79 o                         
  -1   9   7         54.64         50.69         1.16 o                         
   0   9   7         46.65         47.83         1.16 o                         
 -10   0   8          5.69          6.08         0.46 o                         
  -8   0   8          9.21          9.02         0.52 o                         
  -6   0   8        497.03        460.93         5.13 o                         
  -4   0   8        446.46        458.92         4.79 o                         
  -2   0   8        908.31        911.29         6.94 o                         
   0   0   8        280.65        272.90         2.55 o                         
   2   0   8          1.02          0.52         0.15 o                         
   4   0   8       1144.99       1143.01         8.08 o                         
   6   0   8        242.93        236.44         3.30 o                         
   8   0   8         87.56         85.28         2.17 o                         
 -10   1   8         36.86         40.11         0.82 o                         
  -9   1   8         57.72         61.95         0.90 o                         
  -8   1   8        135.69        121.61         1.48 o                         
  -7   1   8          3.48          5.74         0.35 o                         
  -6   1   8        223.35        217.78         2.26 o                         
  -5   1   8         46.69         42.76         1.28 o                         
  -4   1   8        148.53        144.41         1.50 o                         
  -3   1   8        176.56        166.75         1.64 o                         
  -2   1   8        159.44        162.30         1.50 o                         
  -1   1   8        664.37        659.82         3.72 o                         
   0   1   8        129.96        122.11         2.10 o                         
   1   1   8        294.87        300.99         1.88 o                         
   2   1   8         30.41         30.48         0.51 o                         
   3   1   8         92.26         86.14         0.85 o                         
   4   1   8          0.75          0.63         0.15 o                         
   5   1   8        265.64        261.92         2.30 o                         
   6   1   8        497.53        498.24         3.96 o                         
   7   1   8         17.36         19.56         0.65 o                         
   8   1   8          2.58          4.29         0.34 o                         
   9   1   8        173.91        186.19         2.11 o                         
 -10   2   8         18.13         20.77         1.00 o                         
  -9   2   8          4.47          3.77         0.27 o                         
  -8   2   8         61.43         58.87         1.10 o                         
  -7   2   8         53.32         54.11         1.01 o                         
  -6   2   8         46.75         56.17         0.98 o                         
  -5   2   8         16.32         22.11         0.93 o                         
  -4   2   8         96.39         95.59         1.46 o                         
  -3   2   8        358.80        339.86         3.55 o                         
  -2   2   8        442.81        432.42         3.93 o                         
  -1   2   8        474.68        462.64         3.55 o                         
   0   2   8          5.06          5.99         0.33 o                         
   1   2   8          2.62          4.04         0.30 o                         
   2   2   8          1.37          1.84         0.20 o                         
   3   2   8         93.31         91.31         1.63 o                         
   4   2   8         74.30         74.82         1.11 o                         
   5   2   8         17.76         18.64         0.55 o                         
   6   2   8        181.35        184.24         2.06 o                         
   7   2   8        133.83        136.44         1.94 o                         
   8   2   8         46.31         44.66         1.07 o                         
   9   2   8         21.48         24.89         0.91 o                         
  -9   3   8         24.48         22.21         1.13 o                         
  -8   3   8        110.16        106.94         3.00 o                         
  -7   3   8        427.24        409.08         6.47 o                         
  -6   3   8        246.87        247.42         6.77 o                         
  -5   3   8         55.33         61.13         1.92 o                         
  -4   3   8          4.93          5.96         0.54 o                         
  -3   3   8        563.18        569.19         5.92 o                         
  -2   3   8        806.24        797.64         7.62 o                         
  -1   3   8         27.93         30.30         0.92 o                         
   0   3   8        343.12        348.76         4.18 o                         
   1   3   8        172.50        175.18         2.21 o                         
   2   3   8        335.82        319.69         3.90 o                         
   3   3   8          0.65          0.67         0.21 o                         
   4   3   8        196.39        199.63         2.64 o                         
   5   3   8        352.30        360.98         3.86 o                         
   6   3   8         12.16         12.22         0.85 o                         
   7   3   8         30.49         26.91         0.85 o                         
   8   3   8         14.05         13.47         0.62 o                         
   9   3   8          0.72          0.77         0.31 o                         
  -9   4   8         26.17         25.74         1.17 o                         
  -8   4   8          7.72          6.22         0.52 o                         
  -7   4   8        263.94        254.03         4.44 o                         
  -6   4   8          3.30          3.78         0.45 o                         
  -5   4   8        179.61        171.89         3.93 o                         
  -4   4   8          0.05         -0.01         0.33 o                         
  -3   4   8          9.07          7.18         0.80 o                         
  -2   4   8        157.73        154.50         2.75 o                         
  -1   4   8         16.56         15.22         0.62 o                         
   0   4   8         31.72         25.09         2.08 o                         
   1   4   8         28.67         28.77         1.28 o                         
   2   4   8          3.81          3.45         0.39 o                         
   3   4   8         38.97         40.49         1.00 o                         
   4   4   8          1.99          1.60         0.33 o                         
   5   4   8        994.97       1002.73        11.33 o                         
   6   4   8         48.23         46.09         1.35 o                         
   7   4   8         64.87         66.62         2.42 o                         
   8   4   8         11.52         11.91         0.53 o                         
  -8   5   8          3.94          3.20         0.34 o                         
  -7   5   8          6.52          6.28         0.53 o                         
  -6   5   8         91.26         90.93         2.44 o                         
  -5   5   8         12.29         12.53         0.71 o                         
  -4   5   8         17.03         15.87         0.86 o                         
  -3   5   8          2.49          2.53         0.52 o                         
  -2   5   8          2.12          2.05         0.36 o                         
  -1   5   8        169.94        176.07         2.64 o                         
   0   5   8        315.53        318.48         3.50 o                         
   1   5   8          0.85          1.01         0.30 o                         
   2   5   8        233.86        231.75         6.34 o                         
   3   5   8         37.93         39.22         1.25 o                         
   4   5   8        100.33        100.26         2.22 o                         
   5   5   8          4.38          3.63         0.38 o                         
   6   5   8         33.90         31.47         1.24 o                         
   7   5   8         11.43         10.97         0.54 o                         
   8   5   8         28.10         32.23         1.32 o                         
  -7   6   8         52.50         54.75         1.27 o                         
  -6   6   8          0.19          0.42         0.27 o                         
  -5   6   8         80.85         79.65         2.28 o                         
  -4   6   8         20.83         19.56         0.84 o                         
  -3   6   8         81.20         80.16         1.82 o                         
  -2   6   8        165.44        166.46         2.74 o                         
  -1   6   8          2.78          2.66         0.36 o                         
   0   6   8         17.88         18.27         1.11 o                         
   1   6   8         10.41         11.51         0.72 o                         
   2   6   8          0.07          0.38         0.30 o                         
   3   6   8         86.26         85.99         3.32 o                         
   4   6   8          0.30          0.72         0.54 o                         
   5   6   8         40.17         43.72         2.64 o                         
   6   6   8         28.37         27.47         1.00 o                         
  -5   7   8         17.88         16.81         0.75 o                         
  -4   7   8         12.12         10.81         0.68 o                         
  -3   7   8         29.49         29.72         0.71 o                         
  -2   7   8         19.22         19.34         0.68 o                         
  -1   7   8        477.66        492.62         4.62 o                         
   0   7   8         20.20         23.19         0.72 o                         
   1   7   8         61.22         63.48         1.28 o                         
   2   7   8         16.14         17.97         0.81 o                         
   3   7   8         20.33         18.65         0.89 o                         
   4   7   8         54.81         59.15         2.20 o                         
   5   7   8         21.44         18.29         1.03 o                         
  -3   8   8          0.36          1.33         0.35 o                         
  -2   8   8          8.69          7.61         0.41 o                         
  -1   8   8         60.55         60.80         1.23 o                         
   0   8   8         75.09         78.35         1.27 o                         
   1   8   8         50.77         50.84         1.09 o                         
   2   8   8          7.87          8.81         0.38 o                         
   3   8   8          2.22          2.60         0.30 o                         
  -9   0   9         20.05         16.72         0.63 o                         
  -7   0   9         24.32         21.85         0.79 o                         
  -5   0   9        339.15        349.21         5.93 o                         
  -3   0   9        461.77        449.89         5.92 o                         
  -1   0   9        418.63        418.66         5.09 o                         
   1   0   9         24.62         22.36         0.56 o                         
   3   0   9        759.47        754.50         7.68 o                         
   5   0   9         78.04         79.80         2.05 o                         
   7   0   9          9.41          9.23         0.64 o                         
   9   0   9          6.70          7.09         1.14 o                         
  -9   1   9          3.76          2.23         0.18 o                         
  -8   1   9        263.40        262.21         2.36 o                         
  -7   1   9         13.33          9.69         0.43 o                         
  -6   1   9         46.58         46.38         0.89 o                         
  -5   1   9         14.49         14.40         0.80 o                         
  -4   1   9         39.47         40.91         1.02 o                         
  -3   1   9        736.90        744.52         5.91 o                         
  -2   1   9        721.53        722.67         4.51 o                         
  -1   1   9        193.15        198.04         1.56 o                         
   0   1   9        628.67        618.73         3.98 o                         
   1   1   9         18.02         18.02         0.40 o                         
   2   1   9          0.58          0.95         0.16 o                         
   3   1   9         28.12         29.40         0.59 o                         
   4   1   9          0.54          1.05         0.21 o                         
   5   1   9          0.85          1.38         0.23 o                         
   6   1   9         40.30         39.67         1.03 o                         
   7   1   9          1.83          2.36         0.27 o                         
   8   1   9         51.06         49.77         0.98 o                         
   9   1   9         53.43         59.88         1.11 o                         
  -9   2   9          3.58          3.36         0.50 o                         
  -8   2   9         19.44         21.38         0.67 o                         
  -7   2   9         86.34         88.09         1.41 o                         
  -6   2   9        143.80        154.22         1.74 o                         
  -5   2   9        207.32        204.63         4.47 o                         
  -4   2   9          7.60          7.07         0.51 o                         
  -3   2   9          8.65          7.84         0.48 o                         
  -2   2   9        312.43        327.18         3.52 o                         
  -1   2   9         48.82         47.86         0.80 o                         
   0   2   9          0.77          0.75         0.21 o                         
   1   2   9          2.52          1.84         0.22 o                         
   2   2   9          0.72          0.33         0.20 o                         
   3   2   9         43.15         41.20         0.87 o                         
   4   2   9         66.36         70.62         1.09 o                         
   5   2   9        433.50        438.18         3.52 o                         
   6   2   9        235.71        233.37         2.36 o                         
   7   2   9         68.71         70.48         1.23 o                         
   8   2   9         27.28         26.00         0.85 o                         
  -9   3   9          0.38          0.48         0.26 o                         
  -8   3   9         31.00         24.20         0.95 o                         
  -7   3   9         17.13         14.46         0.60 o                         
  -6   3   9         31.24         34.64         1.38 o                         
  -5   3   9        151.36        149.14         3.23 o                         
  -4   3   9        198.90        201.75         8.12 o                         
  -3   3   9        131.65        135.10         3.14 o                         
  -2   3   9         76.00         75.53         1.81 o                         
  -1   3   9          1.02          1.69         0.60 o                         
   0   3   9        196.78        196.06         2.60 o                         
   1   3   9        349.84        341.80         6.19 o                         
   2   3   9        161.09        159.58         2.96 o                         
   3   3   9         93.78         89.41         1.57 o                         
   4   3   9         25.80         24.24         0.72 o                         
   5   3   9          1.20          1.68         0.27 o                         
   6   3   9          4.43          4.29         0.41 o                         
   7   3   9         28.37         29.43         1.02 o                         
   8   3   9         22.47         24.27         0.88 o                         
  -8   4   9        144.87        140.06         2.44 o                         
  -7   4   9         49.34         53.09         1.27 o                         
  -6   4   9        103.87        112.22         2.17 o                         
  -5   4   9          5.21          3.43         0.44 o                         
  -4   4   9          0.76          0.88         0.30 o                         
  -3   4   9         43.23         43.83         1.18 o                         
  -2   4   9        872.81        878.78        10.04 o                         
  -1   4   9         16.35         17.75         0.75 o                         
   0   4   9          0.00         -0.11         0.38 o                         
   1   4   9          1.22          0.56         0.40 o                         
   2   4   9         43.68         43.80         1.33 o                         
   3   4   9         22.22         19.53         1.21 o                         
   4   4   9         37.83         39.89         0.98 o                         
   5   4   9         24.48         23.76         1.06 o                         
   6   4   9        181.56        198.16         3.01 o                         
   7   4   9         24.16         23.01         0.76 o                         
   8   4   9          4.84          3.57         0.44 o                         
  -7   5   9        217.35        204.15         5.35 o                         
  -6   5   9          1.23          0.96         0.27 o                         
  -5   5   9          0.45          0.28         0.27 o                         
  -4   5   9          2.40          3.57         0.44 o                         
  -3   5   9        438.61        453.30         5.86 o                         
  -2   5   9          2.47          2.40         0.41 o                         
  -1   5   9        411.27        432.00         4.89 o                         
   0   5   9        134.42        136.64         2.55 o                         
   1   5   9         81.77         86.93         3.22 o                         
   2   5   9         12.26         10.61         0.81 o                         
   3   5   9         11.59         10.33         0.65 o                         
   4   5   9         91.12         91.83         2.46 o                         
   5   5   9         93.08         92.51         2.21 o                         
   6   5   9          1.73          1.83         0.35 o                         
   7   5   9          0.78          0.59         0.25 o                         
  -6   6   9         86.81         76.07         1.34 o                         
  -5   6   9         68.47         62.09         4.52 o                         
  -4   6   9        285.61        279.69         5.38 o                         
  -3   6   9          0.69          0.53         0.29 o                         
  -2   6   9          1.01          1.00         0.34 o                         
  -1   6   9        123.13        124.65         2.01 o                         
   0   6   9         47.86         50.81         1.55 o                         
   1   6   9          0.06          0.17         0.24 o                         
   2   6   9         27.83         32.70         1.84 o                         
   3   6   9         14.90         15.98         1.29 o                         
   4   6   9        216.93        233.60         5.66 o                         
   5   6   9        155.79        160.50         4.08 o                         
   6   6   9        116.07        116.93         2.13 o                         
  -4   7   9         31.99         27.75         1.37 o                         
  -3   7   9         41.08         41.95         1.29 o                         
  -2   7   9          0.21          0.29         0.28 o                         
  -1   7   9        359.41        364.71         4.52 o                         
   0   7   9         78.98         81.81         1.39 o                         
   1   7   9         96.79         98.33         1.79 o                         
   2   7   9         40.40         42.91         1.86 o                         
   3   7   9         63.03         65.60         2.26 o                         
   4   7   9         25.05         25.23         0.88 o                         
  -1   8   9         26.80         24.79         1.10 o                         
   0   8   9          3.32          2.76         0.43 o                         
   1   8   9          1.00          0.60         0.31 o                         
  -8   0  10         24.98         30.11         0.88 o                         
  -6   0  10        120.60        134.62         2.46 o                         
  -4   0  10        189.38        197.37         3.29 o                         
  -2   0  10        505.81        530.43         5.87 o                         
   0   0  10         49.42         49.38         1.30 o                         
   2   0  10         74.42         53.10         1.10 o                         
   4   0  10        327.95        343.12         4.23 o                         
   6   0  10         97.68         94.68         1.74 o                         
   8   0  10         17.20         15.64         1.25 o                         
  -8   1  10         38.97         35.38         0.61 o                         
  -7   1  10         10.56         10.95         0.47 o                         
  -6   1  10          5.97          7.01         0.36 o                         
  -5   1  10         39.76         36.11         1.22 o                         
  -4   1  10         69.52         72.19         1.41 o                         
  -3   1  10        117.97        114.63         1.87 o                         
  -2   1  10        657.57        675.92         5.01 o                         
  -1   1  10        376.88        385.38         3.28 o                         
   0   1  10         12.42          9.37         0.40 o                         
   1   1  10        258.80        245.24         2.45 o                         
   2   1  10          5.51          7.86         0.40 o                         
   3   1  10          7.98         10.62         0.45 o                         
   4   1  10         15.40         13.94         0.53 o                         
   5   1  10          5.66          6.98         0.39 o                         
   6   1  10          0.03          0.02         0.19 o                         
   7   1  10         85.08         93.02         1.40 o                         
   8   1  10          1.70          2.27         0.23 o                         
  -8   2  10         56.81         58.45         5.72 o                         
  -7   2  10         50.00         48.69         1.11 o                         
  -6   2  10         87.52         90.78         1.61 o                         
  -5   2  10        118.69        116.10         1.53 o                         
  -4   2  10          1.73          1.85         0.39 o                         
  -3   2  10         90.44         88.97         1.71 o                         
  -2   2  10        102.64         99.79         1.52 o                         
  -1   2  10        141.79        138.31         1.61 o                         
   0   2  10          0.01          0.31         0.21 o                         
   1   2  10        159.58        156.21         2.19 o                         
   2   2  10         51.67         45.78         0.87 o                         
   3   2  10        207.17        194.60         2.01 o                         
   4   2  10        101.65        109.35         1.79 o                         
   5   2  10         21.28         21.07         0.56 o                         
   6   2  10        105.73        104.36         1.32 o                         
   7   2  10         27.12         26.47         1.61 o                         
   8   2  10          0.13          0.16         0.19 o                         
  -8   3  10          4.85          3.38         0.49 o                         
  -7   3  10         36.33         35.65         1.02 o                         
  -6   3  10         74.67         76.98         2.27 o                         
  -5   3  10          2.56          2.59         0.39 o                         
  -4   3  10         93.24         97.76         2.06 o                         
  -3   3  10        665.94        713.08         8.35 o                         
  -2   3  10        131.84        131.57         3.06 o                         
  -1   3  10         62.03         57.57         1.89 o                         
   0   3  10        205.41        219.21         5.00 o                         
   1   3  10          9.56         12.46         0.67 o                         
   2   3  10         31.36         31.71         1.04 o                         
   3   3  10         24.10         20.94         0.74 o                         
   4   3  10         35.62         35.80         0.94 o                         
   5   3  10          6.87          7.41         0.39 o                         
   6   3  10         84.99         85.03         1.68 o                         
   7   3  10          6.04          5.74         0.38 o                         
  -7   4  10        213.53        208.03         3.61 o                         
  -6   4  10         18.42         18.76         0.62 o                         
  -5   4  10         92.59         95.45         1.88 o                         
  -4   4  10         58.28         61.02         1.51 o                         
  -3   4  10         46.20         44.03         1.14 o                         
  -2   4  10         67.45         70.93         2.65 o                         
  -1   4  10         46.95         48.33         3.14 o                         
   0   4  10          6.37          6.08         0.68 o                         
   1   4  10         11.13         12.43         0.76 o                         
   2   4  10         47.42         48.21         1.58 o                         
   3   4  10          0.78          1.00         0.47 o                         
   4   4  10          5.54          4.38         0.48 o                         
   5   4  10        235.89        247.92         3.83 o                         
   6   4  10          9.35         11.28         0.70 o                         
   7   4  10         67.43         63.20         1.40 o                         
  -6   5  10         60.46         50.50         1.07 o                         
  -5   5  10          1.39          1.00         0.26 o                         
  -4   5  10        103.91        100.26         2.35 o                         
  -3   5  10         29.73         30.88         1.05 o                         
  -2   5  10         26.05         29.22         1.04 o                         
  -1   5  10          1.44          2.10         0.46 o                         
   0   5  10        168.00        177.60         3.56 o                         
   1   5  10          0.06          0.23         0.50 o                         
   2   5  10        142.71        143.42         2.49 o                         
   3   5  10         21.61         17.80         0.68 o                         
   4   5  10         65.22         64.67         1.45 o                         
   5   5  10         11.28          9.83         0.56 o                         
   6   5  10         16.02         16.89         0.58 o                         
  -5   6  10         20.89         22.63         1.02 o                         
  -4   6  10          2.24          2.63         0.37 o                         
  -3   6  10         30.84         32.18         1.14 o                         
  -2   6  10         48.64         45.46         1.42 o                         
  -1   6  10         17.44         15.41         0.69 o                         
   0   6  10          0.45          0.13         0.29 o                         
   1   6  10          4.67          4.41         0.53 o                         
   2   6  10         28.00         28.37         1.64 o                         
   3   6  10         40.97         47.54         1.42 o                         
   4   6  10         28.93         29.67         1.08 o                         
   5   6  10         83.99         82.85         2.41 o                         
  -3   7  10         30.24         25.67         1.19 o                         
  -2   7  10         63.70         64.41         1.50 o                         
  -1   7  10        125.14        123.97         2.32 o                         
   0   7  10         83.73         82.73         2.56 o                         
   1   7  10         28.34         26.70         0.90 o                         
   2   7  10          0.14          0.32         0.29 o                         
  -7   0  11         89.01         87.45         1.62 o                         
  -5   0  11        439.92        454.77        10.11 o                         
  -3   0  11          1.39          1.41         0.40 o                         
  -1   0  11         34.78         37.38         1.21 o                         
   1   0  11         16.45         18.33         0.81 o                         
   3   0  11        437.55        398.46         7.64 o                         
   5   0  11        143.16        153.41         4.02 o                         
   7   0  11         60.54         60.89         4.20 o                         
  -8   1  11         21.62         19.25         0.65 o                         
  -7   1  11          1.26          1.73         0.18 o                         
  -6   1  11          0.39          0.81         0.18 o                         
  -5   1  11         12.50         11.07         0.42 o                         
  -4   1  11         12.72         15.90         0.66 o                         
  -3   1  11         18.64         18.78         0.56 o                         
  -2   1  11        208.78        213.05         2.17 o                         
  -1   1  11          0.84          0.78         0.24 o                         
   0   1  11        292.42        306.46         2.99 o                         
   1   1  11         88.93         73.46         1.15 o                         
   2   1  11          1.46          1.23         0.26 o                         
   3   1  11          9.23          9.36         0.41 o                         
   4   1  11         11.63         13.98         0.50 o                         
   5   1  11          1.29          1.42         0.24 o                         
   6   1  11         31.38         36.87         0.82 o                         
   7   1  11         45.55         44.60         1.61 o                         
  -7   2  11         63.26         60.76         1.74 o                         
  -6   2  11          8.03          7.14         0.34 o                         
  -5   2  11         57.13         60.61         1.12 o                         
  -4   2  11          0.48          0.39         0.29 o                         
  -3   2  11         70.23         73.23         1.24 o                         
  -2   2  11          0.12          0.30         0.25 o                         
  -1   2  11         22.49         25.24         0.69 o                         
   0   2  11         10.05          9.51         0.53 o                         
   1   2  11          2.02          3.23         0.30 o                         
   2   2  11         12.12          5.53         0.36 o                         
   3   2  11          0.85          2.23         0.26 o                         
   4   2  11         15.37         17.59         0.50 o                         
   5   2  11         81.51         78.01         1.19 o                         
   6   2  11          4.02          2.58         0.40 o                         
  -7   3  11         20.71         18.72         0.88 o                         
  -6   3  11         27.00         23.25         0.77 o                         
  -5   3  11         26.44         23.91         0.86 o                         
  -4   3  11          3.98          3.34         0.42 o                         
  -3   3  11         28.61         32.26         1.08 o                         
  -2   3  11          2.32          2.13         0.64 o                         
  -1   3  11        148.37        151.06         3.32 o                         
   0   3  11         61.07         61.99         1.64 o                         
   1   3  11         26.53         24.32         0.88 o                         
   2   3  11         84.01         79.29         1.67 o                         
   3   3  11         26.35         21.65         0.89 o                         
   4   3  11         46.55         44.59         1.39 o                         
   5   3  11         85.37         94.49         1.84 o                         
   6   3  11          4.52          4.81         0.63 o                         
  -6   4  11        114.32        110.95         2.50 o                         
  -5   4  11         13.47         15.61         0.64 o                         
  -4   4  11         12.23         11.45         0.74 o                         
  -3   4  11         23.38         25.63         0.94 o                         
  -2   4  11         12.73         11.86         1.03 o                         
  -1   4  11         22.55         22.60         0.92 o                         
   0   4  11          5.37          7.70         1.24 o                         
   1   4  11         11.57          9.20         0.54 o                         
   2   4  11        136.71        130.27         2.85 o                         
   3   4  11          5.51          4.58         0.46 o                         
   4   4  11         49.55         49.17         1.23 o                         
   5   4  11          6.06          6.84         0.56 o                         
   6   4  11        239.66        232.92         4.96 o                         
  -5   5  11          3.15          3.04         0.33 o                         
  -4   5  11         19.74         18.14         1.00 o                         
  -3   5  11        212.74        209.64         3.60 o                         
  -2   5  11         10.72         11.43         0.99 o                         
  -1   5  11         73.31         70.43         1.87 o                         
   0   5  11          8.37          9.44         0.68 o                         
   1   5  11         65.40         64.42         2.42 o                         
   2   5  11          3.83          2.75         0.44 o                         
   3   5  11          2.60          3.04         0.35 o                         
   4   5  11         23.36         20.34         0.68 o                         
   5   5  11         37.24         41.21         1.58 o                         
  -3   6  11         14.35         13.79         0.86 o                         
  -2   6  11          0.06          0.04         0.23 o                         
  -1   6  11         10.48         10.67         0.84 o                         
   0   6  11         35.44         35.66         2.87 o                         
   1   6  11          0.34          0.13         0.31 o                         
   2   6  11          5.97          6.62         0.63 o                         
  -6   0  12          2.38          0.55         0.19 o                         
  -4   0  12         84.01         81.89         2.20 o                         
  -2   0  12          3.73          4.62         0.46 o                         
   0   0  12          0.10          1.48         0.36 o                         
   2   0  12          0.37          0.82         0.30 o                         
   4   0  12        117.40        123.81         2.39 o                         
   6   0  12         10.91         20.69         0.84 o                         
  -7   1  12          1.16          1.18         0.37 o                         
  -6   1  12         12.19         13.72         0.31 o                         
  -5   1  12          9.51         15.85         0.39 o                         
  -4   1  12          0.73          1.03         0.23 o                         
  -3   1  12          0.55          1.64         0.26 o                         
  -2   1  12          9.77          9.67         0.42 o                         
  -1   1  12        185.72        179.75         2.04 o                         
   0   1  12         34.54         36.36         0.83 o                         
   1   1  12        103.57         94.86         1.37 o                         
   2   1  12         80.74         74.56         1.26 o                         
   3   1  12          5.77          8.78         0.48 o                         
   4   1  12          0.38          1.14         0.25 o                         
   5   1  12          2.41          2.71         0.26 o                         
   6   1  12         70.83         77.74         1.62 o                         
  -6   2  12         65.33         69.49         2.23 o                         
  -5   2  12         92.37        100.31         1.25 o                         
  -4   2  12          3.09          2.47         0.29 o                         
  -3   2  12          9.92         10.67         0.62 o                         
  -2   2  12         14.14         15.53         0.60 o                         
  -1   2  12         23.09         23.67         0.77 o                         
   0   2  12          6.12          7.65         0.44 o                         
   1   2  12         11.42         10.39         0.53 o                         
   2   2  12         14.13         15.99         0.64 o                         
   3   2  12         59.96         54.50         0.99 o                         
   4   2  12         42.01         38.85         0.97 o                         
   5   2  12         24.46         24.49         0.88 o                         
  -6   3  12          1.16          0.27         0.17 o                         
  -5   3  12         35.07         35.15         1.12 o                         
  -4   3  12          7.76          7.81         0.60 o                         
  -3   3  12         36.63         38.42         1.29 o                         
  -2   3  12        146.98        155.08         3.56 o                         
  -1   3  12         11.32         11.15         1.85 o                         
   0   3  12          9.02          8.88         0.60 o                         
   1   3  12          1.17          1.37         0.33 o                         
   2   3  12         57.03         52.64         1.18 o                         
   3   3  12         13.06         12.18         0.55 o                         
   4   3  12         61.84         60.27         1.13 o                         
   5   3  12         93.11        102.23         2.85 o                         
  -5   4  12         33.60         29.07         0.94 o                         
  -4   4  12          0.05          0.22         0.17 o                         
  -3   4  12         15.62         14.29         0.61 o                         
  -2   4  12          1.14          1.38         0.29 o                         
  -1   4  12          1.88          1.30         0.34 o                         
   0   4  12         14.90         14.18         1.13 o                         
   1   4  12         79.99         83.64         1.68 o                         
   2   4  12          3.87          3.26         0.37 o                         
   3   4  12          2.07          0.64         0.28 o                         
   4   4  12          0.61          0.56         0.28 o                         
  -3   5  12          0.17          0.23         0.31 o                         
  -2   5  12         38.37         40.05         1.59 o                         
  -1   5  12          0.03          0.19         0.36 o                         
   0   5  12        146.40        140.66         3.59 o                         
   1   5  12          0.09          0.26         0.33 o                         
   2   5  12         29.12         22.43         1.35 o                         
   3   5  12          4.63          5.19         0.39 o                         
  -5   0  13        145.90        142.00         1.80 o                         
  -3   0  13          0.06          0.44         0.30 o                         
  -1   0  13         65.19         65.79         1.60 o                         
   1   0  13         30.52         24.67         0.95 o                         
   3   0  13         59.46         59.61         1.67 o                         
   5   0  13         53.58         56.25         1.86 o                         
  -5   1  13         36.61         41.71         0.53 o                         
  -4   1  13          0.12          0.44         0.12 o                         
  -3   1  13          2.09          1.90         0.27 o                         
  -2   1  13         34.13         34.12         0.73 o                         
  -1   1  13         83.48         87.45         1.21 o                         
   0   1  13         99.59         90.84         1.24 o                         
   1   1  13          1.14          0.18         0.21 o                         
   2   1  13         12.86         12.33         0.48 o                         
   3   1  13         19.15         15.04         0.47 o                         
   4   1  13         48.24         51.70         1.04 o                         
  -5   2  13         19.74         16.30         0.90 o                         
  -4   2  13          4.27          3.65         0.33 o                         
  -3   2  13          0.59          1.26         0.26 o                         
  -2   2  13         17.08         22.08         0.81 o                         
  -1   2  13          5.74          7.39         0.47 o                         
   0   2  13          6.60          9.57         0.67 o                         
   1   2  13         31.63         33.86         1.05 o                         
   2   2  13         31.78         36.33         1.32 o                         
   3   2  13          2.56          3.42         0.36 o                         
   4   2  13          3.03          2.09         0.49 o                         
  -4   3  13         15.65         17.67         0.97 o                         
  -3   3  13         36.44         40.41         1.20 o                         
  -2   3  13         25.49         27.45         1.42 o                         
  -1   3  13          8.64          7.56         0.59 o                         
   0   3  13         28.88         27.96         1.12 o                         
   1   3  13         45.64         37.26         1.31 o                         
   2   3  13         56.69         45.16         1.78 o                         
   3   3  13          2.65          3.10         0.39 o                         
  -2   4  13          5.81          5.16         0.39 o                         
  -1   4  13          5.85          7.81         0.40 o                         
   0   4  13         24.83         28.96         0.76 o                         
   1   4  13          2.98          3.98         0.39 o                         
   2   4  13          4.13          4.67         0.38 o                         
  -2   0  14        262.14        282.69         6.16 o                         
   0   0  14         24.52         31.70         1.23 o                         
   2   0  14          1.41          1.24         0.32 o                         
  -3   1  14          0.93          0.38         0.13 o                         
  -2   1  14         13.96         12.09         0.50 o                         
  -1   1  14         82.82         75.76         1.06 o                         
   0   1  14          6.43          9.53         0.32 o                         
   1   1  14         37.89         29.73         0.65 o                         
   2   1  14          0.01          0.37         0.36 o                         
  -2   2  14          5.45          5.93         0.57 o                         
  -1   2  14         17.93         20.94         1.36 o                         
   0   2  14         26.53         32.37         0.93 o                         
   1   2  14          1.30          2.23         0.50 o                         
                                                                                
