# Supplementary material for: Salt forms of a thio­amide: protonation of 1-(2,6-di­methyl­phen­yl)thio­urea
Source: Acta Crystallogr C Struct Chem. 2026 Feb 25;82(Pt 3):129–37. doi: 10.1107/S2053229626001804 (PMC12961746; doi:10.1107/S2053229626001804)
Supplement: Supplementary file 3 [file c-82-00129-DMPTHClsup3.hkl]

data_DMPTHCl                                                                    
_shelx_title ' '                                                                
_shelx_refln_list_code          4                                               
_shelx_F_calc_maximum      318.76                                               
_exptl_crystal_F_000       912.00                                               
_reflns_d_resolution_high  0.8114                                               
                                                                                
loop_                                                                           
 _space_group_symop_operation_xyz                                               
 'x, y, z'                                                                      
 '-x, y, -z+1/2'                                                                
 'x+1/2, y+1/2, z'                                                              
 '-x+1/2, y+1/2, -z+1/2'                                                        
 '-x, -y, -z'                                                                   
 'x, -y, z-1/2'                                                                 
 '-x+1/2, -y+1/2, -z'                                                           
 'x+1/2, -y+1/2, z-1/2'                                                         
                                                                                
_cell_length_a    11.7848                                                       
_cell_length_b    10.3644                                                       
_cell_length_c    19.2687                                                       
_cell_angle_alpha  90.000                                                       
_cell_angle_beta  105.844                                                       
_cell_angle_gamma  90.000                                                       
                                                                                
_shelx_F_squared_multiplier     1.000                                           
                                                                                
loop_                                                                           
 _refln_index_h                                                                 
 _refln_index_k                                                                 
 _refln_index_l                                                                 
 _refln_F_squared_calc                                                          
 _refln_F_squared_meas                                                          
 _refln_F_squared_sigma                                                         
 _refln_observed_status                                                         
   2   0   0       1243.38       1319.28        35.10 o                         
   4   0   0      22403.51      21790.31       520.90 o                         
   6   0   0       1966.47       1893.94        53.29 o                         
   8   0   0        202.37        230.95        14.94 o                         
  12   0   0        433.13        405.66        24.31 o                         
   1   1   0       1122.13       1160.05        17.80 o                         
   3   1   0      18329.45      18245.54       285.88 o                         
   5   1   0       5700.24       5506.14        89.91 o                         
   7   1   0         11.73         13.01         4.09 o                         
   9   1   0         11.50         18.21         5.70 o                         
  11   1   0         99.02        132.08         9.44 o                         
  13   1   0         99.31         85.00        15.18 o                         
   0   2   0      18158.80      17210.70       446.90 o                         
   2   2   0       9364.87       9122.22       126.25 o                         
   4   2   0        498.15        516.79        10.35 o                         
   6   2   0       2491.80       2129.55        38.84 o                         
   8   2   0       1824.75       1854.03        32.91 o                         
  10   2   0        485.75        487.09        19.97 o                         
  12   2   0         83.11         87.73         7.60 o                         
   1   3   0        174.07        121.32         4.59 o                         
   3   3   0        119.47        163.39         8.54 o                         
   5   3   0       9534.72       9320.31       231.21 o                         
   7   3   0       3689.43       3573.18        80.35 o                         
   9   3   0       4423.78       4323.61       128.08 o                         
  11   3   0         86.57         97.86        11.17 o                         
  13   3   0        607.38        684.51        33.14 o                         
   0   4   0       2418.52       2616.03        89.25 o                         
   2   4   0       2024.74       2149.53        57.19 o                         
   4   4   0       1413.26       1661.60        43.01 o                         
   6   4   0       2219.76       2231.46        54.96 o                         
   8   4   0        644.87        615.63        17.38 o                         
  10   4   0        327.60        337.03        15.51 o                         
  12   4   0          6.96          6.44         5.03 o                         
   1   5   0       6118.36       6169.45       136.56 o                         
   3   5   0        761.54        599.24        18.91 o                         
   5   5   0       1013.55        974.93        37.21 o                         
   7   5   0       1475.79       1493.54        33.86 o                         
   9   5   0         23.13         31.80         6.45 o                         
  11   5   0        142.00        145.08        11.55 o                         
   0   6   0       8389.03       8359.43       367.13 o                         
   2   6   0         65.09         82.96        12.03 o                         
   4   6   0        844.39        900.57        31.89 o                         
   6   6   0        409.69        364.85        17.87 o                         
   8   6   0        280.83        256.64        10.67 o                         
  10   6   0         47.98         58.43         6.79 o                         
  12   6   0        231.37        215.26        15.23 o                         
   1   7   0        470.25        530.63        26.80 o                         
   3   7   0         16.99         29.66        15.54 o                         
   5   7   0         33.08         26.39         7.18 o                         
   7   7   0        935.71        933.59        46.56 o                         
   9   7   0         75.64        104.14         8.11 o                         
  11   7   0         25.62         27.91         7.91 o                         
   0   8   0       1539.18       1479.77        49.42 o                         
   2   8   0        379.57        355.53        23.14 o                         
   4   8   0        755.01        728.59        49.63 o                         
   6   8   0        388.65        411.83        24.71 o                         
   8   8   0         91.75         93.47         8.51 o                         
  10   8   0        187.80        188.15         8.99 o                         
   1   9   0        195.01        191.32        10.22 o                         
   3   9   0         28.76         34.89         6.63 o                         
   5   9   0        117.49        107.52         8.89 o                         
   7   9   0        294.79        318.59        20.15 o                         
   9   9   0        126.66        111.60         6.72 o                         
   0  10   0        911.09        776.44        46.34 o                         
   2  10   0        207.64        221.37        12.19 o                         
   4  10   0         23.78         24.79         5.13 o                         
   6  10   0        118.11        114.86         6.90 o                         
   8  10   0          0.68          5.01         2.88 o                         
   1  11   0         37.00         28.29         4.92 o                         
   3  11   0        252.46        236.98         9.06 o                         
   5  11   0        164.26        163.06         8.12 o                         
   0  12   0        276.58        217.06        18.79 o                         
   2  12   0         31.71         29.23         6.08 o                         
   4  12   0        204.39        172.89         9.31 o                         
 -13   1   1         51.23         60.39         7.91 o                         
 -11   1   1        142.03        165.75        10.69 o                         
  -9   1   1       8446.55       8503.79       139.75 o                         
  -7   1   1       2088.33       2240.55        44.76 o                         
  -5   1   1       2146.91       2345.85        48.39 o                         
  -3   1   1       1778.36       1684.34        24.18 o                         
  -1   1   1        484.62        506.91         7.94 o                         
   1   1   1       8004.67       7806.54       102.32 o                         
   3   1   1       1269.20       1346.67        20.85 o                         
   5   1   1          7.24          7.82         3.01 o                         
   7   1   1        770.41        793.20        20.21 o                         
   9   1   1         92.79         71.83         8.92 o                         
  11   1   1        676.05        730.06        27.13 o                         
  13   1   1        410.80        455.30        17.13 o                         
 -12   2   1        436.81        434.92        18.10 o                         
 -10   2   1          3.52          6.21         4.86 o                         
  -8   2   1       1403.59       1470.42        27.12 o                         
  -6   2   1       2541.95       2456.10        43.84 o                         
  -4   2   1       1003.61       1005.78        19.60 o                         
  -2   2   1        402.29        379.26         6.40 o                         
   0   2   1       6630.43       6480.35        96.68 o                         
   2   2   1       4103.84       4078.76        54.91 o                         
   4   2   1       1212.94       1272.58        20.94 o                         
   6   2   1       4296.25       4304.32        72.86 o                         
   8   2   1       1384.48       1315.00        24.89 o                         
  10   2   1         66.69         67.88         7.52 o                         
  12   2   1        405.14        396.77        23.28 o                         
 -13   3   1          1.98          7.34         5.84 o                         
 -11   3   1        353.79        347.10        15.55 o                         
  -9   3   1        106.26        121.07         8.97 o                         
  -7   3   1         49.50         44.65         6.05 o                         
  -5   3   1         93.47        109.65         9.37 o                         
  -3   3   1       2155.94       2288.87        53.01 o                         
  -1   3   1       2855.39       3046.93        44.45 o                         
   1   3   1        891.72        910.48        33.31 o                         
   3   3   1       4775.82       5257.17       114.69 o                         
   5   3   1        626.73        634.18        24.18 o                         
   7   3   1       3281.33       3136.33        62.99 o                         
   9   3   1         89.97         89.96        15.96 o                         
  11   3   1         11.90         16.15         5.89 o                         
  13   3   1         32.64         30.44         4.42 o                         
 -12   4   1        237.76        234.07         9.20 o                         
 -10   4   1        745.86        741.94        27.32 o                         
  -8   4   1       3028.51       3145.88        96.59 o                         
  -6   4   1        471.69        544.46        23.25 o                         
  -4   4   1         56.31         30.10         6.06 o                         
  -2   4   1       1451.24       1487.59        29.90 o                         
   0   4   1      16244.46      16397.26       305.64 o                         
   2   4   1       4321.47       4440.33       116.99 o                         
   4   4   1       5033.54       4916.55       110.63 o                         
   6   4   1       5817.80       5610.37       111.60 o                         
   8   4   1         12.72         14.73         4.22 o                         
  10   4   1          1.28         -4.04         5.64 o                         
  12   4   1        240.94        260.96        17.07 o                         
 -11   5   1        403.15        438.87        12.92 o                         
  -9   5   1          7.40         23.82         6.73 o                         
  -7   5   1         86.64         98.29         8.60 o                         
  -5   5   1        828.18        861.89        24.38 o                         
  -3   5   1        125.16        129.06        13.00 o                         
  -1   5   1       5206.17       5232.11       142.88 o                         
   1   5   1         32.26         28.30         6.22 o                         
   3   5   1       1997.05       1860.28        47.73 o                         
   5   5   1         98.39         99.23        10.73 o                         
   7   5   1        255.75        242.31         8.79 o                         
   9   5   1        470.75        483.46        19.74 o                         
  11   5   1         25.14         22.90         5.54 o                         
 -12   6   1         38.10         37.18         5.06 o                         
 -10   6   1        757.76        768.37        27.49 o                         
  -8   6   1        935.82        855.65        43.47 o                         
  -6   6   1       1868.62       1644.03        71.39 o                         
  -4   6   1       1211.62       1243.53        64.58 o                         
  -2   6   1       6037.78       5789.17       190.28 o                         
   0   6   1        292.11        306.44        30.94 o                         
   2   6   1         13.20          4.08         8.59 o                         
   4   6   1       1071.56       1026.23        28.42 o                         
   6   6   1       1130.58       1156.01        42.77 o                         
   8   6   1       1770.50       1843.34        48.26 o                         
  10   6   1         82.72         88.61         7.60 o                         
  12   6   1        816.76        847.59        40.16 o                         
 -11   7   1          6.87         10.83         5.80 o                         
  -9   7   1       1450.84       1524.75        41.15 o                         
  -7   7   1        267.12        237.02        18.13 o                         
  -5   7   1       4008.25       3703.10       105.35 o                         
  -3   7   1        150.34        110.24        16.28 o                         
  -1   7   1        894.63        854.63        37.02 o                         
   1   7   1         78.22        111.15        11.75 o                         
   3   7   1         16.30          4.45         7.72 o                         
   5   7   1       1728.64       1705.35        49.59 o                         
   7   7   1         81.89         59.43         7.24 o                         
   9   7   1        878.98        994.69        33.89 o                         
  11   7   1         59.49         63.68         6.00 o                         
 -10   8   1         66.85         68.77         5.19 o                         
  -8   8   1          2.35          3.43         4.85 o                         
  -6   8   1       1183.73       1096.65        38.12 o                         
  -4   8   1          2.44          7.36         8.67 o                         
  -2   8   1       2463.11       2332.73        72.90 o                         
   0   8   1        662.30        676.02        24.98 o                         
   2   8   1        939.32       1000.21        52.40 o                         
   4   8   1        571.58        580.07        27.81 o                         
   6   8   1          0.23          0.80         7.80 o                         
   8   8   1       1192.13       1175.90        55.80 o                         
  10   8   1        272.71        268.24         9.64 o                         
  -9   9   1         68.88         72.70         7.81 o                         
  -7   9   1        362.88        343.15        16.68 o                         
  -5   9   1         19.54         11.86         5.91 o                         
  -3   9   1         13.21         14.50         5.08 o                         
  -1   9   1       1283.22       1236.17        46.70 o                         
   1   9   1         90.18         86.99         7.49 o                         
   3   9   1       2821.05       2956.94       134.60 o                         
   5   9   1         40.73         38.13         7.50 o                         
   7   9   1        868.39        855.44        41.88 o                         
   9   9   1         19.05         17.13         3.17 o                         
  -8  10   1         69.05         88.74         5.24 o                         
  -6  10   1         75.45         69.97         5.79 o                         
  -4  10   1        388.05        375.96        12.58 o                         
  -2  10   1        127.03        109.20         7.02 o                         
   0  10   1       1122.73        988.38        30.03 o                         
   2  10   1         46.81         45.70         6.71 o                         
   4  10   1        724.51        721.17        21.94 o                         
   6  10   1         60.48         51.69         7.00 o                         
   8  10   1          3.46         -1.42         2.78 o                         
  -7  11   1         54.93         37.79         9.01 o                         
  -5  11   1        159.64        160.30         7.59 o                         
  -3  11   1         78.86         64.09         5.29 o                         
  -1  11   1        362.62        339.39        15.09 o                         
   1  11   1         52.09         56.48         7.29 o                         
   3  11   1         64.32         58.46         4.95 o                         
   5  11   1        230.29        209.81         8.58 o                         
  -4  12   1         12.18         10.62         2.83 o                         
  -2  12   1        187.47        152.95        11.80 o                         
   0  12   1          1.49          2.27        10.91 o                         
   2  12   1        115.78        101.84         8.22 o                         
   4  12   1         86.34         71.84         7.41 o                         
 -14   0   2          1.16          3.46         5.02 o                         
 -12   0   2        379.96        433.03        25.79 o                         
 -10   0   2        132.56        158.12        15.22 o                         
  -8   0   2       1967.89       2045.60        60.74 o                         
  -6   0   2         98.37         94.94         9.68 o                         
  -4   0   2       3505.67       3435.18        75.52 o                         
  -2   0   2      34882.92      32243.66       664.48 o                         
   0   0   2         29.85         34.55         1.76 o                         
   2   0   2       8391.62       9139.33       189.65 o                         
   4   0   2      24740.51      24261.53       501.99 o                         
   6   0   2      16547.28      16791.42       406.86 o                         
   8   0   2         13.76         11.76         7.11 o                         
  12   0   2        111.01        146.94        13.17 o                         
 -13   1   2         55.48         71.09         5.23 o                         
 -11   1   2        779.67        765.62        31.10 o                         
  -9   1   2        283.00        286.98         8.89 o                         
  -7   1   2       2288.37       2112.12        52.39 o                         
  -5   1   2       3933.43       3998.65        66.90 o                         
  -3   1   2        358.30        488.44         9.83 o                         
  -1   1   2      16227.13      14999.16       307.79 o                         
   1   1   2         46.96         28.79         1.45 o                         
   3   1   2      14515.52      15204.96       238.27 o                         
   5   1   2       1354.39       1397.45        26.35 o                         
   7   1   2       6980.04       6809.92       111.35 o                         
   9   1   2        899.97        910.36        30.86 o                         
  11   1   2        217.63        235.93        19.98 o                         
  13   1   2         62.44         50.93         4.22 o                         
 -14   2   2          4.73          3.48         4.42 o                         
 -12   2   2        698.99        695.65        25.56 o                         
 -10   2   2        854.23        945.52        28.04 o                         
  -8   2   2        197.80        220.03         7.48 o                         
  -6   2   2       9991.53      10534.25       200.05 o                         
  -4   2   2       1233.91       1221.41        22.75 o                         
  -2   2   2     101606.01      94897.45      1233.05 o                         
   0   2   2         29.41         14.51         1.47 o                         
   2   2   2       5317.59       5436.01        72.88 o                         
   4   2   2        298.62        295.42         7.34 o                         
   6   2   2       1769.02       1900.17        35.58 o                         
   8   2   2       3741.98       3695.63        56.43 o                         
  10   2   2        508.32        511.52        20.54 o                         
  12   2   2        871.89        977.23        32.95 o                         
 -13   3   2         53.18         49.97         7.81 o                         
 -11   3   2        109.55        110.30        12.61 o                         
  -9   3   2       1248.49       1295.45        42.91 o                         
  -7   3   2       6439.71       6395.62       199.24 o                         
  -5   3   2        172.03         84.34        14.84 o                         
  -3   3   2      26326.29      24658.64       417.44 o                         
  -1   3   2         25.40         23.07         2.96 o                         
   1   3   2       7774.10       8187.53       170.79 o                         
   3   3   2        141.38        209.84        13.49 o                         
   5   3   2       1543.42       1596.26        48.13 o                         
   7   3   2         98.66         83.84         4.56 o                         
   9   3   2        385.16        387.26        17.26 o                         
  11   3   2         58.00         56.53         9.88 o                         
  13   3   2        427.33        455.43        22.91 o                         
 -12   4   2        107.65        123.71        11.80 o                         
 -10   4   2         28.65         37.47         6.78 o                         
  -8   4   2        133.61        159.26         9.27 o                         
  -6   4   2         48.27         75.71        13.39 o                         
  -4   4   2         11.13          2.87         6.10 o                         
  -2   4   2       1570.60       1522.96        34.00 o                         
   0   4   2       2290.08       2659.69        61.58 o                         
   2   4   2       3084.55       2996.17        79.36 o                         
   4   4   2          4.73         21.70         5.94 o                         
   6   4   2        241.40        250.52         7.26 o                         
   8   4   2        513.19        530.08        14.94 o                         
  10   4   2        312.14        330.23        15.19 o                         
  12   4   2        456.36        466.63        17.44 o                         
 -13   5   2         90.23         92.88         7.68 o                         
 -11   5   2        465.86        512.69        18.91 o                         
  -9   5   2       2963.36       2897.50       105.43 o                         
  -7   5   2          2.28         -4.03         4.86 o                         
  -5   5   2         18.40         17.40         5.29 o                         
  -3   5   2       3602.41       3840.11       105.52 o                         
  -1   5   2       2393.10       2227.40        54.75 o                         
   1   5   2        264.67        397.49        18.98 o                         
   3   5   2      13943.03      14078.88       300.11 o                         
   5   5   2        651.90        711.31        20.98 o                         
   7   5   2       2405.11       2266.61        40.82 o                         
   9   5   2          9.02          8.24         5.74 o                         
  11   5   2        272.45        301.02        14.25 o                         
 -12   6   2        238.88        236.04        10.77 o                         
 -10   6   2         66.87         63.19         6.28 o                         
  -8   6   2        509.04        620.28        34.84 o                         
  -6   6   2        174.30        148.48        10.73 o                         
  -4   6   2          7.46         -1.81        14.19 o                         
  -2   6   2        554.79        500.53        49.89 o                         
   0   6   2       3545.81       3554.32       120.57 o                         
   2   6   2         18.56          5.18         6.49 o                         
   4   6   2       3275.64       3045.46        69.66 o                         
   6   6   2       1895.94       1855.56        35.77 o                         
   8   6   2         62.15         71.61         5.17 o                         
  10   6   2        169.77        160.05         9.52 o                         
 -11   7   2          8.01          8.14         4.92 o                         
  -9   7   2          4.68          4.24         5.07 o                         
  -7   7   2        434.06        424.41        25.75 o                         
  -5   7   2          6.09          9.82         7.54 o                         
  -3   7   2       1035.75        996.21        39.18 o                         
  -1   7   2         52.26         55.65         7.25 o                         
   1   7   2          7.34          0.27         4.32 o                         
   3   7   2         87.81         85.10        11.87 o                         
   5   7   2         10.16         11.07         6.12 o                         
   7   7   2        210.22        249.07        13.53 o                         
   9   7   2        237.65        269.54        15.04 o                         
  11   7   2         99.66         93.69         7.77 o                         
 -10   8   2          1.13         -4.67         3.92 o                         
  -8   8   2          4.34          2.71         4.79 o                         
  -6   8   2        616.50        594.04        46.18 o                         
  -4   8   2       1138.04       1031.72        55.88 o                         
  -2   8   2       2577.92       2713.33        98.50 o                         
   0   8   2       1597.71       1518.13        53.92 o                         
   2   8   2          2.39          5.16         8.44 o                         
   4   8   2        500.26        534.84        33.83 o                         
   6   8   2       1188.77       1147.97        55.24 o                         
   8   8   2         17.96         12.05         7.51 o                         
  10   8   2        259.92        271.02         9.23 o                         
  -9   9   2         87.98         83.82         5.95 o                         
  -7   9   2         38.68         34.73         4.99 o                         
  -5   9   2        163.03        143.23         7.62 o                         
  -3   9   2         30.50         25.83         5.38 o                         
  -1   9   2        217.61        218.39        10.01 o                         
   1   9   2          2.35          4.52         5.23 o                         
   3   9   2        661.26        725.42        42.84 o                         
   5   9   2        229.24        229.17        16.71 o                         
   7   9   2         29.99         41.03         8.56 o                         
   9   9   2        107.92        108.87         5.71 o                         
  -8  10   2         12.33         17.67         3.40 o                         
  -6  10   2        547.70        546.71        20.17 o                         
  -4  10   2        230.70        228.20         9.42 o                         
  -2  10   2       1044.02       1012.42        26.29 o                         
   0  10   2          8.19          6.68         5.26 o                         
   2  10   2          0.49          4.02         5.02 o                         
   4  10   2         65.90         65.53         6.18 o                         
   6  10   2         15.27         15.56         5.39 o                         
  -7  11   2          0.70         -4.32         7.46 o                         
  -5  11   2        455.53        450.87        17.44 o                         
  -3  11   2        363.52        338.37        11.27 o                         
  -1  11   2          1.90          0.74         4.02 o                         
   1  11   2        299.88        286.65        13.11 o                         
   3  11   2        153.78        144.04         7.62 o                         
   5  11   2          0.74          0.03         4.34 o                         
  -4  12   2         14.68          9.45         4.59 o                         
  -2  12   2         63.12         58.05         7.34 o                         
   0  12   2         48.81         35.47         5.69 o                         
   2  12   2        170.40        144.54        13.82 o                         
   4  12   2          0.13          1.50         4.37 o                         
 -13   1   3          2.80         -0.41         3.74 o                         
 -11   1   3       4499.09       4743.46       143.85 o                         
  -9   1   3        660.34        681.95        14.61 o                         
  -7   1   3        264.44        288.22        19.14 o                         
  -5   1   3        799.95        699.80        15.61 o                         
  -3   1   3       3068.22       3010.45        46.96 o                         
  -1   1   3      14913.06      13841.71       275.94 o                         
   1   1   3       1868.22       2070.38        33.94 o                         
   3   1   3       3025.28       3126.73        51.48 o                         
   5   1   3          6.21          1.33         3.06 o                         
   7   1   3         83.97         69.54         5.08 o                         
   9   1   3       1840.64       1709.01        51.37 o                         
  11   1   3          7.02          0.81         7.19 o                         
  13   1   3        558.23        607.12        13.04 o                         
 -14   2   3         46.11         39.38         4.30 o                         
 -12   2   3        176.22        185.63        15.26 o                         
 -10   2   3         43.08         44.76         5.73 o                         
  -8   2   3         69.99         63.99         4.57 o                         
  -6   2   3       1028.68        913.63        23.58 o                         
  -4   2   3        558.42        586.98        12.37 o                         
  -2   2   3      54058.75      51359.63       948.40 o                         
   0   2   3        221.67        224.46         4.87 o                         
   2   2   3       2207.99       2199.25        32.65 o                         
   4   2   3       6854.21       6949.94       111.95 o                         
   6   2   3        195.25        201.47         8.03 o                         
   8   2   3       2288.35       2200.71        37.24 o                         
  10   2   3        570.48        555.89        21.73 o                         
  12   2   3        745.46        783.07        22.53 o                         
 -13   3   3        189.66        213.43        14.50 o                         
 -11   3   3        935.23        911.06        46.22 o                         
  -9   3   3        937.73        940.61        32.93 o                         
  -7   3   3        805.27        889.49        35.12 o                         
  -5   3   3        661.70        761.20        35.17 o                         
  -3   3   3       1420.50       1224.93        31.33 o                         
  -1   3   3          1.38          3.66         3.43 o                         
   1   3   3       9102.43       9888.05       243.21 o                         
   3   3   3        156.95        107.96         8.87 o                         
   5   3   3         18.02         22.51         6.78 o                         
   7   3   3         45.83         45.17         3.91 o                         
   9   3   3       1267.67       1328.11        44.30 o                         
  11   3   3        664.77        644.65        34.04 o                         
 -12   4   3        589.23        636.13        33.07 o                         
 -10   4   3        263.11        239.23        12.65 o                         
  -8   4   3       1407.02       1362.73        40.10 o                         
  -6   4   3         24.25         18.78        10.46 o                         
  -4   4   3       6307.76       6344.61       139.20 o                         
  -2   4   3       2002.52       1882.23        53.21 o                         
   0   4   3         28.85         38.81         6.93 o                         
   2   4   3       1189.77       1161.06        27.84 o                         
   4   4   3       1278.44       1271.05        36.06 o                         
   6   4   3       6947.07       6458.89        98.13 o                         
   8   4   3        125.27        109.65         9.76 o                         
  10   4   3       1808.71       1870.19        59.77 o                         
  12   4   3         97.86         89.92         6.31 o                         
 -13   5   3         39.91         43.51         5.96 o                         
 -11   5   3        755.23        764.69        19.75 o                         
  -9   5   3        304.54        297.47        14.60 o                         
  -7   5   3       1768.61       1795.42        95.29 o                         
  -5   5   3       1368.16       1261.21        39.53 o                         
  -3   5   3        858.56        850.45        33.57 o                         
  -1   5   3       1713.61       1837.58        65.38 o                         
   1   5   3        269.20        226.58        17.28 o                         
   3   5   3       6653.76       6732.71       172.67 o                         
   5   5   3       1410.59       1349.80        27.35 o                         
   7   5   3        797.01        770.86        18.89 o                         
   9   5   3        121.43        118.00         8.88 o                         
  11   5   3         81.84         94.14        10.35 o                         
 -12   6   3          2.83         -2.09         4.53 o                         
 -10   6   3         74.41         62.56         6.24 o                         
  -8   6   3       1129.86       1025.16        46.51 o                         
  -6   6   3       1111.22       1094.91        46.58 o                         
  -4   6   3        495.02        478.39        33.73 o                         
  -2   6   3       2910.63       2810.62       103.37 o                         
   0   6   3       2971.77       3015.35       105.60 o                         
   2   6   3       2521.70       2538.78        64.86 o                         
   4   6   3         77.10         63.98         4.84 o                         
   6   6   3        259.98        244.72         9.99 o                         
   8   6   3        489.20        488.54        13.81 o                         
  10   6   3          6.56         -0.90         4.72 o                         
 -11   7   3          9.26          2.55         4.95 o                         
  -9   7   3         64.69         65.69         7.06 o                         
  -7   7   3        323.22        398.23        55.48 o                         
  -5   7   3         16.12          1.88         8.18 o                         
  -3   7   3       6981.28       6946.92       213.61 o                         
  -1   7   3        210.41        198.35         9.03 o                         
   1   7   3       2544.01       2551.31        59.56 o                         
   3   7   3         25.93         30.09         4.44 o                         
   5   7   3        452.33        452.75        14.53 o                         
   7   7   3       1355.35       1360.02        44.73 o                         
   9   7   3        232.64        212.30         8.85 o                         
  11   7   3        363.60        297.58        17.73 o                         
 -10   8   3          6.66         10.38         4.39 o                         
  -8   8   3        463.74        492.70        20.97 o                         
  -6   8   3        337.39        340.05        16.02 o                         
  -4   8   3          3.82          3.14        10.85 o                         
  -2   8   3        152.21        133.74         9.28 o                         
   0   8   3         54.70         45.06         6.11 o                         
   2   8   3       1699.29       1734.07        50.52 o                         
   4   8   3          0.01         -4.97         5.99 o                         
   6   8   3        179.00        207.18        16.18 o                         
   8   8   3         22.93         23.16         7.92 o                         
  10   8   3         91.60         85.92        10.12 o                         
  -9   9   3        375.47        414.38        13.19 o                         
  -7   9   3        331.75        338.29        12.41 o                         
  -5   9   3        376.50        376.49        12.19 o                         
  -3   9   3        290.69        293.79        11.27 o                         
  -1   9   3        197.72        159.24         7.65 o                         
   1   9   3         60.98         54.18         6.51 o                         
   3   9   3        817.49        858.08        48.21 o                         
   5   9   3         29.01         27.53         8.16 o                         
   7   9   3        372.65        392.83        22.51 o                         
  -8  10   3        515.40        507.01        42.51 o                         
  -6  10   3          0.03          8.14         4.04 o                         
  -4  10   3        627.86        645.63        18.18 o                         
  -2  10   3        397.00        374.51        15.85 o                         
   0  10   3        150.40        129.23        13.24 o                         
   2  10   3        599.57        546.79        47.63 o                         
   4  10   3        158.63        147.59         8.03 o                         
   6  10   3       1159.39       1107.89        49.59 o                         
  -7  11   3         27.86         26.68         8.71 o                         
  -5  11   3         17.08         22.09         4.40 o                         
  -3  11   3        145.43        144.51         7.11 o                         
  -1  11   3          4.25          2.10         4.72 o                         
   1  11   3        511.84        442.00        22.81 o                         
   3  11   3        151.38        158.63        17.65 o                         
   5  11   3         76.76         64.84         7.45 o                         
  -4  12   3         90.80         76.29        10.44 o                         
  -2  12   3        209.87        191.56         9.62 o                         
   0  12   3          4.46          0.46         3.27 o                         
   2  12   3          1.41          3.31         5.24 o                         
 -14   0   4        132.88        128.32        10.43 o                         
 -12   0   4        503.94        527.02        29.84 o                         
 -10   0   4       1443.01       1503.55        47.17 o                         
  -8   0   4       4471.24       4603.90       118.21 o                         
  -6   0   4       1810.11       1372.72        41.57 o                         
  -4   0   4       4901.05       4931.92       118.44 o                         
  -2   0   4       3324.08       2775.98       120.44 o                         
   0   0   4       3213.29       2935.27        50.82 o                         
   2   0   4       6947.72       7516.28       181.73 o                         
   4   0   4      20585.13      22509.01       538.71 o                         
   6   0   4       7406.56       7505.10       187.98 o                         
   8   0   4       1181.14       1144.85        40.61 o                         
  12   0   4         27.59         39.98         5.55 o                         
 -13   1   4        619.96        638.37        18.93 o                         
 -11   1   4        622.31        637.34        24.81 o                         
  -9   1   4       3171.37       3108.17        55.42 o                         
  -7   1   4          9.67         12.64         5.06 o                         
  -5   1   4      16736.94      17796.64       280.43 o                         
  -3   1   4       4271.74       4516.46        64.77 o                         
  -1   1   4       6273.73       5951.40       102.73 o                         
   1   1   4       1260.52       1394.39        25.74 o                         
   3   1   4          2.91          5.76         2.43 o                         
   5   1   4       9101.72       9397.04       163.19 o                         
   7   1   4       1661.44       1497.15        27.25 o                         
  13   1   4        106.10         91.95         5.58 o                         
 -14   2   4         72.70         76.21         5.30 o                         
 -12   2   4          2.42          1.79         4.29 o                         
 -10   2   4        393.86        437.04        16.09 o                         
  -8   2   4       1198.19       1345.96        24.13 o                         
  -6   2   4        187.51        224.95         8.58 o                         
  -4   2   4         36.11         18.82         3.39 o                         
  -2   2   4         46.13         34.61         3.83 o                         
   0   2   4      61991.40      62699.20       814.77 o                         
   2   2   4      12018.13      12116.95       168.21 o                         
   4   2   4      15795.19      16678.12       246.13 o                         
   6   2   4          3.20          2.41         3.21 o                         
   8   2   4       1796.23       1698.29        30.27 o                         
  10   2   4        488.58        469.48        27.60 o                         
  12   2   4        105.01        101.04         4.37 o                         
 -13   3   4        202.42        211.73        14.44 o                         
 -11   3   4       1755.71       1694.19        78.49 o                         
  -9   3   4         60.25         69.15         7.52 o                         
  -7   3   4        717.57        716.14        29.69 o                         
  -5   3   4       1269.16       1397.84        95.62 o                         
  -3   3   4      31617.36      29829.75       772.46 o                         
  -1   3   4       5452.97       5605.59       119.85 o                         
   1   3   4      21579.71      22709.52       467.23 o                         
   3   3   4       1922.95       1772.87        56.23 o                         
   5   3   4       2628.48       2340.12        67.18 o                         
   7   3   4        205.60        170.11         6.61 o                         
   9   3   4        131.47        132.01         9.26 o                         
  11   3   4        143.12        134.23         8.84 o                         
 -12   4   4        146.65        155.46        13.33 o                         
 -10   4   4        158.68        180.09         9.43 o                         
  -8   4   4        697.86        728.47        24.32 o                         
  -6   4   4         73.20         69.56         6.63 o                         
  -4   4   4       6243.57       5811.46       128.57 o                         
  -2   4   4        398.79        456.39        34.65 o                         
   0   4   4       1535.26       1455.30        49.22 o                         
   2   4   4       4395.34       4427.39       105.28 o                         
   4   4   4         95.62        118.35         9.01 o                         
   6   4   4       1498.52       1495.94        27.74 o                         
   8   4   4          2.63          1.39         4.28 o                         
  10   4   4        343.81        354.99        12.77 o                         
  12   4   4        275.63        256.14        10.63 o                         
 -13   5   4         23.42         14.23         5.14 o                         
 -11   5   4        261.62        243.40        12.23 o                         
  -9   5   4       1554.32       1668.46        39.01 o                         
  -7   5   4          5.75         -1.34         6.54 o                         
  -5   5   4       5307.64       5168.20       194.21 o                         
  -3   5   4        963.80       1031.86        40.97 o                         
  -1   5   4        104.76        155.76        16.01 o                         
   1   5   4       5551.43       6656.38       380.83 o                         
   3   5   4         85.60         72.69         7.54 o                         
   5   5   4          9.17         10.83         4.20 o                         
   7   5   4       1824.02       1774.19        37.32 o                         
   9   5   4        200.73        208.07        11.46 o                         
  11   5   4         76.65         96.13        10.04 o                         
 -12   6   4         22.37         22.51         4.87 o                         
 -10   6   4        247.61        235.93        10.57 o                         
  -8   6   4        552.06        525.25        22.57 o                         
  -6   6   4       1118.10       1103.75        49.22 o                         
  -4   6   4       1533.81       1540.55        49.06 o                         
  -2   6   4       1050.97       1027.56        56.09 o                         
   0   6   4        373.09        359.80        27.68 o                         
   2   6   4          2.66         -0.46         4.46 o                         
   4   6   4       1349.94       1254.64        25.31 o                         
   6   6   4        811.88        795.12        19.13 o                         
   8   6   4        523.24        528.38        14.59 o                         
  10   6   4       1099.96       1165.36        54.13 o                         
 -11   7   4          4.98          6.71         4.94 o                         
  -9   7   4         19.34         11.43         6.66 o                         
  -7   7   4         81.49         75.44         7.08 o                         
  -5   7   4         83.79         60.27         9.55 o                         
  -3   7   4        309.29        290.07        10.94 o                         
  -1   7   4          3.28          1.67         4.21 o                         
   1   7   4        949.37       1002.75        42.82 o                         
   3   7   4        118.84        132.02         5.80 o                         
   5   7   4       1626.50       1702.78        54.38 o                         
   7   7   4          3.62         -0.71         4.94 o                         
   9   7   4          0.53         -0.05         3.89 o                         
 -10   8   4          1.73          6.11         3.91 o                         
  -8   8   4        169.62        154.10        11.12 o                         
  -6   8   4        730.71        694.15        28.67 o                         
  -4   8   4       1268.81       1249.04        37.57 o                         
  -2   8   4        144.75        118.47         7.62 o                         
   0   8   4        751.85        707.90        33.09 o                         
   2   8   4        583.61        565.93        22.31 o                         
   4   8   4        708.92        718.41        21.69 o                         
   6   8   4        683.72        680.11        48.22 o                         
   8   8   4        162.69        158.41         8.70 o                         
  -9   9   4          0.98         -0.66         3.81 o                         
  -7   9   4        531.44        481.72        15.77 o                         
  -5   9   4         10.25         12.03         6.79 o                         
  -3   9   4        660.68        669.97        19.23 o                         
  -1   9   4        350.06        360.66        13.23 o                         
   1   9   4        180.75        189.89        11.42 o                         
   3   9   4        343.71        418.90        29.46 o                         
   5   9   4        102.11         87.13        10.94 o                         
   7   9   4         15.38          8.25         6.63 o                         
  -8  10   4         14.76         14.91         5.74 o                         
  -6  10   4        153.10        150.34         9.26 o                         
  -4  10   4         93.92         81.51         7.16 o                         
  -2  10   4        152.35        139.12         7.57 o                         
   0  10   4        591.02        562.05        28.01 o                         
   2  10   4          6.61          6.98         6.40 o                         
   4  10   4        794.27        724.99        21.56 o                         
   6  10   4          0.53          1.13         4.37 o                         
  -7  11   4         57.74         71.58         6.43 o                         
  -5  11   4         77.00         83.57         6.59 o                         
  -3  11   4        563.36        546.13        23.24 o                         
  -1  11   4          6.65         10.57         5.10 o                         
   1  11   4       1831.16       1717.53        66.42 o                         
   3  11   4        126.21        116.58        15.56 o                         
   5  11   4         36.05         27.40         4.07 o                         
  -4  12   4         29.21         24.30         4.12 o                         
  -2  12   4         71.75         53.36         9.73 o                         
   0  12   4         38.30         25.28         5.14 o                         
   2  12   4         53.73         50.55         6.39 o                         
 -13   1   5        928.91        884.74        24.84 o                         
 -11   1   5        444.81        457.50        19.93 o                         
  -9   1   5        128.60        132.13        11.65 o                         
  -7   1   5         32.77         45.30         5.25 o                         
  -5   1   5       5658.35       5799.39       112.72 o                         
  -3   1   5       7243.75       6840.77       129.78 o                         
  -1   1   5        908.41        948.23        21.62 o                         
   1   1   5       3067.67       2916.86        51.76 o                         
   3   1   5         78.27         62.77         4.14 o                         
   5   1   5         97.71        165.14         7.42 o                         
   7   1   5       1698.29       1539.01        32.23 o                         
  11   1   5         66.02         85.82        10.96 o                         
 -14   2   5        212.82        227.61         7.86 o                         
 -12   2   5         47.24         48.68         5.57 o                         
 -10   2   5        119.52        116.25         7.63 o                         
  -8   2   5         92.12        103.75         5.40 o                         
  -6   2   5       1567.02       1741.10        36.59 o                         
  -4   2   5        532.90        592.89        15.69 o                         
  -2   2   5      10130.42       9472.15       179.39 o                         
   0   2   5       1573.20       1651.85        27.00 o                         
   2   2   5        995.43       1099.03        27.54 o                         
   4   2   5       4957.72       5012.03        83.26 o                         
   6   2   5       1194.12       1090.17        20.82 o                         
   8   2   5       3588.24       3399.07        64.20 o                         
  12   2   5         97.31        105.55         4.71 o                         
 -13   3   5         48.93         50.03         8.06 o                         
 -11   3   5         27.99         29.85         8.99 o                         
  -9   3   5       1158.01       1216.71        40.98 o                         
  -7   3   5         57.87         54.68        17.86 o                         
  -5   3   5       4895.19       5083.17       258.47 o                         
  -3   3   5        474.88        464.94        18.73 o                         
  -1   3   5          7.53          8.42         3.39 o                         
   1   3   5        184.24        153.76         8.63 o                         
   3   3   5        385.39        458.16        17.89 o                         
   5   3   5       1896.94       1989.55        41.54 o                         
   7   3   5        738.16        664.56        15.37 o                         
   9   3   5         66.15         94.44         9.14 o                         
  11   3   5          5.83          0.74         4.61 o                         
 -12   4   5        181.55        214.38        15.86 o                         
 -10   4   5        592.31        488.63        16.77 o                         
  -8   4   5       2966.20       3099.98        82.16 o                         
  -6   4   5        727.62        666.57        23.24 o                         
  -4   4   5      10637.91      10773.32       400.88 o                         
  -2   4   5        504.17        402.65        19.63 o                         
   0   4   5       3270.74       3694.92        83.42 o                         
   2   4   5          2.15         11.25         4.37 o                         
   4   4   5        101.28        123.46         7.34 o                         
   6   4   5       4389.67       4141.26        68.78 o                         
   8   4   5         14.59         15.08         4.75 o                         
  10   4   5       1674.12       1658.75        53.26 o                         
  12   4   5        473.65        446.01        22.18 o                         
 -13   5   5         63.86         74.92         7.50 o                         
 -11   5   5          0.89          1.00         4.61 o                         
  -9   5   5        596.98        681.96        18.66 o                         
  -7   5   5        214.58        223.44        14.32 o                         
  -5   5   5       4851.41       4366.96       100.23 o                         
  -3   5   5         22.05          9.49         5.08 o                         
  -1   5   5       5501.61       5902.90       254.90 o                         
   1   5   5          1.51         -4.48        10.91 o                         
   3   5   5         79.58         84.93         4.86 o                         
   5   5   5       1900.49       1941.14        39.33 o                         
   7   5   5          7.74          6.82         3.80 o                         
   9   5   5       2124.05       2119.12        66.82 o                         
  11   5   5         13.68         17.90         6.52 o                         
 -12   6   5         23.56         23.91         4.95 o                         
 -10   6   5        248.71        280.67        23.04 o                         
  -8   6   5        258.00        279.08        19.29 o                         
  -6   6   5        136.85        170.77         8.53 o                         
  -4   6   5         96.22        109.20        18.34 o                         
  -2   6   5        200.53        209.08        11.88 o                         
   0   6   5       2570.62       2535.55        72.61 o                         
   2   6   5        283.13        355.30        10.87 o                         
   4   6   5       3342.01       3240.94        60.87 o                         
   6   6   5        713.70        750.94        22.07 o                         
   8   6   5        200.45        186.42         7.46 o                         
  10   6   5         19.89         25.99         7.14 o                         
 -11   7   5        919.15        993.47        33.47 o                         
  -9   7   5        361.19        385.67        16.50 o                         
  -7   7   5        654.26        694.01        25.22 o                         
  -5   7   5         16.21         11.52         8.25 o                         
  -3   7   5       1143.29       1012.97        25.39 o                         
  -1   7   5        948.84        919.13        21.69 o                         
   1   7   5       6026.13       6304.36       112.13 o                         
   3   7   5       2099.05       2098.86        38.53 o                         
   5   7   5         43.06         42.43         6.39 o                         
   7   7   5       1110.40       1132.87        37.91 o                         
   9   7   5          3.42          8.36         4.65 o                         
 -10   8   5        413.85        452.57        19.97 o                         
  -8   8   5        221.38        196.12         9.42 o                         
  -6   8   5        582.76        632.36        24.60 o                         
  -4   8   5       2514.03       2479.22        64.77 o                         
  -2   8   5        145.42        146.08         8.71 o                         
   0   8   5       1020.33        972.63        29.31 o                         
   2   8   5        169.08        170.30         9.51 o                         
   4   8   5       1457.78       1568.65        42.06 o                         
   6   8   5       1490.41       1552.29        49.85 o                         
   8   8   5        262.02        268.94        11.68 o                         
  -9   9   5        257.46        276.97         9.98 o                         
  -7   9   5         12.65         15.06         6.56 o                         
  -5   9   5       1450.20       1455.27        40.07 o                         
  -3   9   5         52.91         59.27         5.99 o                         
  -1   9   5       1103.42       1113.68        32.49 o                         
   1   9   5         26.25         23.68         5.97 o                         
   3   9   5          1.83         -3.75         5.10 o                         
   5   9   5       1016.67       1067.28        35.25 o                         
   7   9   5        345.09        387.10        17.74 o                         
  -8  10   5        257.77        262.33        11.42 o                         
  -6  10   5        505.97        524.20        20.43 o                         
  -4  10   5        184.40        208.19        12.13 o                         
  -2  10   5        185.68        172.48         8.27 o                         
   0  10   5        123.46        118.70        10.46 o                         
   2  10   5         12.44          9.20         8.53 o                         
   4  10   5         17.02         12.40        10.42 o                         
   6  10   5         21.15         22.07         4.92 o                         
  -7  11   5         16.19         20.74         4.95 o                         
  -5  11   5        182.08        179.83         9.52 o                         
  -3  11   5          0.51          3.26         3.80 o                         
  -1  11   5         94.27         86.06         6.64 o                         
   1  11   5         18.12          1.15         8.13 o                         
   3  11   5          4.68          6.08         5.70 o                         
   5  11   5        201.74        186.12        15.78 o                         
  -4  12   5         36.59         24.72         8.54 o                         
  -2  12   5         13.01         10.14         3.87 o                         
   0  12   5        443.38        380.60        38.12 o                         
   2  12   5         37.87         34.95         5.58 o                         
 -14   0   6         24.81         11.34         5.71 o                         
 -12   0   6          1.36         -3.47         7.87 o                         
 -10   0   6       1164.94       1179.46        65.37 o                         
  -8   0   6        576.46        563.41        26.35 o                         
  -6   0   6       6145.83       5890.82       149.86 o                         
  -4   0   6       2051.65       2235.86       109.30 o                         
  -2   0   6      61587.08      59030.36      1731.33 o                         
   0   0   6       1864.63       1955.04        44.15 o                         
   2   0   6      27821.78      28571.50       828.38 o                         
   4   0   6          5.14          4.27         5.27 o                         
   6   0   6        481.91        534.07        27.73 o                         
   8   0   6        349.83        257.60        21.19 o                         
  10   0   6       1532.38       1513.41        70.28 o                         
  12   0   6       1312.06       1452.67        36.91 o                         
 -13   1   6        219.50        212.40         8.89 o                         
 -11   1   6        617.33        634.78        20.15 o                         
  -9   1   6        304.03        298.48         9.41 o                         
  -7   1   6        595.91        569.26        15.79 o                         
  -5   1   6       8835.41       8597.07       251.21 o                         
  -3   1   6       9355.39       8773.96       187.38 o                         
  -1   1   6      28142.41      27648.86       659.28 o                         
   1   1   6       5376.80       5493.83        82.15 o                         
   3   1   6        871.91        680.15        18.39 o                         
   5   1   6         81.33         48.77         5.18 o                         
   7   1   6         63.19         76.28         6.18 o                         
   9   1   6       1863.94       1823.36        82.49 o                         
  11   1   6          0.31         -2.42         3.72 o                         
 -14   2   6        212.15        200.58         7.28 o                         
 -12   2   6        579.49        633.97        19.57 o                         
 -10   2   6        463.90        465.66        19.67 o                         
  -8   2   6        408.95        364.04        11.24 o                         
  -6   2   6       1648.99       1637.37        32.38 o                         
  -4   2   6        686.89        775.67        28.01 o                         
  -2   2   6       2621.72       2473.99        50.90 o                         
   0   2   6       8309.35       8928.16       133.25 o                         
   2   2   6       2431.94       2544.35        57.94 o                         
   4   2   6      10829.00      11177.86       192.77 o                         
   6   2   6          1.53          1.60         2.82 o                         
   8   2   6        969.00        896.97        31.65 o                         
  10   2   6         22.65         29.96         9.03 o                         
  12   2   6          0.79          2.06         2.84 o                         
 -13   3   6        524.77        512.64        26.86 o                         
 -11   3   6        897.89        973.56        48.73 o                         
  -9   3   6          1.69          7.78         4.94 o                         
  -7   3   6       3754.28       3876.02       162.87 o                         
  -5   3   6         91.41         96.91        11.00 o                         
  -3   3   6       9453.40       9769.35       291.62 o                         
  -1   3   6       2720.44       3475.32        77.65 o                         
   1   3   6      11012.64      11021.75       267.77 o                         
   3   3   6      12915.79      12686.71       308.94 o                         
   5   3   6       3588.46       3229.96        64.95 o                         
   7   3   6       5145.72       5007.91        97.09 o                         
   9   3   6         13.19         31.84         7.19 o                         
  11   3   6        218.18        213.02        10.45 o                         
 -12   4   6        351.74        351.09        21.41 o                         
 -10   4   6       1265.25       1268.22        35.46 o                         
  -8   4   6        225.30        240.39         9.49 o                         
  -6   4   6       1132.79       1116.96        42.56 o                         
  -4   4   6        830.73       1053.58        39.77 o                         
  -2   4   6      13810.94      15274.99       450.73 o                         
   0   4   6       3232.00       3691.05        84.65 o                         
   2   4   6        732.19        734.65        24.21 o                         
   4   4   6        914.78        839.79        25.85 o                         
   6   4   6        279.79        255.14         7.69 o                         
   8   4   6       1994.27       2056.11        46.03 o                         
  10   4   6          4.86          5.59         8.06 o                         
 -13   5   6        103.86        109.51         9.14 o                         
 -11   5   6         14.44         15.95         4.69 o                         
  -9   5   6        309.66        336.21        16.93 o                         
  -7   5   6        721.06        709.90        25.01 o                         
  -5   5   6       5894.99       5868.92       133.54 o                         
  -3   5   6       3202.47       3141.80       100.88 o                         
  -1   5   6       2839.06       2780.65        96.35 o                         
   1   5   6       1367.90       1473.02        93.89 o                         
   3   5   6        446.24        437.22        15.16 o                         
   5   5   6        320.84        302.21         9.10 o                         
   7   5   6       1380.78       1353.19        31.56 o                         
   9   5   6        287.63        285.45        19.22 o                         
  11   5   6        495.95        525.81        26.16 o                         
 -12   6   6          0.61         -1.13         4.45 o                         
 -10   6   6         51.83         64.38         7.89 o                         
  -8   6   6        506.09        521.31        40.44 o                         
  -6   6   6         83.27         74.76         6.51 o                         
  -4   6   6        219.50        230.72         8.51 o                         
  -2   6   6       1750.49       1844.27        93.11 o                         
   0   6   6        144.89        154.29        15.28 o                         
   2   6   6         57.00         50.86         4.41 o                         
   4   6   6        373.13        377.55        10.98 o                         
   6   6   6         43.22         40.78         5.13 o                         
   8   6   6         46.10         48.50         4.48 o                         
  10   6   6        542.49        539.73        27.53 o                         
 -11   7   6        117.77        141.54        19.66 o                         
  -9   7   6        348.98        316.07        12.68 o                         
  -7   7   6          6.05         12.74         6.73 o                         
  -5   7   6        149.93        147.18        18.61 o                         
  -3   7   6        878.16        964.41        23.38 o                         
  -1   7   6        101.24         68.79         5.68 o                         
   1   7   6        155.07        199.18         7.62 o                         
   3   7   6          0.86          4.34         3.90 o                         
   5   7   6        279.84        272.64        12.97 o                         
   7   7   6         12.15         18.21         4.45 o                         
   9   7   6        162.88        147.53         8.24 o                         
 -10   8   6          2.45          2.97         3.78 o                         
  -8   8   6        475.69        495.63        16.66 o                         
  -6   8   6        124.39        122.57        11.37 o                         
  -4   8   6        225.76        208.81        10.64 o                         
  -2   8   6       1083.79       1062.64        24.89 o                         
   0   8   6        493.84        523.18        18.61 o                         
   2   8   6        521.42        522.57        13.57 o                         
   4   8   6       1083.31       1182.89        32.87 o                         
   6   8   6        443.84        439.41        17.49 o                         
   8   8   6        139.01        168.38        10.57 o                         
  -9   9   6         38.71         55.74         4.83 o                         
  -7   9   6        113.25        104.90         9.27 o                         
  -5   9   6        949.31        936.88        39.71 o                         
  -3   9   6        117.16        115.97         7.85 o                         
  -1   9   6        423.50        443.14        14.92 o                         
   1   9   6        575.56        614.18        41.90 o                         
   3   9   6         60.32         58.28         7.28 o                         
   5   9   6         20.20         23.35         4.94 o                         
   7   9   6         67.90         64.61         5.32 o                         
  -8  10   6         42.02         40.23         4.99 o                         
  -6  10   6          6.20          7.06         6.29 o                         
  -4  10   6         36.82         40.05         5.25 o                         
  -2  10   6        277.26        273.17        12.47 o                         
   0  10   6        392.93        355.10        14.33 o                         
   2  10   6         73.12         65.34        13.26 o                         
   4  10   6        362.39        381.15        36.03 o                         
   6  10   6         86.51         78.03         6.53 o                         
  -7  11   6        101.94         92.66         8.91 o                         
  -5  11   6         91.92         78.89         6.16 o                         
  -3  11   6          2.17          8.06         4.43 o                         
  -1  11   6        120.47        130.45        11.42 o                         
   1  11   6        134.71        134.56        15.43 o                         
   3  11   6        487.02        424.23        17.58 o                         
   5  11   6         12.90          9.00         7.80 o                         
  -4  12   6         24.03         11.93         7.19 o                         
  -2  12   6        333.62        287.64        14.91 o                         
   0  12   6         11.56          4.05         4.81 o                         
   2  12   6        114.14         96.90         6.74 o                         
 -13   1   7        125.36        123.88         6.71 o                         
 -11   1   7       1515.87       1644.52        44.05 o                         
  -9   1   7        278.11        296.41        11.69 o                         
  -7   1   7       8422.09       9050.57       229.95 o                         
  -5   1   7       2023.69       1993.79        74.90 o                         
  -3   1   7         87.85        102.26         8.98 o                         
  -1   1   7         36.07         28.01         4.37 o                         
   1   1   7         18.09         11.83         3.01 o                         
   3   1   7       9652.65      10713.47       183.53 o                         
   5   1   7        750.61        774.42        29.14 o                         
   7   1   7       2512.92       2455.86        60.48 o                         
   9   1   7        485.85        439.25        18.46 o                         
  11   1   7        518.48        501.99        15.24 o                         
 -14   2   7        131.23        111.03         6.66 o                         
 -12   2   7        674.38        678.43        20.63 o                         
 -10   2   7        847.00        831.22        24.83 o                         
  -8   2   7       1136.08       1038.54        23.32 o                         
  -6   2   7          2.55          1.87         7.50 o                         
  -4   2   7         45.54         23.22         4.96 o                         
  -2   2   7        129.93         98.97         6.42 o                         
   0   2   7       1350.17       1339.15        21.98 o                         
   2   2   7        159.65        161.49         8.49 o                         
   4   2   7        662.69        641.25        16.50 o                         
   6   2   7         91.20         76.74         4.32 o                         
   8   2   7         10.10          8.04         4.59 o                         
  10   2   7        615.47        594.17        18.12 o                         
 -13   3   7          1.33          3.43         6.22 o                         
 -11   3   7          1.48         -0.87         7.71 o                         
  -9   3   7         57.81         47.53         6.15 o                         
  -7   3   7         23.43         12.42         3.79 o                         
  -5   3   7       2003.89       1950.97        88.81 o                         
  -3   3   7        190.98        155.60        16.04 o                         
  -1   3   7       1765.63       1888.81        52.87 o                         
   1   3   7          6.91          6.80         5.58 o                         
   3   3   7       1310.26       1342.44        40.72 o                         
   5   3   7        218.00        206.69         6.11 o                         
   7   3   7        249.75        235.30         9.16 o                         
   9   3   7        211.46        189.42        13.20 o                         
  11   3   7         17.27         16.49         6.25 o                         
 -12   4   7          6.68         10.50         7.06 o                         
 -10   4   7        216.07        217.67        10.43 o                         
  -8   4   7         33.70         28.20         4.88 o                         
  -6   4   7        126.67         93.04         6.96 o                         
  -4   4   7        369.70        379.15        69.83 o                         
  -2   4   7       6754.15       6312.69       160.43 o                         
   0   4   7       1055.67       1410.73        42.70 o                         
   2   4   7       4496.82       4411.72       113.61 o                         
   4   4   7       1312.95       1237.34        28.24 o                         
   6   4   7       1160.18       1155.88        25.61 o                         
   8   4   7        397.15        385.98        11.81 o                         
  10   4   7        284.45        279.34        12.61 o                         
 -13   5   7        378.05        358.80        19.05 o                         
 -11   5   7        463.82        461.63        15.49 o                         
  -9   5   7        141.88        151.65         8.90 o                         
  -7   5   7        127.72        141.06        12.91 o                         
  -5   5   7        682.35        666.72        17.55 o                         
  -3   5   7       2056.26       2131.61        71.89 o                         
  -1   5   7       4597.07       4940.33       161.92 o                         
   1   5   7       4129.30       4547.20       176.14 o                         
   3   5   7         22.96         15.44         3.12 o                         
   5   5   7        255.35        243.01         9.44 o                         
   7   5   7         24.45         28.28         4.30 o                         
   9   5   7        144.41        152.48        13.22 o                         
  11   5   7        220.07        192.51        11.81 o                         
 -12   6   7        415.26        345.64        21.54 o                         
 -10   6   7        685.87        670.12        25.97 o                         
  -8   6   7        753.04        817.41        31.22 o                         
  -6   6   7       4900.92       4965.07       128.48 o                         
  -4   6   7          5.26          3.72         4.27 o                         
  -2   6   7        454.25        459.86        25.68 o                         
   0   6   7        348.28        410.94        14.03 o                         
   2   6   7        216.45        211.17        10.21 o                         
   4   6   7       5316.84       5436.44        90.35 o                         
   6   6   7        291.32        300.07        11.42 o                         
   8   6   7        627.62        649.47        19.40 o                         
  10   6   7        384.56        416.56        21.83 o                         
 -11   7   7        415.89        489.87        26.15 o                         
  -9   7   7         55.19         43.06         7.34 o                         
  -7   7   7       1868.23       1985.07        65.13 o                         
  -5   7   7        818.16        801.32        25.10 o                         
  -3   7   7       2751.36       2761.35        61.50 o                         
  -1   7   7         75.40         78.69         5.92 o                         
   1   7   7         91.09         89.36         5.59 o                         
   3   7   7       2716.60       2883.21        54.26 o                         
   5   7   7        261.23        291.47        13.48 o                         
   7   7   7       3121.42       3095.08        77.06 o                         
   9   7   7        161.66        164.91        18.32 o                         
 -10   8   7         31.84         43.18         4.55 o                         
  -8   8   7        851.85        937.48        59.50 o                         
  -6   8   7        182.02        199.60        21.88 o                         
  -4   8   7         72.58         62.78         7.77 o                         
  -2   8   7        926.02        909.58        26.77 o                         
   0   8   7         62.77         55.94         6.54 o                         
   2   8   7       1464.52       1577.31        34.79 o                         
   4   8   7         30.86         35.04         6.80 o                         
   6   8   7        177.43        181.82         9.83 o                         
   8   8   7        551.14        572.03        28.64 o                         
  -9   9   7         36.89         44.88         4.31 o                         
  -7   9   7         60.38         51.74         8.85 o                         
  -5   9   7        331.73        333.94        15.71 o                         
  -3   9   7        392.36        358.87        21.02 o                         
  -1   9   7       1312.64       1254.02        32.17 o                         
   1   9   7        264.55        282.20        10.37 o                         
   3   9   7         92.04         97.96         8.24 o                         
   5   9   7        143.22        136.73         9.89 o                         
   7   9   7         13.34         11.32         6.15 o                         
  -8  10   7         17.51         28.22         4.49 o                         
  -6  10   7        319.03        356.35        25.71 o                         
  -4  10   7         30.80         36.55         8.96 o                         
  -2  10   7        672.17        673.07        26.54 o                         
   0  10   7          8.17          4.84         4.19 o                         
   2  10   7        456.59        479.92        44.93 o                         
   4  10   7        116.22        114.18        22.54 o                         
   6  10   7         99.04         93.85         7.13 o                         
  -5  11   7         30.32         22.01         4.01 o                         
  -3  11   7         48.87         46.29         5.16 o                         
  -1  11   7        407.03        428.66        33.97 o                         
   1  11   7        199.98        189.77        19.43 o                         
   3  11   7        423.68        369.92        23.41 o                         
  -2  12   7          0.90          1.72         5.54 o                         
   0  12   7         48.38         38.80         5.36 o                         
 -14   0   8        479.23        502.37        25.63 o                         
 -12   0   8         86.55         77.98        11.09 o                         
 -10   0   8        211.01        222.52        17.91 o                         
  -8   0   8       1638.48       1910.98       100.40 o                         
  -6   0   8       5268.30       5886.36       270.18 o                         
  -4   0   8        468.03        468.98        23.74 o                         
  -2   0   8      14425.41      14440.68       429.69 o                         
   0   0   8       4311.22       4361.88       110.91 o                         
   2   0   8      19510.64      18915.30       452.88 o                         
   4   0   8       3914.16       3909.85       125.72 o                         
   6   0   8       2424.84       2393.32        67.13 o                         
   8   0   8        321.50        383.73        16.83 o                         
  10   0   8          6.77         10.64         4.95 o                         
 -13   1   8        270.32        269.77        12.64 o                         
 -11   1   8        112.27         92.08        12.70 o                         
  -9   1   8        492.57        476.21        14.43 o                         
  -7   1   8        881.94        777.38        41.52 o                         
  -5   1   8         20.08         11.79         7.43 o                         
  -3   1   8       2932.77       2353.79        56.69 o                         
  -1   1   8       1739.54       1655.49        37.16 o                         
   1   1   8       6265.16       5935.71       103.99 o                         
   3   1   8        849.16        742.56        21.09 o                         
   5   1   8       3962.69       4051.98        62.85 o                         
   7   1   8        122.80        132.04         6.41 o                         
   9   1   8        108.83         94.98         5.68 o                         
  11   1   8         85.30         85.39         5.09 o                         
 -14   2   8          4.04         -0.43         2.82 o                         
 -12   2   8        940.04        967.84        37.20 o                         
 -10   2   8          0.12         -4.84         4.96 o                         
  -8   2   8       3131.51       3225.53        60.51 o                         
  -6   2   8         56.34         43.02         9.56 o                         
  -4   2   8       9353.62       8967.73       218.89 o                         
  -2   2   8         94.96        127.88         8.75 o                         
   0   2   8       1951.00       1906.36        32.31 o                         
   2   2   8       1078.54       1092.93        26.12 o                         
   4   2   8       3335.22       3380.90        52.72 o                         
   6   2   8       2399.24       2390.03        46.61 o                         
   8   2   8       1325.02       1307.97        35.74 o                         
  10   2   8       1333.72       1360.07        35.91 o                         
 -13   3   8        323.77        336.66        19.50 o                         
 -11   3   8        426.83        476.55        28.03 o                         
  -9   3   8       1166.70       1159.66        31.37 o                         
  -7   3   8       3085.28       3112.46        68.60 o                         
  -5   3   8       8437.02       8829.28       406.23 o                         
  -3   3   8      10779.04      10603.46       264.81 o                         
  -1   3   8        370.48        373.87        43.25 o                         
   1   3   8        387.69        386.60        19.00 o                         
   3   3   8        677.34        657.18        19.53 o                         
   5   3   8        838.12        777.71        15.50 o                         
   7   3   8       6625.00       6353.18       154.62 o                         
   9   3   8        114.07        109.23         8.42 o                         
  11   3   8        861.47        910.27        41.70 o                         
 -12   4   8         72.13        106.50        10.99 o                         
 -10   4   8         24.00         23.53         5.40 o                         
  -8   4   8        620.75        613.09        22.92 o                         
  -6   4   8          0.90          4.20         3.96 o                         
  -4   4   8        223.89        215.06        32.13 o                         
  -2   4   8          4.46         -2.98         7.08 o                         
   0   4   8       1177.86       1326.44        51.28 o                         
   2   4   8       2894.49       2989.55        68.80 o                         
   4   4   8        108.99        119.69         6.45 o                         
   6   4   8        206.47        195.72         7.78 o                         
   8   4   8         16.44         24.33         4.83 o                         
  10   4   8        104.36         78.21         7.57 o                         
 -13   5   8        134.80        122.28         9.31 o                         
 -11   5   8         32.54         42.66         7.09 o                         
  -9   5   8          1.15          1.89         5.56 o                         
  -7   5   8          2.62          6.69         4.58 o                         
  -5   5   8       3225.20       3303.30        76.00 o                         
  -3   5   8       2609.72       2481.04        59.95 o                         
  -1   5   8       2848.20       2859.13       100.83 o                         
   1   5   8       5430.93       5249.12       186.33 o                         
   3   5   8         16.20         11.60         3.24 o                         
   5   5   8       5402.59       5471.82       120.48 o                         
   7   5   8         41.22         44.97         5.36 o                         
   9   5   8          1.14          9.14         7.01 o                         
 -12   6   8          1.30         -1.32         8.04 o                         
 -10   6   8        450.16        467.63        19.99 o                         
  -8   6   8         14.56          8.87         6.60 o                         
  -6   6   8       1554.79       1555.61        44.52 o                         
  -4   6   8          0.88          1.73         4.56 o                         
  -2   6   8       2150.95       2028.05        50.49 o                         
   0   6   8        860.01        820.17        18.41 o                         
   2   6   8       2928.45       2971.53        77.60 o                         
   4   6   8        147.68        165.14         6.55 o                         
   6   6   8         68.49         73.53         5.94 o                         
   8   6   8         24.31         26.95         4.21 o                         
  10   6   8         13.87         15.89         4.96 o                         
 -11   7   8          3.32          3.50         4.54 o                         
  -9   7   8        365.80        388.59        45.76 o                         
  -7   7   8         78.66         81.17        11.79 o                         
  -5   7   8       2263.30       2245.35        73.38 o                         
  -3   7   8         21.61         26.69         5.10 o                         
  -1   7   8        231.30        199.07         9.05 o                         
   1   7   8        254.85        271.65         9.94 o                         
   3   7   8         45.40         45.23         4.45 o                         
   5   7   8         60.34         59.98         6.77 o                         
   7   7   8         19.26         18.38         4.17 o                         
   9   7   8        474.54        499.16        17.42 o                         
 -10   8   8         69.95         66.25         4.94 o                         
  -8   8   8        507.49        557.92        21.68 o                         
  -6   8   8        412.82        392.91        22.80 o                         
  -4   8   8        596.17        608.59        27.84 o                         
  -2   8   8       1605.76       1565.10        44.46 o                         
   0   8   8        133.43        143.36         7.77 o                         
   2   8   8        414.95        454.32        15.49 o                         
   4   8   8        647.23        709.45        21.40 o                         
   6   8   8         27.76         25.99         5.12 o                         
   8   8   8        260.89        266.33        15.44 o                         
  -9   9   8        148.07        156.79        11.30 o                         
  -7   9   8         73.43         70.35        11.96 o                         
  -5   9   8          0.28         -7.44        12.34 o                         
  -3   9   8         66.36         53.82         9.88 o                         
  -1   9   8        429.84        433.48        20.33 o                         
   1   9   8        900.13        921.09        22.81 o                         
   3   9   8         31.80         34.08         6.72 o                         
   5   9   8        487.87        517.81        18.79 o                         
   7   9   8        285.89        318.96        16.33 o                         
  -8  10   8         24.50         20.85         4.14 o                         
  -6  10   8         21.50         29.85         7.10 o                         
  -4  10   8        389.42        418.52        38.44 o                         
  -2  10   8         75.08         73.30         6.88 o                         
   0  10   8          9.60         14.39         4.07 o                         
   2  10   8         89.14         94.85         9.29 o                         
   4  10   8         30.44         34.73         5.18 o                         
  -5  11   8         76.24        105.82        17.98 o                         
  -3  11   8        217.93        215.09        10.70 o                         
  -1  11   8        246.12        304.30        16.60 o                         
   1  11   8        142.79        126.58        21.45 o                         
   3  11   8         53.29         53.34         6.89 o                         
 -13   1   9        140.01        127.02         8.33 o                         
 -11   1   9        225.50        238.29        10.49 o                         
  -9   1   9        474.49        482.92        16.42 o                         
  -7   1   9        966.19        958.13        51.49 o                         
  -5   1   9       1480.40       1381.43        50.08 o                         
  -3   1   9       2596.06       2609.97        55.42 o                         
  -1   1   9        562.69        453.35        19.63 o                         
   1   1   9       4241.56       4416.30        79.79 o                         
   3   1   9       1074.09       1302.46        32.11 o                         
   5   1   9        461.05        479.79        10.13 o                         
   7   1   9       2806.93       2487.81        49.33 o                         
   9   1   9          5.30          6.96         3.60 o                         
  11   1   9        616.48        628.79        13.46 o                         
 -14   2   9        101.46         84.52         6.96 o                         
 -12   2   9         81.11         78.27         7.04 o                         
 -10   2   9        151.55        161.30         8.61 o                         
  -8   2   9        861.23        854.94        29.81 o                         
  -6   2   9         60.79         61.56        10.14 o                         
  -4   2   9       2773.88       2595.54        65.20 o                         
  -2   2   9       3255.35       3271.24        68.59 o                         
   0   2   9        961.03        988.63        22.12 o                         
   2   2   9         10.21          3.76         3.56 o                         
   4   2   9        574.30        573.08        10.58 o                         
   6   2   9       1307.44       1187.75        24.65 o                         
   8   2   9        216.02        229.61         8.54 o                         
  10   2   9       1113.16       1131.57        30.07 o                         
 -13   3   9        688.43        712.05        34.78 o                         
 -11   3   9         95.17        114.52        12.46 o                         
  -9   3   9        462.39        506.60        29.68 o                         
  -7   3   9          0.38          0.04         4.00 o                         
  -5   3   9        962.93        965.23        29.98 o                         
  -3   3   9       5008.07       4743.83       237.14 o                         
  -1   3   9       1379.33       1518.91        46.18 o                         
   1   3   9       1650.88       1627.93        79.98 o                         
   3   3   9        442.40        482.75        16.77 o                         
   5   3   9       1129.73       1015.67        25.77 o                         
   7   3   9          0.96          4.20         4.49 o                         
   9   3   9        599.49        573.07        21.75 o                         
 -12   4   9        286.86        253.18        17.24 o                         
 -10   4   9       1002.25       1041.31        30.04 o                         
  -8   4   9        194.89        168.29         8.77 o                         
  -6   4   9        196.20        186.21         8.10 o                         
  -4   4   9        569.74        539.87        18.80 o                         
  -2   4   9       1583.86       1778.63        67.79 o                         
   0   4   9       1031.28       1073.65        36.04 o                         
   2   4   9       3236.76       3275.38        75.21 o                         
   4   4   9        947.67        859.35        23.52 o                         
   6   4   9        751.75        726.25        21.63 o                         
   8   4   9       1024.43        949.48        26.89 o                         
  10   4   9        154.98        162.60         8.26 o                         
 -13   5   9         34.88         47.78         6.17 o                         
 -11   5   9          6.88          4.18         4.36 o                         
  -9   5   9        776.31        817.41        25.08 o                         
  -7   5   9         77.43         76.48         6.07 o                         
  -5   5   9       1101.51       1166.03        44.89 o                         
  -3   5   9        227.22        254.47        16.60 o                         
  -1   5   9        371.24        390.06        17.72 o                         
   1   5   9       3878.82       3808.54       143.02 o                         
   3   5   9        119.39        118.87         5.64 o                         
   5   5   9       3235.64       3234.57       129.30 o                         
   7   5   9        201.38        195.65         8.92 o                         
   9   5   9         12.21          8.77         6.56 o                         
 -12   6   9         96.36        114.43         9.38 o                         
 -10   6   9        157.34        148.32         8.16 o                         
  -8   6   9        724.85        780.72        35.66 o                         
  -6   6   9       1206.01       1228.96        32.66 o                         
  -4   6   9       5670.75       5647.01       115.75 o                         
  -2   6   9         35.35         36.31         4.91 o                         
   0   6   9       2830.36       2959.56        81.75 o                         
   2   6   9         15.90         11.53         4.14 o                         
   4   6   9       1584.64       1691.59        46.28 o                         
   6   6   9       3445.36       3532.66        88.00 o                         
   8   6   9         10.46         15.46         5.10 o                         
 -11   7   9         52.70         73.04         6.13 o                         
  -9   7   9        405.13        416.96        26.96 o                         
  -7   7   9       1286.13       1420.33        48.92 o                         
  -5   7   9        305.80        298.55        17.73 o                         
  -3   7   9       1374.68       1453.18        43.92 o                         
  -1   7   9       1375.83       1370.88        32.12 o                         
   1   7   9        110.41        112.64         6.83 o                         
   3   7   9          9.24         12.58         3.97 o                         
   5   7   9         52.84         63.03         6.78 o                         
   7   7   9        733.21        730.17        20.69 o                         
 -10   8   9         10.89         21.46         5.96 o                         
  -8   8   9        499.02        482.52        22.18 o                         
  -6   8   9        160.88        161.03        11.45 o                         
  -4   8   9        617.56        623.00        40.89 o                         
  -2   8   9         24.34         13.14         5.56 o                         
   0   8   9         32.56         43.44         5.02 o                         
   2   8   9        420.53        422.38        14.74 o                         
   4   8   9        246.15        266.65        10.79 o                         
   6   8   9        172.30        168.53         8.93 o                         
  -9   9   9        343.23        398.35        20.80 o                         
  -7   9   9          8.69          4.43         8.93 o                         
  -5   9   9        137.90        132.98        12.01 o                         
  -3   9   9        265.40        241.84        12.72 o                         
  -1   9   9        322.05        289.47        12.53 o                         
   1   9   9       2083.56       2168.72        66.64 o                         
   3   9   9          0.04          3.66         6.25 o                         
   5   9   9        673.20        691.07        23.47 o                         
  -8  10   9          3.11         10.38         6.11 o                         
  -6  10   9          5.84          3.71         6.41 o                         
  -4  10   9        127.30        106.67        15.41 o                         
  -2  10   9        228.20        217.26        11.76 o                         
   0  10   9        767.09        746.88        40.58 o                         
   2  10   9        109.29        131.24         8.55 o                         
   4  10   9         90.47         98.97         6.64 o                         
  -5  11   9        443.59        448.60        30.52 o                         
  -3  11   9         46.24         49.50        11.19 o                         
  -1  11   9          1.01          6.54         4.72 o                         
   1  11   9         48.44         61.08         9.07 o                         
   3  11   9          0.19         -1.65         3.08 o                         
 -14   0  10        766.20        746.81        35.24 o                         
 -12   0  10          3.36         -1.68         6.79 o                         
 -10   0  10       1838.08       1897.51        87.39 o                         
  -8   0  10       1212.70       1267.58        84.10 o                         
  -6   0  10       2515.23       2271.15       242.68 o                         
  -4   0  10        158.63        124.07        13.12 o                         
  -2   0  10       3920.62       4315.83       169.22 o                         
   0   0  10       6032.87       6094.04       154.40 o                         
   2   0  10       5242.16       4819.48       153.51 o                         
   4   0  10      10812.88      11094.16       190.54 o                         
   6   0  10         91.20        122.28         7.67 o                         
   8   0  10       2754.66       2625.77        66.73 o                         
  10   0  10        136.70        124.04         9.61 o                         
 -13   1  10        190.10        190.06        10.12 o                         
 -11   1  10        760.74        768.97        23.29 o                         
  -9   1  10       1277.64       1126.66        43.59 o                         
  -7   1  10        696.09        630.31        16.86 o                         
  -5   1  10       2467.28       2294.11        64.56 o                         
  -3   1  10       1027.44       1115.88        42.46 o                         
  -1   1  10        904.34        859.51        26.29 o                         
   1   1  10       4743.64       4896.40        88.45 o                         
   3   1  10        297.54        235.65         5.39 o                         
   5   1  10       4667.16       4613.00        70.15 o                         
   7   1  10         46.76         77.08         5.34 o                         
   9   1  10        652.23        665.44        25.45 o                         
 -14   2  10         47.07         39.42         5.77 o                         
 -12   2  10         42.07         46.80         5.17 o                         
 -10   2  10        884.68        899.64        26.60 o                         
  -8   2  10       1259.74       1201.82        39.98 o                         
  -6   2  10       1435.26       1330.00        43.73 o                         
  -4   2  10       3940.83       3595.27        77.11 o                         
  -2   2  10      12654.07      12846.07       245.48 o                         
   0   2  10       6047.64       6177.15       121.33 o                         
   2   2  10       4448.48       4530.15        70.85 o                         
   4   2  10         35.34         45.82         4.01 o                         
   6   2  10         14.94         11.33         4.04 o                         
   8   2  10         19.60          6.36         3.59 o                         
  10   2  10        407.68        411.10        15.55 o                         
 -13   3  10          1.34         -0.52         5.76 o                         
 -11   3  10          6.75         -1.67         7.43 o                         
  -9   3  10        237.44        219.29        17.67 o                         
  -7   3  10        181.36        174.31         8.35 o                         
  -5   3  10       4927.45       4862.67       120.48 o                         
  -3   3  10          1.87         -4.90         7.17 o                         
  -1   3  10       8448.95       8346.62       211.36 o                         
   1   3  10       1405.41       1479.13        49.77 o                         
   3   3  10       5181.87       5078.00       126.77 o                         
   5   3  10        226.22        235.18        11.33 o                         
   7   3  10         50.22         65.05        10.50 o                         
   9   3  10        102.03        110.26         7.90 o                         
 -12   4  10        146.45        152.59        12.87 o                         
 -10   4  10         64.88         85.85         6.85 o                         
  -8   4  10       1218.46       1251.95        42.40 o                         
  -6   4  10        152.98        151.99         7.21 o                         
  -4   4  10       1722.40       1588.79        46.94 o                         
  -2   4  10        720.76        721.90        26.05 o                         
   0   4  10        921.76        844.78        39.63 o                         
   2   4  10       3209.08       3416.16        89.55 o                         
   4   4  10        337.23        344.57        21.87 o                         
   6   4  10       1378.13       1414.34        32.85 o                         
   8   4  10        116.73        105.20         7.92 o                         
  10   4  10        260.87        261.91        14.87 o                         
 -13   5  10         64.58         67.54         6.90 o                         
 -11   5  10        538.77        569.53        17.91 o                         
  -9   5  10         12.89         26.26         5.49 o                         
  -7   5  10       2947.66       2989.35        56.26 o                         
  -5   5  10        900.63        923.69        24.94 o                         
  -3   5  10        666.36        792.96        18.96 o                         
  -1   5  10        596.64        605.38        16.78 o                         
   1   5  10       1894.63       1723.06        83.00 o                         
   3   5  10         99.28         96.68         5.93 o                         
   5   5  10       3531.19       3395.95       103.61 o                         
   7   5  10         38.16         40.13         5.03 o                         
   9   5  10        531.88        548.31        27.72 o                         
 -12   6  10         12.06          4.15         4.95 o                         
 -10   6  10        884.80        883.06        25.71 o                         
  -8   6  10        373.74        386.71        15.27 o                         
  -6   6  10         76.50        104.54        12.32 o                         
  -4   6  10       1451.13       1541.40        39.69 o                         
  -2   6  10        396.48        381.03        11.55 o                         
   0   6  10        526.66        547.83        28.86 o                         
   2   6  10        334.47        343.78        13.83 o                         
   4   6  10        760.39        773.07        19.94 o                         
   6   6  10          1.39          3.68         4.11 o                         
   8   6  10        360.42        362.88        14.50 o                         
 -11   7  10         87.55         87.03         6.70 o                         
  -9   7  10         15.03         13.48         5.74 o                         
  -7   7  10        112.34        113.79         8.47 o                         
  -5   7  10        191.10        168.70        10.67 o                         
  -3   7  10        188.74        174.85        11.66 o                         
  -1   7  10         10.44          4.30         5.01 o                         
   1   7  10         83.00         80.05         8.03 o                         
   3   7  10         17.02         27.84         4.22 o                         
   5   7  10         79.16         84.49         5.96 o                         
   7   7  10         39.14         36.91         4.08 o                         
 -10   8  10          2.01          0.15         4.10 o                         
  -8   8  10        165.86        156.01         9.76 o                         
  -6   8  10          3.53          2.98         5.28 o                         
  -4   8  10        610.95        646.08        28.15 o                         
  -2   8  10        903.24        905.05        34.63 o                         
   0   8  10        253.03        314.51        12.18 o                         
   2   8  10        367.72        378.23        13.56 o                         
   4   8  10        349.30        345.19        12.39 o                         
   6   8  10          3.64          4.47         4.03 o                         
  -9   9  10         25.89         18.58         4.36 o                         
  -7   9  10          1.37          5.01         8.60 o                         
  -5   9  10        115.55        107.28        10.83 o                         
  -3   9  10        472.20        478.37        35.80 o                         
  -1   9  10        163.78        142.87         8.74 o                         
   1   9  10          5.23          0.29         4.03 o                         
   3   9  10         39.90         41.34         6.10 o                         
   5   9  10        325.02        363.65        18.98 o                         
  -8  10  10        169.22        165.74        11.50 o                         
  -6  10  10         32.67         43.69         9.61 o                         
  -4  10  10        116.81        125.34        18.49 o                         
  -2  10  10        294.72        289.78        13.67 o                         
   0  10  10        114.99        123.47        10.30 o                         
   2  10  10        395.32        398.61        48.18 o                         
   4  10  10          0.03         -2.81         3.53 o                         
  -5  11  10         27.02         20.50         5.06 o                         
  -3  11  10         27.20         19.67         4.15 o                         
  -1  11  10        662.76        774.89        35.18 o                         
   1  11  10         26.30         33.31         6.67 o                         
 -13   1  11        104.49        100.63         7.33 o                         
 -11   1  11         32.25         38.16         5.37 o                         
  -9   1  11          3.06          7.22         4.75 o                         
  -7   1  11        666.97        645.02        17.11 o                         
  -5   1  11        155.58        134.59         8.64 o                         
  -3   1  11        617.63        714.85        31.43 o                         
  -1   1  11       1672.09       1555.89        42.26 o                         
   1   1  11        151.58        189.44         6.70 o                         
   3   1  11        146.72        132.53         4.22 o                         
   5   1  11       1492.10       1409.10        22.37 o                         
   7   1  11         67.77         46.48         3.86 o                         
   9   1  11         33.91         35.45         3.69 o                         
 -12   2  11         58.97         58.85         5.42 o                         
 -10   2  11          0.28         -1.52         4.83 o                         
  -8   2  11        375.67        342.92        24.13 o                         
  -6   2  11         29.53         30.30         3.27 o                         
  -4   2  11       2422.58       2576.22        67.93 o                         
  -2   2  11        393.98        305.73        13.49 o                         
   0   2  11        354.46        333.81        24.99 o                         
   2   2  11       1305.86       1315.76        22.19 o                         
   4   2  11        398.17        410.98         8.15 o                         
   6   2  11          1.92          3.99         3.71 o                         
   8   2  11        228.93        198.93         9.56 o                         
  10   2  11         74.86         56.93         8.10 o                         
 -13   3  11         15.42         11.60         5.72 o                         
 -11   3  11        333.09        350.49        22.32 o                         
  -9   3  11         29.78         50.10        10.46 o                         
  -7   3  11       2120.46       2104.80        49.09 o                         
  -5   3  11        163.46        191.08         8.70 o                         
  -3   3  11        607.09        617.48        19.40 o                         
  -1   3  11         86.26        146.09        15.73 o                         
   1   3  11          9.68         -5.68         5.66 o                         
   3   3  11        820.12        883.24        26.68 o                         
   5   3  11          2.91          0.32         4.55 o                         
   7   3  11        443.89        431.94        14.75 o                         
   9   3  11         44.45         53.51         7.84 o                         
 -12   4  11         10.22          7.39         6.35 o                         
 -10   4  11       1215.56       1294.06        35.84 o                         
  -8   4  11       1235.07       1244.36        35.25 o                         
  -6   4  11       5501.40       5650.67       108.65 o                         
  -4   4  11        694.41        678.14        15.25 o                         
  -2   4  11        421.60        467.54        11.66 o                         
   0   4  11         69.35         86.17        16.34 o                         
   2   4  11         63.17         73.66         8.39 o                         
   4   4  11       9763.18       9603.67       401.72 o                         
   6   4  11          5.94         11.29         4.72 o                         
   8   4  11       2184.31       2143.06        66.59 o                         
 -11   5  11        391.31        410.08        13.83 o                         
  -9   5  11        466.25        495.70        17.22 o                         
  -7   5  11         32.58         32.35         5.45 o                         
  -5   5  11       1912.98       1974.46        45.74 o                         
  -3   5  11        379.56        417.04        11.90 o                         
  -1   5  11       1158.42       1250.63        39.73 o                         
   1   5  11          1.82          2.25         4.29 o                         
   3   5  11         76.09         69.62         6.43 o                         
   5   5  11       1119.92       1168.45        39.19 o                         
   7   5  11        635.90        625.89        18.60 o                         
   9   5  11        307.11        310.84        17.01 o                         
 -12   6  11         66.75         63.64         6.88 o                         
 -10   6  11         33.59         23.34         4.79 o                         
  -8   6  11          2.98          3.12         5.20 o                         
  -6   6  11          5.88         12.25         6.03 o                         
  -4   6  11        320.63        340.62        17.87 o                         
  -2   6  11        877.44        964.82        30.66 o                         
   0   6  11        441.47        489.66        23.30 o                         
   2   6  11        983.68       1066.97        25.77 o                         
   4   6  11       1252.18       1337.32        31.40 o                         
   6   6  11        447.57        473.28        15.05 o                         
   8   6  11          4.96         11.56         5.85 o                         
 -11   7  11        166.61        160.10        12.31 o                         
  -9   7  11          0.14          3.17         6.42 o                         
  -7   7  11        141.19        140.51         8.86 o                         
  -5   7  11        510.49        517.66        18.81 o                         
  -3   7  11        143.24        131.11         9.56 o                         
  -1   7  11       3998.83       3690.14       115.94 o                         
   1   7  11        148.57        164.82         8.33 o                         
   3   7  11       2248.35       2440.73        53.86 o                         
   5   7  11         83.88         73.77         5.56 o                         
   7   7  11          6.80          8.83         4.06 o                         
 -10   8  11         13.18          7.90         3.81 o                         
  -8   8  11         19.82         25.92         5.92 o                         
  -6   8  11        877.60        862.74        26.23 o                         
  -4   8  11        397.68        391.15        27.17 o                         
  -2   8  11       1983.24       1906.38       129.61 o                         
   0   8  11        296.70        332.20        13.86 o                         
   2   8  11        442.98        488.75        18.81 o                         
   4   8  11        855.61        844.80        23.98 o                         
   6   8  11          1.24          8.58         3.70 o                         
  -9   9  11         96.97         97.27         6.42 o                         
  -7   9  11        713.54        822.56        41.69 o                         
  -5   9  11         78.58         98.28        21.40 o                         
  -3   9  11        104.64        124.06        17.74 o                         
  -1   9  11          5.71         12.12        19.98 o                         
   1   9  11         50.77         57.09         5.22 o                         
   3   9  11        414.58        438.33        28.88 o                         
   5   9  11        458.06        499.74        23.91 o                         
  -6  10  11        511.65        599.62        22.43 o                         
  -4  10  11        193.52        237.04        20.13 o                         
  -2  10  11          6.50          3.27        10.89 o                         
   0  10  11        123.02        100.51        20.26 o                         
   2  10  11          2.17          2.31         4.16 o                         
  -3  11  11        158.67        172.10         8.31 o                         
  -1  11  11        241.53        232.13        12.70 o                         
   1  11  11          6.40         12.09         3.69 o                         
 -14   0  12         58.27         48.03         6.35 o                         
 -12   0  12        624.11        633.50        33.75 o                         
 -10   0  12        920.56        857.11        44.91 o                         
  -8   0  12       1343.17       1181.50        84.37 o                         
  -6   0  12       2796.30       2456.34        77.55 o                         
  -4   0  12      14946.51      16483.88       695.40 o                         
  -2   0  12       1973.56       2044.75        76.19 o                         
   0   0  12       4173.79       4384.29       114.80 o                         
   2   0  12       1895.91       1875.09        36.05 o                         
   4   0  12       3971.92       4379.90        86.52 o                         
   6   0  12          3.93          7.69         4.57 o                         
   8   0  12       3313.49       3184.72        79.32 o                         
 -13   1  12         61.42         59.39         5.96 o                         
 -11   1  12        452.25        441.91        18.96 o                         
  -9   1  12         68.48         56.35         6.27 o                         
  -7   1  12       3040.52       2803.21       108.53 o                         
  -5   1  12          9.49          9.46         3.18 o                         
  -3   1  12       4288.37       3940.09        93.79 o                         
  -1   1  12        191.97        191.44         7.41 o                         
   1   1  12       1964.66       2011.56        31.82 o                         
   3   1  12       1036.16        999.21        15.48 o                         
   5   1  12        120.08        111.43         5.02 o                         
   7   1  12       1388.34       1347.91        28.22 o                         
   9   1  12        320.86        297.16         7.83 o                         
 -12   2  12        176.99        198.87         9.57 o                         
 -10   2  12          1.79         -2.45         4.81 o                         
  -8   2  12        237.48        221.15        10.83 o                         
  -6   2  12        598.40        558.02        19.19 o                         
  -4   2  12       1291.88       1392.86        48.74 o                         
  -2   2  12       2716.09       2597.87        64.81 o                         
   0   2  12       1792.29       1876.43        46.40 o                         
   2   2  12       8374.14       8777.79        99.40 o                         
   4   2  12         52.87         48.34         3.53 o                         
   6   2  12       1006.09       1024.49        25.05 o                         
   8   2  12         45.72         45.71         4.13 o                         
 -13   3  12        471.80        443.96        22.85 o                         
 -11   3  12        180.99        192.85        15.30 o                         
  -9   3  12        246.65        237.18        14.14 o                         
  -7   3  12        466.29        478.89        17.18 o                         
  -5   3  12       1436.16       1559.41        30.26 o                         
  -3   3  12        788.80        746.76        14.58 o                         
  -1   3  12       8684.04       8613.28       231.81 o                         
   1   3  12        121.66        107.35         9.25 o                         
   3   3  12       3081.31       3091.06        94.82 o                         
   5   3  12       1655.02       1770.53        46.77 o                         
   7   3  12        416.27        401.08        13.84 o                         
   9   3  12         94.38         74.49         7.82 o                         
 -12   4  12        581.32        608.72        30.78 o                         
 -10   4  12          4.30          4.88         6.07 o                         
  -8   4  12       1307.04       1251.49        35.56 o                         
  -6   4  12        197.40        178.78         8.59 o                         
  -4   4  12          1.44          1.55         3.13 o                         
  -2   4  12       1180.45       1316.29        25.79 o                         
   0   4  12        242.95        244.43        12.99 o                         
   2   4  12       4476.73       4597.15       195.88 o                         
   4   4  12        585.50        633.79        34.19 o                         
   6   4  12        231.09        214.41         9.46 o                         
   8   4  12        135.93        120.40         7.62 o                         
 -11   5  12        219.81        219.00         9.07 o                         
  -9   5  12          0.74          4.49         4.68 o                         
  -7   5  12        108.21        117.17         7.23 o                         
  -5   5  12       3719.42       3751.00        73.31 o                         
  -3   5  12        814.65        843.88        24.56 o                         
  -1   5  12        503.16        520.68        17.97 o                         
   1   5  12        198.83        200.58         9.79 o                         
   3   5  12        176.80        192.18        15.88 o                         
   5   5  12         67.36         82.14        11.44 o                         
   7   5  12        286.80        323.04        19.54 o                         
 -10   6  12        131.76        146.45         8.52 o                         
  -8   6  12        454.13        427.19        15.10 o                         
  -6   6  12       1187.56       1171.45        72.66 o                         
  -4   6  12       1115.48       1271.32        31.28 o                         
  -2   6  12         82.25         63.27         6.35 o                         
   0   6  12        132.62        125.11         9.33 o                         
   2   6  12        294.21        311.20        10.24 o                         
   4   6  12       1677.78       1777.58        46.60 o                         
   6   6  12        372.48        388.78        17.33 o                         
   8   6  12        264.27        250.51        14.22 o                         
 -11   7  12         17.90         25.54         6.65 o                         
  -9   7  12          7.93          3.97         4.27 o                         
  -7   7  12         12.74         10.23         5.40 o                         
  -5   7  12       1289.04       1369.59        39.09 o                         
  -3   7  12        447.84        386.99        12.78 o                         
  -1   7  12       1220.94       1172.81        43.54 o                         
   1   7  12         64.76         75.56         6.09 o                         
   3   7  12         22.43         21.55         3.95 o                         
   5   7  12          0.72         -3.41         3.50 o                         
   7   7  12        144.55        138.38         9.73 o                         
 -10   8  12        282.88        289.12        17.59 o                         
  -8   8  12        143.19        116.21         7.07 o                         
  -6   8  12        107.47        112.00         7.80 o                         
  -4   8  12        782.48        751.95        29.09 o                         
  -2   8  12        155.47        179.36        11.62 o                         
   0   8  12         69.44         71.11         5.50 o                         
   2   8  12        481.11        477.01        21.82 o                         
   4   8  12        135.90        127.16         6.58 o                         
   6   8  12         75.26         79.56         6.65 o                         
  -7   9  12          0.69          3.26         4.27 o                         
  -5   9  12         43.11         33.18        12.38 o                         
  -3   9  12        157.66        142.55        17.95 o                         
  -1   9  12          2.31          3.59         3.94 o                         
   1   9  12         57.44         57.94         5.08 o                         
   3   9  12        172.96        175.08         9.93 o                         
  -6  10  12        100.57        101.32         7.65 o                         
  -4  10  12         81.68         85.19        13.05 o                         
  -2  10  12         71.33         93.35         7.22 o                         
   0  10  12          0.05          2.54         4.02 o                         
   2  10  12        308.64        313.93        14.90 o                         
 -13   1  13        540.69        520.88        19.09 o                         
 -11   1  13          7.99         10.26         5.47 o                         
  -9   1  13        972.69        905.48        26.92 o                         
  -7   1  13        654.03        618.58        16.59 o                         
  -5   1  13        366.01        407.74        12.53 o                         
  -3   1  13          8.43          4.05         3.40 o                         
  -1   1  13        283.64        265.66         7.76 o                         
   1   1  13       1026.04       1065.91        21.05 o                         
   3   1  13         12.18         13.58         2.54 o                         
   5   1  13        100.64        134.14         5.04 o                         
   7   1  13        362.95        329.87         8.46 o                         
   9   1  13        521.12        420.88        21.66 o                         
 -12   2  13        262.02        264.89        10.07 o                         
 -10   2  13        912.91        895.33        26.38 o                         
  -8   2  13       1269.13       1254.43        49.61 o                         
  -6   2  13        326.60        309.16         8.11 o                         
  -4   2  13         52.33         38.76         3.55 o                         
  -2   2  13        451.83        469.58        12.10 o                         
   0   2  13        146.61        170.10         8.23 o                         
   2   2  13       7164.21       7779.79        97.06 o                         
   4   2  13        737.60        779.54        17.99 o                         
   6   2  13        633.50        612.74        16.39 o                         
   8   2  13        421.03        401.13        12.95 o                         
 -13   3  13          6.39          5.58         5.04 o                         
 -11   3  13        160.29        177.25        14.69 o                         
  -9   3  13        199.55        199.54        12.92 o                         
  -7   3  13        291.82        303.88        13.58 o                         
  -5   3  13        254.03        253.49         8.24 o                         
  -3   3  13       1082.57       1043.87        20.22 o                         
  -1   3  13         76.96         91.36         6.53 o                         
   1   3  13          2.20         11.74        13.04 o                         
   3   3  13         31.83         23.97         8.10 o                         
   5   3  13        104.06        112.23         8.90 o                         
   7   3  13        229.02        225.10         9.20 o                         
 -12   4  13          9.39         10.72         5.92 o                         
 -10   4  13        239.15        245.16        13.56 o                         
  -8   4  13         33.74         36.66         5.16 o                         
  -6   4  13       1100.26       1142.47        34.56 o                         
  -4   4  13       2216.35       2276.70        37.49 o                         
  -2   4  13         63.34         65.24         5.50 o                         
   0   4  13       1896.22       1879.45        55.00 o                         
   2   4  13       2241.76       2332.42       103.46 o                         
   4   4  13          4.91         12.49         8.27 o                         
   6   4  13         23.75         21.13         4.19 o                         
   8   4  13        638.76        571.12        47.90 o                         
 -11   5  13         57.50         77.92        15.66 o                         
  -9   5  13        600.35        571.09        18.74 o                         
  -7   5  13        829.98        871.90        23.06 o                         
  -5   5  13        675.80        662.08        16.49 o                         
  -3   5  13       1986.20       2038.31        40.63 o                         
  -1   5  13        248.93        256.87        11.60 o                         
   1   5  13       1838.15       1868.18        54.38 o                         
   3   5  13         11.35          8.87         8.13 o                         
   5   5  13        257.00        241.07        17.54 o                         
   7   5  13        340.55        317.21        18.61 o                         
 -10   6  13         92.04        100.59         6.23 o                         
  -8   6  13        785.40        810.36        21.28 o                         
  -6   6  13          8.80          1.00         5.80 o                         
  -4   6  13        694.25        721.00        21.50 o                         
  -2   6  13        307.35        301.03        12.69 o                         
   0   6  13         11.50         25.75         8.94 o                         
   2   6  13       3391.79       3610.58        90.70 o                         
   4   6  13         34.46         42.38         6.82 o                         
   6   6  13        757.40        791.96        38.07 o                         
  -9   7  13        473.31        567.90        17.50 o                         
  -7   7  13        244.90        233.02        10.73 o                         
  -5   7  13          7.44         12.75         6.02 o                         
  -3   7  13         75.78         98.80         7.26 o                         
  -1   7  13         26.47         51.16         7.01 o                         
   1   7  13        852.50        921.42        26.42 o                         
   3   7  13        655.14        676.96        17.40 o                         
   5   7  13        893.58        910.47        42.50 o                         
  -8   8  13        348.97        423.18        13.88 o                         
  -6   8  13        154.46        149.54         8.53 o                         
  -4   8  13        158.56        141.49         8.77 o                         
  -2   8  13        338.11        358.24        58.37 o                         
   0   8  13        124.02        131.10         6.64 o                         
   2   8  13        309.15        321.93        11.55 o                         
   4   8  13        262.83        241.76        11.06 o                         
  -7   9  13        223.87        243.52        17.68 o                         
  -5   9  13        253.56        306.04        21.34 o                         
  -3   9  13        885.78        956.83        51.34 o                         
  -1   9  13         20.60         25.77         5.06 o                         
   1   9  13        171.33        177.09        12.38 o                         
   3   9  13         10.57          1.73         5.45 o                         
  -6  10  13        334.80        388.04        24.49 o                         
  -4  10  13        488.21        572.40        31.50 o                         
  -2  10  13        106.47        124.08         7.47 o                         
   0  10  13        185.51        186.25        23.55 o                         
 -12   0  14         42.78         22.55         7.35 o                         
 -10   0  14        151.24        146.74        14.61 o                         
  -8   0  14       1099.63       1022.42        52.11 o                         
  -6   0  14        419.40        409.17        28.97 o                         
  -4   0  14       1891.88       1755.08        87.54 o                         
  -2   0  14          3.48          1.52         4.92 o                         
   0   0  14      11203.92      11338.79       277.25 o                         
   2   0  14       1660.11       1780.98        40.41 o                         
   4   0  14        365.95        356.02        12.88 o                         
   6   0  14       1023.41        905.41        22.38 o                         
   8   0  14        510.43        560.34        30.19 o                         
 -13   1  14        152.46        133.22         7.55 o                         
 -11   1  14          8.28          7.23         5.13 o                         
  -9   1  14       1055.87       1041.68        30.19 o                         
  -7   1  14        370.12        365.35        21.27 o                         
  -5   1  14       4018.64       3843.80        71.18 o                         
  -3   1  14       2352.59       2155.67        40.28 o                         
  -1   1  14        859.03        892.80        23.64 o                         
   1   1  14        812.97        788.27        16.82 o                         
   3   1  14        749.91        747.53        17.56 o                         
   5   1  14       1415.55       1392.36        24.54 o                         
   7   1  14         47.43         43.10         4.81 o                         
 -12   2  14         51.86         49.49         4.58 o                         
 -10   2  14        854.72        806.94        24.80 o                         
  -8   2  14        647.00        649.71        33.42 o                         
  -6   2  14        869.24        869.41        23.12 o                         
  -4   2  14        850.25        954.41        34.07 o                         
  -2   2  14          6.44          9.80         4.58 o                         
   0   2  14        428.85        420.66        10.86 o                         
   2   2  14       8007.03       8278.92       142.87 o                         
   4   2  14        258.58        269.17         9.77 o                         
   6   2  14       3019.96       2907.88        63.28 o                         
   8   2  14       1045.21       1080.84        57.67 o                         
 -13   3  14        296.35        296.32        15.83 o                         
 -11   3  14        119.44         99.42        11.09 o                         
  -9   3  14        262.86        266.56        14.83 o                         
  -7   3  14       1873.50       1818.08        67.76 o                         
  -5   3  14         93.76         88.67         5.52 o                         
  -3   3  14         33.38         26.91         4.15 o                         
  -1   3  14         60.02         47.44         5.90 o                         
   1   3  14       1464.05       1520.18        76.10 o                         
   3   3  14        218.47        175.97        14.62 o                         
   5   3  14       1808.87       1671.56        53.98 o                         
   7   3  14        314.01        295.56        10.31 o                         
 -12   4  14         12.61         15.35         5.77 o                         
 -10   4  14        433.75        444.37        19.20 o                         
  -8   4  14        521.74        552.80        16.26 o                         
  -6   4  14        338.57        341.02        14.55 o                         
  -4   4  14        446.21        470.64        12.06 o                         
  -2   4  14        115.98        121.80         8.40 o                         
   0   4  14        596.04        657.59        31.57 o                         
   6   4  14         98.98         63.19         6.20 o                         
 -11   5  14          7.63         10.81         4.84 o                         
  -9   5  14        126.14        142.42         8.06 o                         
  -7   5  14       2682.59       2733.76        61.01 o                         
  -5   5  14       1193.01       1205.84        26.49 o                         
  -3   5  14       2489.65       2454.16        49.57 o                         
  -1   5  14       1183.86       1208.21        34.74 o                         
   1   5  14         47.96         55.19         7.46 o                         
   3   5  14         69.58         77.84        13.59 o                         
   7   5  14         70.48         78.67         7.95 o                         
 -10   6  14          0.06          1.09         3.60 o                         
  -8   6  14          0.91          3.48         4.04 o                         
  -6   6  14        325.89        329.24        13.68 o                         
  -4   6  14        984.23        991.39        25.42 o                         
  -2   6  14         17.77         16.51         5.17 o                         
   0   6  14       1939.59       2080.51        54.44 o                         
   2   6  14        301.94        340.68        15.81 o                         
   4   6  14         88.89        101.09        13.07 o                         
   6   6  14          1.55          1.83         5.44 o                         
  -9   7  14         17.20         24.38         5.17 o                         
  -7   7  14        675.37        613.86        19.52 o                         
  -5   7  14         17.87         15.40         5.79 o                         
  -3   7  14         62.08         47.25         5.85 o                         
  -1   7  14        135.35        162.09         7.94 o                         
   1   7  14        276.65        250.63        13.01 o                         
   3   7  14         13.43         23.07         5.68 o                         
   5   7  14        158.77        148.01        10.79 o                         
  -8   8  14          0.84          2.31         3.52 o                         
  -6   8  14        173.41        229.94        10.14 o                         
  -4   8  14        450.76        482.40        19.30 o                         
  -2   8  14        130.54        122.16         9.36 o                         
   0   8  14        510.30        541.91        16.81 o                         
   2   8  14       1979.64       1948.78        49.89 o                         
   4   8  14        191.72        176.64        14.05 o                         
  -7   9  14         39.02         54.56         8.07 o                         
  -5   9  14          0.08          6.75         6.00 o                         
  -3   9  14         12.26         25.67        11.83 o                         
  -1   9  14        217.38        240.19         9.11 o                         
   1   9  14        145.13        144.33        14.19 o                         
   3   9  14         35.89         17.67         7.08 o                         
  -4  10  14         13.67         13.09         4.28 o                         
  -2  10  14         83.84         74.18         5.35 o                         
   0  10  14          2.88          1.21         3.28 o                         
 -13   1  15         34.78         26.00         4.09 o                         
 -11   1  15         68.53         61.45         6.91 o                         
  -9   1  15        488.43        461.89        20.19 o                         
  -7   1  15        965.97        997.36        42.74 o                         
  -5   1  15         22.67         18.30         3.54 o                         
  -3   1  15        573.23        523.19        14.50 o                         
  -1   1  15        461.19        479.67        15.54 o                         
   1   1  15        542.48        583.05        12.66 o                         
   3   1  15          2.55         -1.10         3.63 o                         
   5   1  15       1354.56       1302.86        30.71 o                         
   7   1  15          0.74         -0.13         3.41 o                         
 -12   2  15         75.76         60.36         5.83 o                         
 -10   2  15          2.48          3.63         4.45 o                         
  -8   2  15         58.23         53.02         5.77 o                         
  -6   2  15       1569.70       1483.81        33.71 o                         
  -4   2  15        106.28        109.00         5.58 o                         
  -2   2  15        645.01        610.37        12.75 o                         
   0   2  15       2781.95       2890.45        54.96 o                         
   2   2  15          6.97          4.15         3.76 o                         
   4   2  15        288.74        301.33        10.26 o                         
   6   2  15        679.64        620.67        18.60 o                         
 -11   3  15        309.40        330.99        19.97 o                         
  -9   3  15        337.00        348.91        16.95 o                         
  -7   3  15        365.65        408.91        21.13 o                         
  -5   3  15        650.90        669.97        18.56 o                         
  -3   3  15          2.40          0.61         4.04 o                         
  -1   3  15       2825.33       2837.29        93.48 o                         
   1   3  15        241.75        262.90        20.25 o                         
   3   3  15          4.16          6.60         5.30 o                         
   5   3  15          3.11          6.30         4.53 o                         
   7   3  15        124.42        116.15        11.64 o                         
 -12   4  15        123.05        124.13         9.52 o                         
 -10   4  15        186.94        184.50        11.06 o                         
  -8   4  15         12.43         12.46         6.76 o                         
  -6   4  15         57.31         53.33         7.70 o                         
  -4   4  15        720.42        708.22        14.71 o                         
  -2   4  15          2.14          3.67         4.22 o                         
   0   4  15       4525.30       4682.17       170.13 o                         
   6   4  15        322.32        309.17        18.37 o                         
 -11   5  15         94.93        122.77         8.01 o                         
  -9   5  15         47.33         44.64         7.36 o                         
  -7   5  15         42.95         47.03         5.24 o                         
  -5   5  15        190.80        193.64         7.60 o                         
  -3   5  15         10.57         30.97         4.40 o                         
  -1   5  15        813.88        912.08        27.73 o                         
   1   5  15         28.70         39.30         7.69 o                         
   3   5  15        897.01        848.67        44.73 o                         
 -10   6  15        469.64        499.79        14.94 o                         
  -8   6  15          0.46         -2.98         3.85 o                         
  -6   6  15        630.32        704.43        19.17 o                         
  -4   6  15        175.39        185.04        12.54 o                         
  -2   6  15        298.64        331.81        13.28 o                         
   0   6  15        205.89        262.05        10.22 o                         
   2   6  15         14.69         13.51         4.85 o                         
   4   6  15       1176.27       1320.30        62.15 o                         
   6   6  15         78.26         65.76         6.87 o                         
  -9   7  15        359.63        414.82        15.96 o                         
  -7   7  15        926.50        968.51        27.99 o                         
  -5   7  15        807.58        883.70        26.45 o                         
  -3   7  15         23.15         32.54         7.56 o                         
  -1   7  15        117.42        131.56         6.95 o                         
   1   7  15        148.21        129.80        20.62 o                         
   3   7  15        358.79        363.80        23.08 o                         
  -8   8  15        248.24        248.32        10.58 o                         
  -6   8  15        344.62        400.26        14.01 o                         
  -4   8  15        138.45        137.02         9.77 o                         
  -2   8  15        204.77        218.07        11.84 o                         
   0   8  15        332.82        368.02        35.89 o                         
   2   8  15        119.33        109.79        12.30 o                         
  -5   9  15        139.67        160.04        14.60 o                         
  -3   9  15         49.42         71.60        12.33 o                         
  -1   9  15        681.80        654.84        23.35 o                         
   1   9  15         56.13         45.02         8.73 o                         
 -12   0  16        511.31        496.58        26.12 o                         
 -10   0  16        379.57        365.32        23.50 o                         
  -8   0  16         45.16         42.44        10.44 o                         
  -6   0  16       1146.01       1209.07        88.43 o                         
  -4   0  16       1617.39       1529.72        67.80 o                         
  -2   0  16       1249.87       1210.08        49.77 o                         
   0   0  16      11765.08      12114.23       358.60 o                         
   2   0  16       2171.55       2360.43        94.30 o                         
   4   0  16       3761.92       3847.14       117.52 o                         
   6   0  16       1506.96       1566.09        49.71 o                         
 -11   1  16        297.36        269.90        12.86 o                         
  -9   1  16        217.74        217.39        18.14 o                         
  -7   1  16        319.21        296.25        12.47 o                         
  -5   1  16        557.17        531.19        23.88 o                         
  -3   1  16         54.81         49.45        10.31 o                         
  -1   1  16       3312.07       3483.58        72.14 o                         
   1   1  16        212.11        221.79         7.30 o                         
   3   1  16       1539.56       1600.01        37.19 o                         
   5   1  16         46.80         44.21         4.77 o                         
   7   1  16        441.90        408.92        12.31 o                         
 -12   2  16        210.07        198.31         9.29 o                         
 -10   2  16        489.34        473.44        15.66 o                         
  -8   2  16        293.51        293.98        13.44 o                         
  -6   2  16        884.99        848.19        23.38 o                         
  -4   2  16        470.30        459.15        17.11 o                         
  -2   2  16       1982.75       1988.75        39.85 o                         
   0   2  16       1613.41       1740.45        46.85 o                         
   2   2  16        426.32        465.56        13.75 o                         
   4   2  16         25.53         31.60         4.80 o                         
   6   2  16        317.00        321.81        10.89 o                         
 -11   3  16        392.11        401.54        22.22 o                         
  -9   3  16       1691.05       1761.98        57.65 o                         
  -7   3  16       2311.50       2493.58       248.02 o                         
  -5   3  16        501.29        485.84        14.65 o                         
  -3   3  16       2472.58       2507.93        50.15 o                         
  -1   3  16         88.43         83.76        14.10 o                         
   1   3  16        252.21        284.68        21.22 o                         
   3   3  16          0.06          0.48         4.81 o                         
   5   3  16       1037.99        980.03        32.76 o                         
 -12   4  16         10.60         22.68         4.71 o                         
 -10   4  16         21.83         30.85         9.70 o                         
  -8   4  16         12.40         12.61        10.89 o                         
  -6   4  16       1297.42       1285.32        36.26 o                         
  -4   4  16         11.98         15.32         3.55 o                         
  -2   4  16        430.71        430.96        17.07 o                         
   0   4  16        204.62        194.64        11.56 o                         
   2   4  16         71.43         66.87        12.54 o                         
   4   4  16        578.36        551.44        31.65 o                         
   6   4  16          6.31          8.62         5.22 o                         
 -11   5  16        129.33        120.32        11.87 o                         
  -9   5  16        323.01        331.22        13.75 o                         
  -7   5  16          0.06         -3.50         3.48 o                         
  -5   5  16         81.45         96.87         6.00 o                         
  -3   5  16          1.08         -0.01         4.57 o                         
  -1   5  16       3802.21       3867.49       128.52 o                         
   1   5  16          0.45         -1.43         5.84 o                         
   3   5  16       1613.14       1646.82       137.51 o                         
   5   5  16         67.63         82.93         8.63 o                         
 -10   6  16         16.64         17.14         3.07 o                         
  -8   6  16        156.42        155.07        11.55 o                         
  -6   6  16          0.01         -5.09         3.39 o                         
  -4   6  16        304.02        317.64        12.51 o                         
  -2   6  16         40.63         32.29         5.21 o                         
   0   6  16       1019.60       1062.57        36.66 o                         
   2   6  16        180.60        155.25        10.39 o                         
   4   6  16        376.82        402.12        23.32 o                         
  -9   7  16         10.49          3.54         3.39 o                         
  -7   7  16          7.11         15.57         5.14 o                         
  -5   7  16          7.02         11.06         4.09 o                         
  -3   7  16          4.06          1.39         6.17 o                         
  -1   7  16        145.94        119.60         8.30 o                         
   1   7  16         46.50         37.63         5.96 o                         
   3   7  16         63.04         50.30         9.31 o                         
  -6   8  16         18.10         16.85         5.62 o                         
  -4   8  16        211.78        209.38        13.47 o                         
  -2   8  16         69.40         76.38         8.78 o                         
   0   8  16        420.08        423.51        44.94 o                         
   2   8  16         31.91         22.88         7.46 o                         
  -5   9  16         35.21         37.60         8.23 o                         
  -3   9  16         28.43         32.43         9.19 o                         
  -1   9  16          1.13         -0.69         4.16 o                         
 -11   1  17         17.15          8.64         4.72 o                         
  -9   1  17       1293.95       1202.78        41.25 o                         
  -7   1  17        423.04        372.05        11.99 o                         
  -5   1  17        288.57        278.24        10.12 o                         
  -3   1  17       1280.26       1200.86        34.36 o                         
  -1   1  17        272.81        303.90        16.28 o                         
   1   1  17        122.07        136.74         9.28 o                         
   3   1  17        185.33        178.58         7.45 o                         
   5   1  17        137.99        140.29         5.93 o                         
 -12   2  17          9.18          7.06         3.33 o                         
 -10   2  17         42.93         45.39         4.87 o                         
  -8   2  17         19.55         16.94         4.54 o                         
  -6   2  17         33.82         31.56         4.49 o                         
  -4   2  17         47.74         55.23         6.99 o                         
  -2   2  17        873.65        793.25        24.72 o                         
   0   2  17          5.56          5.13         3.67 o                         
   2   2  17         14.22         14.39         3.64 o                         
   4   2  17        231.41        206.54         8.88 o                         
   6   2  17        254.87        262.41        10.61 o                         
 -11   3  17         80.38         67.72         7.96 o                         
  -9   3  17        746.79        810.37        29.58 o                         
  -7   3  17        173.39        194.52        38.58 o                         
  -5   3  17        116.30        111.09         8.75 o                         
  -3   3  17         36.36         44.09         4.89 o                         
  -1   3  17        100.74         91.56        13.24 o                         
   1   3  17       1396.58       1369.01        72.47 o                         
   3   3  17        692.33        737.26        26.42 o                         
   5   3  17        168.65        174.88        11.70 o                         
 -10   4  17          3.62          5.18         4.56 o                         
  -8   4  17        404.78        408.72        23.75 o                         
  -6   4  17         66.19         63.61         5.34 o                         
  -4   4  17         88.77         82.95         6.83 o                         
  -2   4  17          1.27         11.13         4.77 o                         
   0   4  17         37.21         31.56        10.86 o                         
   2   4  17       1373.74       1337.12        64.84 o                         
   4   4  17        162.26        150.10         9.88 o                         
  -9   5  17        111.77        139.94         8.94 o                         
  -7   5  17        295.27        294.12         9.61 o                         
  -5   5  17          5.05          5.55         3.96 o                         
  -3   5  17        274.66        308.97        12.50 o                         
  -1   5  17        496.89        518.65        63.64 o                         
   1   5  17        120.66        127.50        13.89 o                         
   3   5  17        865.30        915.25        67.41 o                         
   5   5  17        136.66        139.16         9.81 o                         
  -8   6  17        204.66        183.64         9.30 o                         
  -6   6  17        482.22        482.80        17.80 o                         
  -4   6  17        357.11        354.53        17.37 o                         
  -2   6  17       1133.36       1223.26        80.54 o                         
   0   6  17        193.02        208.88         9.33 o                         
   2   6  17         53.49         60.31         6.94 o                         
   4   6  17          8.95          9.29         4.02 o                         
  -7   7  17        245.36        265.62        15.64 o                         
  -5   7  17         37.18         39.87         7.40 o                         
  -3   7  17       1435.88       1709.98        52.70 o                         
  -1   7  17          3.04          7.30         4.54 o                         
   1   7  17         80.13         97.27         7.20 o                         
   3   7  17        221.81        217.74        14.67 o                         
  -6   8  17        220.40        213.05        12.62 o                         
  -4   8  17        134.40        161.07        11.70 o                         
  -2   8  17        352.07        387.36        15.52 o                         
   0   8  17        150.86        147.94        14.69 o                         
 -12   0  18        137.70        119.79         9.13 o                         
 -10   0  18        559.85        543.45        29.35 o                         
  -8   0  18        544.58        474.47        28.60 o                         
  -6   0  18        257.06        270.03        13.42 o                         
  -4   0  18        665.88        661.34        34.31 o                         
  -2   0  18       1445.44       1516.09        74.04 o                         
   0   0  18        883.01       1023.28        60.33 o                         
   2   0  18       1769.61       1868.01        60.00 o                         
   4   0  18        418.68        416.98        16.46 o                         
   6   0  18       3324.81       3148.34       132.68 o                         
 -11   1  18        222.40        209.80        10.05 o                         
  -9   1  18        453.46        424.10        17.96 o                         
  -7   1  18        158.71        156.34         8.35 o                         
  -5   1  18       1059.44        971.52        25.49 o                         
  -3   1  18        457.81        474.67        16.72 o                         
  -1   1  18        411.88        443.94        16.41 o                         
   1   1  18         82.54         88.48         6.58 o                         
   3   1  18        620.37        646.39        23.27 o                         
   5   1  18        684.52        684.17        19.08 o                         
 -10   2  18          2.29          0.03         3.73 o                         
  -8   2  18       1530.72       1373.83        41.66 o                         
  -6   2  18        441.88        403.89        12.52 o                         
  -4   2  18        982.57        955.45        31.31 o                         
  -2   2  18       1320.37       1383.26        38.20 o                         
   0   2  18       1028.45       1054.07        37.72 o                         
   2   2  18        460.51        504.70        20.03 o                         
   4   2  18        190.26        186.08         9.41 o                         
 -11   3  18         93.59         95.21         8.10 o                         
  -9   3  18         69.84         66.32         9.33 o                         
  -7   3  18        572.38        556.35        31.26 o                         
  -5   3  18         56.08         42.24         4.96 o                         
  -3   3  18       5405.75       5220.13       127.76 o                         
  -1   3  18        899.94        843.82        44.74 o                         
   1   3  18       2242.60       2230.29       119.57 o                         
   3   3  18       1084.36       1040.80        38.95 o                         
   5   3  18        150.65        130.40         7.04 o                         
 -10   4  18         68.89         71.42         7.90 o                         
  -8   4  18         38.42         38.50         5.14 o                         
  -6   4  18          9.85         12.39         4.02 o                         
  -4   4  18        150.73        175.18         9.43 o                         
  -2   4  18        383.60        363.41        16.10 o                         
   0   4  18        225.21        211.17        17.61 o                         
   2   4  18        593.11        573.26        31.96 o                         
   4   4  18         46.56         42.61         5.70 o                         
  -9   5  18        360.54        385.69        21.05 o                         
  -7   5  18         40.46         39.30         4.17 o                         
  -5   5  18         32.50         39.61         5.50 o                         
  -3   5  18        597.76        574.93        22.18 o                         
  -1   5  18        464.84        475.91        19.91 o                         
   1   5  18         47.85         52.50         7.08 o                         
   3   5  18       1096.82       1066.72        61.27 o                         
  -8   6  18         39.01         33.82         6.06 o                         
  -6   6  18        149.34        145.20        14.00 o                         
  -4   6  18         30.91         19.25         4.19 o                         
  -2   6  18         18.68         21.36         5.80 o                         
   0   6  18         46.46         57.14         7.05 o                         
   2   6  18        144.26        155.95        13.34 o                         
  -7   7  18        148.25        129.02         9.24 o                         
  -5   7  18        127.96        129.37         7.20 o                         
  -3   7  18        521.88        490.88        19.50 o                         
  -1   7  18          4.50         -0.68         3.73 o                         
   1   7  18          1.53          5.03         3.80 o                         
  -4   8  18         78.91        105.08        21.46 o                         
  -2   8  18         52.39         64.33         6.41 o                         
 -11   1  19       1013.90        934.61        30.21 o                         
  -9   1  19          2.46          3.94         4.83 o                         
  -7   1  19         46.08         38.09         4.95 o                         
  -5   1  19        144.86        148.37         7.34 o                         
  -3   1  19        665.85        646.93        20.55 o                         
  -1   1  19       1932.23       2060.74        79.47 o                         
   1   1  19        547.07        570.79        21.69 o                         
   3   1  19        810.94        716.85        52.38 o                         
   5   1  19        266.37        266.59        10.43 o                         
 -10   2  19          1.24          2.27         3.90 o                         
  -8   2  19          3.05         -1.28         4.06 o                         
  -6   2  19         56.87         57.59         5.13 o                         
  -4   2  19        235.13        248.78        13.96 o                         
  -2   2  19         64.80         86.93        10.82 o                         
   0   2  19        594.37        650.09        50.23 o                         
   2   2  19          1.85          5.46         5.39 o                         
   4   2  19        269.35        283.86        24.19 o                         
  -9   3  19        142.90        135.63         7.43 o                         
  -7   3  19         46.57         40.21         5.34 o                         
  -5   3  19        153.68        155.39         8.85 o                         
  -3   3  19          5.01          7.17         3.66 o                         
  -1   3  19          1.26         -2.42         6.00 o                         
   1   3  19         41.93         52.67         6.77 o                         
   3   3  19         10.50         17.09         4.72 o                         
 -10   4  19        213.36        205.35        12.42 o                         
  -8   4  19        131.05        147.51         8.33 o                         
  -6   4  19        656.31        663.96        23.70 o                         
  -4   4  19        705.49        658.17        24.82 o                         
  -2   4  19         44.12         56.37         6.19 o                         
   0   4  19         11.72          6.67         7.86 o                         
   2   4  19          4.72          9.63         7.36 o                         
  -9   5  19        338.00        337.23        18.04 o                         
  -7   5  19         16.75          8.06         3.76 o                         
  -5   5  19        925.88        928.47        30.88 o                         
  -3   5  19          1.23         -0.31         4.25 o                         
  -1   5  19        249.00        263.56        24.31 o                         
   1   5  19         19.40         16.95         5.28 o                         
   3   5  19         38.86         50.62         7.73 o                         
  -6   6  19         35.04         33.82         4.10 o                         
  -4   6  19        129.31        135.03        11.35 o                         
  -2   6  19         28.97         28.08         4.79 o                         
   0   6  19        832.66        806.70        28.71 o                         
   2   6  19         28.31         30.70         6.86 o                         
  -5   7  19         76.86         71.82         4.83 o                         
  -3   7  19        541.06        523.40        45.96 o                         
  -1   7  19        300.46        294.99        15.83 o                         
  -6   0  20       1475.92       1429.18       151.99 o                         
  -4   0  20        116.92        125.71         8.75 o                         
  -2   0  20         96.72        101.04         6.71 o                         
   0   0  20        164.27        183.29        15.22 o                         
   2   0  20        163.88        148.75        12.32 o                         
   4   0  20        143.08        125.65         9.17 o                         
  -7   1  20        236.46        240.15        15.46 o                         
  -5   1  20       1353.42       1376.83        32.33 o                         
  -3   1  20        221.21        227.56         9.96 o                         
  -1   1  20       1202.67       1314.85        44.17 o                         
   1   1  20         13.19         14.11         4.82 o                         
   3   1  20        103.91         98.21         6.04 o                         
 -10   2  20         21.76         21.97         4.19 o                         
  -8   2  20          2.80          3.52         6.11 o                         
  -6   2  20        220.30        214.42         6.84 o                         
  -4   2  20        297.62        295.04         9.66 o                         
  -2   2  20        459.73        523.87        22.38 o                         
   0   2  20       2284.32       2240.95       112.71 o                         
   2   2  20         64.23         63.68         6.21 o                         
  -9   3  20          0.31         -1.10         3.07 o                         
  -7   3  20         64.78         47.45         6.76 o                         
  -5   3  20          6.65          6.94         3.95 o                         
  -3   3  20        601.11        579.76        29.02 o                         
  -1   3  20        524.14        544.49        21.24 o                         
   1   3  20       1175.81       1221.39       109.05 o                         
   3   3  20        923.63        879.11        86.64 o                         
  -8   4  20          1.08          1.36         4.00 o                         
  -6   4  20        203.89        192.83        12.53 o                         
  -4   4  20        169.59        178.47         9.12 o                         
  -2   4  20        161.55        153.84        11.01 o                         
   0   4  20        143.97        139.35        12.37 o                         
   2   4  20          2.75          0.08         4.24 o                         
  -7   5  20        119.39        130.33         8.82 o                         
  -5   5  20       1095.94       1008.16        34.67 o                         
  -3   5  20        421.84        376.55        21.30 o                         
  -1   5  20          0.70          1.15         6.19 o                         
   1   5  20        302.79        277.95        11.72 o                         
  -4   6  20          5.48          4.22         3.19 o                         
  -2   6  20        130.01        150.50        10.90 o                         
  -9   1  21         13.17          8.75         2.74 o                         
  -7   1  21         60.94         61.93         4.84 o                         
  -5   1  21        403.55        369.53        10.94 o                         
  -3   1  21        665.44        669.08        21.15 o                         
  -1   1  21        451.58        415.04        18.77 o                         
   1   1  21        103.67        125.26         7.55 o                         
  -8   2  21        194.61        195.87         7.54 o                         
  -6   2  21         60.05         53.30         3.93 o                         
  -4   2  21         59.39         51.61         4.04 o                         
  -2   2  21        109.36         85.47        10.46 o                         
   0   2  21        165.71        183.24        13.66 o                         
   2   2  21        105.98        115.23         9.28 o                         
  -9   3  21         26.45         18.50         3.72 o                         
  -7   3  21        320.29        300.85        16.27 o                         
  -5   3  21        351.33        361.63        13.69 o                         
  -3   3  21        450.86        466.97        26.61 o                         
  -1   3  21         59.28         61.35         6.76 o                         
   1   3  21         18.55         15.59         5.74 o                         
  -8   4  21         41.82         37.83         4.65 o                         
  -6   4  21        235.03        252.69        14.18 o                         
  -4   4  21         53.21         42.75         7.31 o                         
  -2   4  21        585.33        621.57        46.94 o                         
   0   4  21          7.68          6.06         4.19 o                         
  -5   5  21        131.83        113.00         8.67 o                         
  -3   5  21        190.73        181.09        12.13 o                         
  -1   5  21        721.15        712.11        33.44 o                         
  -8   0  22        123.75         98.80         8.26 o                         
  -6   0  22       1054.99       1083.75        35.40 o                         
  -4   0  22        655.63        601.87        22.15 o                         
  -2   0  22       2597.31       2646.20       103.83 o                         
   0   0  22        687.97        768.93        36.48 o                         
  -7   1  22        244.11        227.77         8.23 o                         
  -5   1  22          6.32          4.54         2.87 o                         
  -3   1  22       1460.66       1361.07        36.43 o                         
  -1   1  22        290.61        294.16        17.73 o                         
   1   1  22        723.77        779.43        36.13 o                         
  -8   2  22        457.58        404.55        14.18 o                         
  -6   2  22         40.75         33.36         2.92 o                         
  -4   2  22          3.14          3.30         3.03 o                         
  -2   2  22         10.84         11.53         3.83 o                         
   0   2  22          2.52          2.31         4.72 o                         
  -7   3  22        383.33        347.78        17.28 o                         
  -5   3  22        272.82        262.08        14.44 o                         
  -3   3  22          1.14          4.62         3.36 o                         
  -1   3  22          0.33         -3.10         2.99 o                         
  -6   4  22          7.43          4.32         3.39 o                         
  -4   4  22        275.30        272.96        16.13 o                         
  -2   4  22        188.94        157.25         7.25 o                         
  -7   1  23        272.88        267.71        15.15 o                         
  -5   1  23        277.88        316.48        11.20 o                         
  -3   1  23        233.67        195.78        18.65 o                         
  -1   1  23         56.95         47.29         5.86 o                         
  -6   2  23         92.05         73.78         7.51 o                         
  -4   2  23         32.40         31.30         3.83 o                         
  -2   2  23        101.36        113.86         8.95 o                         
  -5   3  23          0.61         -2.63         3.99 o                         
  -3   3  23         99.66        129.94         9.24 o                         
                                                                                
