# Supplementary material for: Salt forms of a thio­amide: protonation of 1-(2,6-di­methyl­phen­yl)thio­urea
Source: Acta Crystallogr C Struct Chem. 2026 Feb 25;82(Pt 3):129–37. doi: 10.1107/S2053229626001804 (PMC12961746; doi:10.1107/S2053229626001804)
Supplement: Supplementary file 4 [file c-82-00129-DMPTHBrsup4.hkl]

data_DMPTHBr                                                                    
_shelx_title ' '                                                                
_shelx_refln_list_code          4                                               
_shelx_F_calc_maximum      400.94                                               
_exptl_crystal_F_000      1056.00                                               
_reflns_d_resolution_high  0.8113                                               
                                                                                
loop_                                                                           
 _space_group_symop_operation_xyz                                               
 'x, y, z'                                                                      
 '-x, y, -z+1/2'                                                                
 'x+1/2, y+1/2, z'                                                              
 '-x+1/2, y+1/2, -z+1/2'                                                        
 '-x, -y, -z'                                                                   
 'x, -y, z-1/2'                                                                 
 '-x+1/2, -y+1/2, -z'                                                           
 'x+1/2, -y+1/2, z-1/2'                                                         
                                                                                
_cell_length_a    13.3544                                                       
_cell_length_b     8.7556                                                       
_cell_length_c    20.5020                                                       
_cell_angle_alpha  90.000                                                       
_cell_angle_beta  112.485                                                       
_cell_angle_gamma  90.000                                                       
                                                                                
_shelx_F_squared_multiplier     1.000                                           
                                                                                
loop_                                                                           
 _refln_index_h                                                                 
 _refln_index_k                                                                 
 _refln_index_l                                                                 
 _refln_F_squared_calc                                                          
 _refln_F_squared_meas                                                          
 _refln_F_squared_sigma                                                         
 _refln_observed_status                                                         
   2   0   0       4726.75       4863.78        66.36 o                         
   4   0   0      74852.27      74933.27       575.41 o                         
   6   0   0        183.81        123.90        12.66 o                         
   8   0   0        633.33        669.70        23.84 o                         
  10   0   0      16456.73      17301.63       248.28 o                         
  12   0   0       5720.04       5694.45       133.22 o                         
  14   0   0      17197.60      16853.28       169.68 o                         
   1   1   0       8481.28       8986.17        72.28 o                         
   3   1   0      30482.73      30234.85       209.61 o                         
   5   1   0      23617.33      22809.44       156.89 o                         
   7   1   0         35.78         58.18         4.31 o                         
   9   1   0      23065.98      22319.15       192.58 o                         
  11   1   0       5336.91       5484.68        56.51 o                         
  13   1   0       8121.59       8239.71       131.69 o                         
  15   1   0        947.02        858.99        33.60 o                         
   0   2   0       2811.94       2913.94        27.79 o                         
   2   2   0       5591.02       5462.76        61.23 o                         
   4   2   0      14889.50      14112.11       104.40 o                         
   6   2   0       8699.71       8138.50        65.97 o                         
   8   2   0      16827.33      16685.33       265.28 o                         
  10   2   0       5162.91       5471.11        55.55 o                         
  12   2   0       1621.45       1653.73        36.79 o                         
  14   2   0       5258.83       5175.41        51.57 o                         
   1   3   0      12902.83      13047.19        96.37 o                         
   3   3   0       6794.06       7026.12        99.68 o                         
   5   3   0      62558.66      63383.27       582.97 o                         
   7   3   0       2014.63       1860.95        26.09 o                         
   9   3   0      15754.12      15677.44       192.23 o                         
  11   3   0          7.01         16.19         4.50 o                         
  13   3   0       1148.91       1090.83        26.03 o                         
   0   4   0      12405.84      12698.08       141.82 o                         
   2   4   0      13013.42      12954.39       171.94 o                         
   4   4   0      18157.53      17110.21       182.34 o                         
   6   4   0      21793.00      21820.47       196.52 o                         
   8   4   0      16787.04      16885.41       123.20 o                         
  10   4   0       6183.49       6481.79        61.89 o                         
  12   4   0       1503.75       1592.15        25.42 o                         
  14   4   0       4284.91       4166.33        84.60 o                         
   1   5   0      24075.62      23529.14       647.10 o                         
   3   5   0       3413.48       3265.17        53.55 o                         
   5   5   0      12418.64      12184.24       142.18 o                         
   7   5   0        260.39        289.68        10.87 o                         
   9   5   0       8834.29       9435.98        98.22 o                         
  11   5   0        506.64        579.60        16.78 o                         
  13   5   0       4009.62       4135.12        50.61 o                         
   0   6   0      21494.17      20859.59       927.95 o                         
   2   6   0       1132.96       1236.60        27.47 o                         
   4   6   0       7055.00       6739.57        66.47 o                         
   6   6   0        159.88        169.49        14.97 o                         
   8   6   0         49.45         46.00         6.42 o                         
  10   6   0       7309.18       7615.92        80.02 o                         
  12   6   0         82.95        108.01         5.87 o                         
   1   7   0       4853.03       4619.06        49.05 o                         
   3   7   0       6406.28       6501.97        69.19 o                         
   5   7   0       1439.12       1484.35        42.42 o                         
   7   7   0          3.36         13.55         7.79 o                         
   9   7   0       5255.22       5350.23        91.13 o                         
  11   7   0       1541.40       1501.85        25.29 o                         
   0   8   0       6427.85       6374.23        86.69 o                         
   2   8   0        137.08        149.41        10.90 o                         
   4   8   0       8014.85       8241.59       103.46 o                         
   6   8   0       2733.27       2720.25        47.80 o                         
   8   8   0       2029.32       2077.22        36.80 o                         
  10   8   0       1439.76       1396.22        22.78 o                         
   1   9   0       2183.85       2225.99        36.97 o                         
   3   9   0        852.11        885.64        31.58 o                         
   5   9   0       4345.03       4470.34        62.14 o                         
   7   9   0        182.04        162.61         9.04 o                         
   0  10   0        140.22        134.39        16.58 o                         
   2  10   0        484.48        455.98        43.89 o                         
   4  10   0       1192.14       1113.65        27.86 o                         
 -15   1   1       1386.44       1200.79        23.36 o                         
 -13   1   1        446.25        435.74        15.11 o                         
 -11   1   1       3082.08       3111.38        39.08 o                         
  -9   1   1       1947.93       1943.99        21.45 o                         
  -7   1   1          3.42         12.71         2.82 o                         
  -5   1   1      11603.68      12397.07       156.62 o                         
  -3   1   1          7.62         13.36         1.69 o                         
  -1   1   1       4592.92       4593.50        49.09 o                         
   1   1   1       8492.25       8180.10        63.52 o                         
   3   1   1        410.43        430.78         5.40 o                         
   5   1   1       4492.57       4417.61        34.31 o                         
   7   1   1       3161.83       3348.27        33.37 o                         
   9   1   1       1143.53       1102.83        16.85 o                         
  11   1   1       6385.72       6379.19        90.45 o                         
  13   1   1        344.08        348.76         9.76 o                         
 -14   2   1          0.84          7.71         3.07 o                         
 -12   2   1          6.78          8.35         5.74 o                         
 -10   2   1        793.64        806.92        16.38 o                         
  -8   2   1       6136.44       6390.54        91.04 o                         
  -6   2   1       2564.10       2327.91        28.56 o                         
  -4   2   1         72.02         77.94         5.62 o                         
  -2   2   1       8683.21       8223.08        61.19 o                         
   0   2   1      16386.97      16182.42       105.78 o                         
   2   2   1       8117.36       8031.54        59.11 o                         
   4   2   1       2313.33       2494.06        52.25 o                         
   6   2   1       9661.40       9914.19        78.83 o                         
   8   2   1       9315.16       9134.38        69.18 o                         
  10   2   1         26.25         27.57         5.64 o                         
  12   2   1        126.27        138.56         8.46 o                         
  14   2   1          4.94         11.08         2.70 o                         
 -13   3   1         97.86        122.35         8.19 o                         
 -11   3   1        142.80        153.82         8.45 o                         
  -9   3   1         24.12         23.94         3.68 o                         
  -7   3   1        146.78        134.66         7.74 o                         
  -5   3   1          8.61         28.45        12.16 o                         
  -3   3   1       1162.53       1185.69        27.39 o                         
  -1   3   1        479.08        572.78        20.06 o                         
   1   3   1        155.52        137.88         5.41 o                         
   3   3   1       3982.16       4057.30        60.61 o                         
   5   3   1       1061.38       1220.79        31.32 o                         
   7   3   1       3834.03       3825.53        41.02 o                         
   9   3   1        368.78        359.43        12.22 o                         
  11   3   1        747.43        763.84        18.93 o                         
  13   3   1         25.32         26.99         5.53 o                         
 -14   4   1       1606.62       1614.49        32.76 o                         
 -12   4   1        149.68        153.95         8.30 o                         
 -10   4   1       3620.40       3974.75        44.61 o                         
  -8   4   1       3621.07       3765.54        35.66 o                         
  -6   4   1       2323.24       2511.09        33.87 o                         
  -4   4   1        731.93        729.27        31.34 o                         
  -2   4   1          0.04          4.50         4.17 o                         
   0   4   1      13617.02      13494.76       183.02 o                         
   2   4   1       4400.14       4480.43        47.63 o                         
   4   4   1        653.05        610.22        22.88 o                         
   6   4   1       6466.85       6874.43        60.54 o                         
   8   4   1          6.16         17.01         3.69 o                         
  10   4   1       1164.40       1120.18        23.22 o                         
  12   4   1        586.70        545.43        15.49 o                         
 -13   5   1       1895.66       1960.94        27.06 o                         
 -11   5   1       1963.52       2000.06        33.60 o                         
  -9   5   1       5541.57       5595.49        67.43 o                         
  -7   5   1       1573.05       1494.17        22.32 o                         
  -5   5   1       2993.19       2967.19        42.70 o                         
  -3   5   1        626.48        507.95        19.72 o                         
  -1   5   1       9862.65       9926.80       157.82 o                         
   1   5   1        120.77         75.11         8.24 o                         
   3   5   1      11815.46      11257.49       122.72 o                         
   5   5   1         75.93         88.12         8.08 o                         
   7   5   1          2.99          8.23         4.72 o                         
   9   5   1       2389.33       2451.46        35.76 o                         
  11   5   1        190.61        200.87         9.93 o                         
  13   5   1       5404.83       5600.10       106.51 o                         
 -12   6   1         47.38         58.55         5.05 o                         
 -10   6   1       4264.67       4309.04        53.86 o                         
  -8   6   1        518.77        512.61        19.69 o                         
  -6   6   1       1835.03       1868.94        37.35 o                         
  -4   6   1       1792.59       1814.17        43.44 o                         
  -2   6   1       1696.98       1651.47        40.74 o                         
   0   6   1      11118.08      10867.46        99.85 o                         
   2   6   1        696.71        624.54        14.85 o                         
   4   6   1       5842.35       5907.38        86.48 o                         
   6   6   1        116.47        102.10        12.96 o                         
   8   6   1       1173.84       1256.53        31.24 o                         
  10   6   1         79.10         64.86         7.31 o                         
  12   6   1       3585.32       3509.98        54.36 o                         
 -11   7   1        312.20        329.14        11.36 o                         
  -9   7   1        660.96        742.53        27.00 o                         
  -7   7   1        514.24        478.15        23.36 o                         
  -5   7   1       4847.10       4610.79        96.48 o                         
  -3   7   1        295.09        252.90        17.81 o                         
  -1   7   1       1812.18       1601.49        24.07 o                         
   1   7   1         84.20         85.33         5.63 o                         
   3   7   1       1595.59       1602.08        31.18 o                         
   5   7   1       1857.68       1861.84        48.84 o                         
   7   7   1       2171.90       2147.79        52.13 o                         
   9   7   1       2107.78       2081.31        37.02 o                         
  11   7   1        310.69        382.00        20.92 o                         
 -10   8   1        679.53        653.14        13.57 o                         
  -8   8   1       1273.40       1262.32        27.68 o                         
  -6   8   1       3277.36       3273.80        66.00 o                         
  -4   8   1         45.74         64.67        10.28 o                         
  -2   8   1      11845.45      11885.20       119.69 o                         
   0   8   1        126.79        108.68         8.42 o                         
   2   8   1        986.01        954.85        19.77 o                         
   4   8   1       4594.81       4520.41        59.11 o                         
   6   8   1          1.40          9.90         7.38 o                         
   8   8   1       7124.82       7159.23       127.66 o                         
  -7   9   1        976.83        968.52        21.84 o                         
  -5   9   1       8951.39       8883.33       128.01 o                         
  -3   9   1        138.97        161.00        16.59 o                         
  -1   9   1       1850.88       1773.45        32.48 o                         
   1   9   1        410.74        403.67        17.66 o                         
   3   9   1        672.21        645.74        18.32 o                         
   5   9   1       1624.42       1624.39        39.14 o                         
   7   9   1       4340.28       4286.38        54.28 o                         
  -4  10   1        613.70        556.67        19.68 o                         
  -2  10   1        932.76        926.19        29.32 o                         
   0  10   1       4604.14       4451.96        72.87 o                         
   2  10   1        263.20        244.24        14.27 o                         
   4  10   1       1896.21       1724.09        35.34 o                         
 -14   0   2       2562.78       2735.18        88.83 o                         
 -12   0   2       9364.27       9676.70       204.17 o                         
 -10   0   2      51976.44      51370.39       351.56 o                         
  -8   0   2      19506.63      18814.99       210.40 o                         
  -6   0   2      26118.80      26252.53       223.51 o                         
  -4   0   2      20104.91      19960.88       151.22 o                         
  -2   0   2       2545.21       2234.50        32.16 o                         
   0   0   2        901.61        853.36         7.80 o                         
   2   0   2      55911.36      58386.16       336.07 o                         
   4   0   2      46352.51      47431.13       283.36 o                         
   6   0   2      30756.89      31071.11       283.68 o                         
   8   0   2       3944.65       4030.45        53.34 o                         
  10   0   2       1067.38       1153.87        39.02 o                         
  12   0   2       9139.20       8926.56       120.14 o                         
  14   0   2       1038.15        956.74        20.77 o                         
 -15   1   2       1826.39       1575.71        19.50 o                         
 -13   1   2        104.67        104.98         7.64 o                         
 -11   1   2       8044.25       8117.39       380.57 o                         
  -9   1   2        749.14        669.27        11.21 o                         
  -7   1   2      44361.79      43504.93       421.76 o                         
  -5   1   2      20943.10      21903.81       214.57 o                         
  -3   1   2      13282.28      13879.16        95.93 o                         
  -1   1   2      49814.90      50894.90       299.49 o                         
   1   1   2       3712.86       3767.97        22.83 o                         
   3   1   2      52631.98      52241.64       257.60 o                         
   5   1   2       2818.47       2791.98        38.64 o                         
   7   1   2      29611.11      29371.82       211.24 o                         
   9   1   2       4741.22       4771.03        59.32 o                         
  11   1   2       4322.57       4376.45        66.07 o                         
  13   1   2       6432.94       6369.97        55.08 o                         
 -14   2   2        585.12        549.67        14.12 o                         
 -12   2   2      10322.00      10099.50       151.30 o                         
 -10   2   2       3306.93       3497.71        43.62 o                         
  -8   2   2       2502.46       2416.33        55.86 o                         
  -6   2   2      20796.03      20208.64       148.32 o                         
  -4   2   2       9329.89       9819.47        64.63 o                         
  -2   2   2     160752.31     161807.34      1017.27 o                         
   0   2   2       2101.09       2394.73        14.77 o                         
   2   2   2      49367.90      48581.10       299.52 o                         
   4   2   2      14325.43      14267.12       116.40 o                         
   6   2   2       3107.49       2908.39        39.14 o                         
   8   2   2      12794.47      12795.67        91.21 o                         
  10   2   2       6443.32       6493.01        86.65 o                         
  12   2   2      11169.61      11372.61        99.31 o                         
  14   2   2        661.89        675.12        15.86 o                         
 -13   3   2       4232.69       4321.31        47.27 o                         
 -11   3   2      14482.05      15205.23       135.58 o                         
  -9   3   2        864.95        901.06        18.63 o                         
  -7   3   2      14684.22      14736.77       147.94 o                         
  -5   3   2      10467.96       9729.32       111.43 o                         
  -3   3   2      25253.49      23978.48       206.42 o                         
  -1   3   2      18285.79      17829.79       137.97 o                         
   1   3   2      12513.87      11906.55       109.44 o                         
   3   3   2       7267.90       6995.69        94.69 o                         
   5   3   2        600.89        802.43        25.96 o                         
   7   3   2      29981.38      30025.45       181.60 o                         
   9   3   2       1427.66       1490.63        29.98 o                         
  11   3   2      12471.01      12731.26       142.60 o                         
  13   3   2        488.82        499.20        15.78 o                         
 -14   4   2        959.10        960.53        17.16 o                         
 -12   4   2       5802.98       6345.03        65.05 o                         
 -10   4   2       1208.91       1417.74        26.55 o                         
  -8   4   2         26.05         47.13         4.49 o                         
  -6   4   2      15063.18      14939.80       140.79 o                         
  -4   4   2       2157.17       2277.15        57.80 o                         
  -2   4   2      54276.54      53119.59       431.39 o                         
   0   4   2        186.28        191.44         9.44 o                         
   2   4   2      21535.79      21211.19       171.18 o                         
   4   4   2       6524.12       6630.44       121.50 o                         
   6   4   2       1719.46       1713.13        22.90 o                         
   8   4   2      14544.79      14529.20       108.07 o                         
  10   4   2        608.18        613.63        16.85 o                         
  12   4   2       5905.31       6011.94        64.33 o                         
 -13   5   2        376.99        372.41        11.17 o                         
 -11   5   2      10161.55      10433.23       122.56 o                         
  -9   5   2        365.97        316.98        13.60 o                         
  -7   5   2      14202.51      14400.32       123.73 o                         
  -5   5   2       5401.63       5374.18        69.28 o                         
  -3   5   2       6352.95       5957.99       295.50 o                         
  -1   5   2       7377.34       6770.76        92.15 o                         
   1   5   2       5614.73       5858.48        81.03 o                         
   3   5   2      24481.92      24131.54       155.97 o                         
   5   5   2         82.58        143.01        13.19 o                         
   7   5   2      12698.09      12658.79       170.43 o                         
   9   5   2       1470.33       1523.16        26.94 o                         
  11   5   2       4597.63       4609.45       105.47 o                         
 -12   6   2        740.74        786.78        16.56 o                         
 -10   6   2       7515.36       7889.30        95.66 o                         
  -8   6   2      10828.43      11075.21       118.34 o                         
  -6   6   2       8479.13       8471.80        94.76 o                         
  -4   6   2       2407.92       2523.32        44.52 o                         
  -2   6   2       3626.84       3619.38        53.67 o                         
   0   6   2       7264.90       7303.57        68.94 o                         
   2   6   2      12102.26      11330.56        82.54 o                         
   4   6   2       4729.47       4681.59        57.47 o                         
   6   6   2      13199.67      13486.68       159.73 o                         
   8   6   2       2120.77       2085.29        41.22 o                         
  10   6   2        115.82        164.37        10.22 o                         
 -11   7   2       3550.32       3666.16        33.62 o                         
  -9   7   2         84.07         97.70         9.08 o                         
  -7   7   2       9939.22       9912.66       203.32 o                         
  -5   7   2        288.99        274.94        18.03 o                         
  -3   7   2       7877.87       7875.37       136.50 o                         
  -1   7   2       5817.89       5737.78        50.61 o                         
   1   7   2        689.30        686.00        14.02 o                         
   3   7   2      12317.82      12300.47       140.55 o                         
   5   7   2        352.87        339.72        16.87 o                         
   7   7   2       1184.65       1298.05        38.81 o                         
   9   7   2          1.78          7.64         5.50 o                         
 -10   8   2       1163.80       1233.90        22.47 o                         
  -8   8   2       1032.19       1067.35        43.20 o                         
  -6   8   2       4172.19       4154.19        76.66 o                         
  -4   8   2        246.71        240.87        15.01 o                         
  -2   8   2       4965.79       4913.33        73.65 o                         
   0   8   2        133.39        129.62         8.05 o                         
   2   8   2       1623.56       1617.63        28.78 o                         
   4   8   2        996.95        970.88        24.13 o                         
   6   8   2       1398.67       1430.52        39.42 o                         
   8   8   2       5262.37       5435.47        68.45 o                         
  -7   9   2         26.22         36.27         4.77 o                         
  -5   9   2       4523.19       4591.05        79.61 o                         
  -3   9   2        518.76        531.22        23.93 o                         
  -1   9   2       2239.02       2199.70        47.30 o                         
   1   9   2       1421.49       1412.81        24.98 o                         
   3   9   2       2035.67       2057.02        33.94 o                         
   5   9   2        336.04        359.12        14.59 o                         
   7   9   2       3006.03       2968.36        40.84 o                         
  -6  10   2       1030.81        997.85        32.87 o                         
  -4  10   2         38.07         34.70         7.42 o                         
  -2  10   2       3479.33       3481.72        60.95 o                         
   0  10   2        223.44        209.31        13.57 o                         
   2  10   2       1685.95       1584.28        35.93 o                         
   4  10   2        399.79        361.60        14.48 o                         
 -15   1   3        902.24        877.77        13.58 o                         
 -13   1   3          7.44          9.37         5.78 o                         
 -11   1   3        580.69        618.33        26.73 o                         
  -9   1   3         97.63         74.87         4.21 o                         
  -7   1   3       3150.01       3494.89        39.24 o                         
  -5   1   3       2148.84       1910.53        31.07 o                         
  -3   1   3        162.93        201.24         3.47 o                         
  -1   1   3       5740.35       5921.17        26.79 o                         
   1   1   3        487.89        591.53         5.93 o                         
   3   1   3       8138.41       8256.76        70.73 o                         
   5   1   3       5936.40       6188.25        48.41 o                         
   7   1   3       1251.18       1232.17        19.79 o                         
   9   1   3       7750.91       7873.39        91.97 o                         
  11   1   3         77.71         98.43         5.51 o                         
  13   1   3        165.28        155.72         6.12 o                         
 -14   2   3          6.69         16.36         4.28 o                         
 -12   2   3       1100.39       1156.78        23.42 o                         
 -10   2   3       4383.73       4474.43       112.57 o                         
  -8   2   3       1974.51       2001.74        26.33 o                         
  -6   2   3       4404.98       4668.69        39.80 o                         
  -4   2   3       4977.84       5228.85        50.81 o                         
  -2   2   3      97777.20      99265.13       471.36 o                         
   0   2   3       4401.28       4271.40        25.29 o                         
   2   2   3       2996.66       3009.57        30.32 o                         
   4   2   3      10268.13      10495.39        70.68 o                         
   6   2   3        634.66        615.98        15.24 o                         
   8   2   3       1633.50       1563.89        22.16 o                         
  10   2   3       1932.14       1878.42        24.83 o                         
  12   2   3        700.15        711.79        16.36 o                         
  14   2   3       1946.57       1795.60        36.99 o                         
 -15   3   3         80.12         51.72         6.00 o                         
 -13   3   3       3021.28       3098.19        41.07 o                         
 -11   3   3       2482.01       2490.93        41.70 o                         
  -9   3   3       1080.26       1073.16        21.59 o                         
  -7   3   3       4927.12       4842.09        77.80 o                         
  -5   3   3         50.40         60.60         6.58 o                         
  -3   3   3      10412.74       9551.01        93.00 o                         
  -1   3   3       4505.79       4644.39        37.25 o                         
   1   3   3      12717.44      12708.89        77.72 o                         
   3   3   3        634.24        747.26        14.75 o                         
   5   3   3        970.75        987.52        25.69 o                         
   7   3   3        325.64        302.21         8.75 o                         
   9   3   3        755.64        799.64        21.42 o                         
  11   3   3       2499.54       2551.73        40.45 o                         
  13   3   3        464.73        449.43        17.10 o                         
 -14   4   3          2.51          3.62         3.08 o                         
 -12   4   3        541.86        531.89        15.06 o                         
 -10   4   3       5567.53       5556.82        60.97 o                         
  -8   4   3       4116.46       4116.24        41.37 o                         
  -6   4   3        135.11        152.67        15.47 o                         
  -4   4   3      10293.11      10556.36       297.82 o                         
  -2   4   3       1307.75       1249.21        19.77 o                         
   0   4   3       1145.11       1259.23        20.65 o                         
   2   4   3       7272.99       6863.32        68.88 o                         
   4   4   3       1630.99       1690.18        33.56 o                         
   6   4   3       9574.84       9393.27        79.74 o                         
   8   4   3       1607.52       1575.87        27.45 o                         
  10   4   3       1746.54       1765.13        36.72 o                         
  12   4   3        104.61        115.51         8.19 o                         
 -13   5   3        106.55        102.41         6.92 o                         
 -11   5   3        577.41        692.10        19.22 o                         
  -9   5   3        262.37        214.61        10.59 o                         
  -7   5   3       7925.45       8007.97        70.83 o                         
  -5   5   3       1159.01        988.35        21.53 o                         
  -3   5   3        200.21        157.64        11.28 o                         
  -1   5   3       1221.59       1268.47        27.04 o                         
   1   5   3         46.61         50.42         6.53 o                         
   3   5   3      11744.59      11544.98        96.00 o                         
   5   5   3       4960.23       4730.19        44.97 o                         
   7   5   3       1704.34       1721.69        29.23 o                         
   9   5   3       1649.58       1745.82        32.52 o                         
  11   5   3        280.07        294.99        12.99 o                         
 -12   6   3       1221.85       1261.86        22.09 o                         
 -10   6   3       1045.33       1059.05        23.48 o                         
  -8   6   3       4286.33       4444.58        81.09 o                         
  -6   6   3        877.19        816.33        26.49 o                         
  -4   6   3       5786.47       5757.49        64.86 o                         
  -2   6   3        671.64        715.64        22.70 o                         
   0   6   3       1458.78       1560.10        20.64 o                         
   2   6   3       3395.07       3297.17        30.75 o                         
   4   6   3          2.34          4.77         4.14 o                         
   6   6   3       4031.10       4140.19        63.54 o                         
   8   6   3        280.09        261.82        14.08 o                         
  10   6   3        728.25        768.86        17.97 o                         
 -11   7   3        757.05        783.85        16.17 o                         
  -9   7   3        965.21       1018.45        32.35 o                         
  -7   7   3       3047.80       3150.39        65.74 o                         
  -5   7   3        867.66        857.03        32.23 o                         
  -3   7   3       7210.67       7047.66       193.15 o                         
  -1   7   3       1416.40       1410.97        24.46 o                         
   1   7   3       7074.99       6948.33        56.76 o                         
   3   7   3        116.24        112.85         8.36 o                         
   5   7   3       5372.48       5374.68       119.18 o                         
   7   7   3       4148.33       4233.55        72.48 o                         
   9   7   3        649.60        626.01        21.26 o                         
 -10   8   3        354.27        388.46        17.73 o                         
  -8   8   3        436.57        448.99        21.53 o                         
  -6   8   3        964.20        955.19        34.08 o                         
  -4   8   3        395.41        379.93        18.06 o                         
  -2   8   3       7101.25       6946.18        90.14 o                         
   0   8   3       5161.78       5112.49        53.00 o                         
   2   8   3       2477.99       2433.76        36.56 o                         
   4   8   3        357.36        343.69        16.56 o                         
   6   8   3        154.17        165.02        13.61 o                         
   8   8   3        133.51        145.10         9.85 o                         
  -7   9   3        833.75        834.27        20.06 o                         
  -5   9   3         55.01         48.64         9.48 o                         
  -3   9   3       6342.02       6400.72        83.98 o                         
  -1   9   3        415.87        392.13        17.34 o                         
   1   9   3       4817.66       4738.13        52.19 o                         
   3   9   3          2.22          6.22         4.81 o                         
   5   9   3        521.12        506.04        16.66 o                         
   7   9   3       1585.47       1478.19        25.02 o                         
  -6  10   3        513.03        447.27        21.54 o                         
  -4  10   3       1248.86       1183.93        29.70 o                         
  -2  10   3        735.65        689.23        23.46 o                         
   0  10   3        364.87        354.34        24.46 o                         
   2  10   3       6559.40       5826.65       434.04 o                         
   4  10   3        150.21        140.98        13.29 o                         
 -14   0   4       5597.18       5658.36       111.93 o                         
 -12   0   4         25.87         44.14        10.88 o                         
 -10   0   4         26.61         25.20         6.61 o                         
  -8   0   4      21987.75      21748.40       371.40 o                         
  -6   0   4       1206.69       1124.04        24.84 o                         
  -4   0   4      65010.43      67325.57       463.71 o                         
  -2   0   4       3556.08       3296.85        58.70 o                         
   0   0   4       4180.79       4466.87        35.34 o                         
   2   0   4      29432.43      29729.73       226.62 o                         
   4   0   4        554.19        869.31        17.43 o                         
   6   0   4      31506.89      30076.03       264.12 o                         
   8   0   4       3639.01       3492.01        93.74 o                         
  10   0   4       3370.59       3543.26        52.00 o                         
  12   0   4        438.22        442.20        13.30 o                         
 -15   1   4        261.84        232.63        11.48 o                         
 -13   1   4      11420.78      11361.60       158.34 o                         
 -11   1   4        332.25        288.07        28.47 o                         
  -9   1   4      20411.83      19704.62       203.64 o                         
  -7   1   4       9373.09       8684.36       124.95 o                         
  -5   1   4      37581.77      37893.09       219.12 o                         
  -3   1   4      44140.48      45604.48       264.41 o                         
  -1   1   4        343.19        334.00         4.82 o                         
   1   1   4      23610.89      24254.78        94.79 o                         
   3   1   4         14.93         31.18         3.97 o                         
   5   1   4      59256.71      59302.18       384.03 o                         
   7   1   4        797.07        809.21        17.38 o                         
   9   1   4      27682.45      28505.25       331.31 o                         
  11   1   4       3048.48       2948.67        28.52 o                         
  13   1   4        610.04        556.76        11.31 o                         
 -14   2   4       8541.37       8904.92        89.15 o                         
 -12   2   4      16831.90      17722.90       145.77 o                         
 -10   2   4       8465.37       8526.19       105.53 o                         
  -8   2   4      23580.73      24077.57       207.30 o                         
  -6   2   4         58.07         39.06         4.25 o                         
  -4   2   4      23297.77      22385.58       123.44 o                         
  -2   2   4         16.08         39.62         1.95 o                         
   0   2   4     137944.48     140214.55       612.09 o                         
   2   2   4      22137.38      22133.83       177.67 o                         
   4   2   4      29453.34      30509.50       206.70 o                         
   6   2   4      15655.68      16072.68       128.70 o                         
   8   2   4        422.69        489.09        11.94 o                         
  10   2   4      12432.47      12184.90        81.11 o                         
  12   2   4         69.91         81.83         5.91 o                         
 -15   3   4         19.27         12.58         3.55 o                         
 -13   3   4       5614.02       5728.39        60.88 o                         
 -11   3   4         95.00         90.75         7.30 o                         
  -9   3   4      17555.91      17583.41       135.96 o                         
  -7   3   4       3223.63       3198.92        55.40 o                         
  -5   3   4       9076.68       9011.21       107.89 o                         
  -3   3   4      38913.64      38675.53       344.79 o                         
  -1   3   4      13041.30      13298.32        95.87 o                         
   1   3   4      52400.13      51809.12       274.71 o                         
   3   3   4       3990.99       3666.18        38.29 o                         
   5   3   4       7740.00       7035.89        85.34 o                         
   7   3   4       5422.23       5309.18        43.68 o                         
   9   3   4       1845.51       1773.57        32.86 o                         
  11   3   4      12583.63      12581.93       139.59 o                         
  13   3   4       4933.80       5011.04        71.54 o                         
 -14   4   4       2382.98       2473.10        37.39 o                         
 -12   4   4       8960.54       9417.05        90.22 o                         
 -10   4   4       5613.82       5871.86        70.26 o                         
  -8   4   4       9377.44       9366.58        93.73 o                         
  -6   4   4        580.66        631.06        33.47 o                         
  -4   4   4      12005.15      11717.26       198.04 o                         
  -2   4   4      14459.21      14751.96       122.92 o                         
   0   4   4      17086.43      15653.22       121.49 o                         
   2   4   4       9575.45       9232.85        76.49 o                         
   4   4   4       9132.71       8815.95        89.44 o                         
   6   4   4       3943.76       3930.93        46.00 o                         
   8   4   4        513.60        546.36        17.92 o                         
  10   4   4      12537.08      12673.05       121.95 o                         
  12   4   4          4.34         12.03         5.01 o                         
 -13   5   4       3987.31       4232.68        48.55 o                         
 -11   5   4         37.96         34.29         6.49 o                         
  -9   5   4      10293.80      10289.56       137.76 o                         
  -7   5   4       3912.54       3851.48        63.04 o                         
  -5   5   4      10158.96      10988.93       127.56 o                         
  -3   5   4      11248.44      10266.33       171.16 o                         
  -1   5   4       3613.33       3251.57        51.83 o                         
   1   5   4       8291.22       7842.75        98.26 o                         
   3   5   4       1678.79       1890.29        32.99 o                         
   5   5   4      10608.01      10488.29       157.54 o                         
   7   5   4        658.20        638.31        17.31 o                         
   9   5   4       2856.01       2978.45        83.84 o                         
  11   5   4       1956.24       2077.56        35.14 o                         
 -12   6   4       1139.52       1204.79        25.13 o                         
 -10   6   4          4.43         13.14         6.68 o                         
  -8   6   4       9794.41       9981.39       194.96 o                         
  -6   6   4       1370.77       1391.08        33.34 o                         
  -4   6   4      33034.19      33106.66       276.58 o                         
  -2   6   4        292.20        344.39         9.85 o                         
   0   6   4       7736.38       7812.84        57.48 o                         
   2   6   4      10104.53      10267.72        71.21 o                         
   4   6   4       1859.08       1862.78        31.96 o                         
   6   6   4      19105.12      19384.20       201.96 o                         
   8   6   4       4576.36       4657.03        58.43 o                         
  10   6   4       4589.32       4836.76        78.71 o                         
 -11   7   4         73.66         65.60         7.27 o                         
  -9   7   4       3763.00       4089.56       141.47 o                         
  -7   7   4       6266.16       6594.61       290.03 o                         
  -5   7   4       2326.73       2231.60        44.14 o                         
  -3   7   4        636.92        637.90        19.55 o                         
  -1   7   4       2257.58       2214.86        41.43 o                         
   1   7   4       5012.28       4981.79        51.48 o                         
   3   7   4       2289.60       2282.95        40.71 o                         
   5   7   4      16071.51      16412.16       184.15 o                         
   7   7   4       2413.24       2490.28        43.47 o                         
   9   7   4       5555.33       5659.36        86.57 o                         
 -10   8   4       1400.84       1453.78        22.15 o                         
  -8   8   4       1240.19       1357.35        42.57 o                         
  -6   8   4        111.40        124.27        20.74 o                         
  -4   8   4       4226.94       4295.66        69.78 o                         
  -2   8   4       1040.01       1011.06        25.31 o                         
   0   8   4       4037.57       4029.87        49.72 o                         
   2   8   4        972.81        978.81        20.17 o                         
   4   8   4       1150.39       1211.36        30.69 o                         
   6   8   4        186.71        172.57        13.61 o                         
   8   8   4         13.46         19.15         4.44 o                         
  -9   9   4       3046.30       3046.79        50.72 o                         
  -7   9   4          1.70          2.66         4.71 o                         
  -5   9   4       1499.11       1540.87        40.35 o                         
  -3   9   4       3582.66       3644.00        57.04 o                         
  -1   9   4        292.38        281.75        11.41 o                         
   1   9   4       5327.01       5249.41        62.18 o                         
   3   9   4        172.60        197.58        14.17 o                         
   5   9   4        729.60        705.06        18.99 o                         
   7   9   4        139.22        136.86        12.50 o                         
  -6  10   4         61.47         65.54         9.55 o                         
  -4  10   4        564.65        555.46        19.58 o                         
  -2  10   4        716.80        697.57        23.44 o                         
   0  10   4       1143.35       1066.86        63.88 o                         
   2  10   4         17.58         28.20         5.91 o                         
   4  10   4       1136.95       1013.78        32.89 o                         
 -15   1   5        113.72        108.54         7.90 o                         
 -13   1   5         56.44         66.99         9.60 o                         
 -11   1   5         70.02         71.27         6.22 o                         
  -9   1   5        907.94        834.45        18.00 o                         
  -7   1   5        223.19        158.85         7.78 o                         
  -5   1   5       2109.90       2175.34        30.11 o                         
  -3   1   5       1670.01       1836.64        14.49 o                         
  -1   1   5       5270.21       5477.41        27.54 o                         
   1   1   5       1319.84       1251.94        11.68 o                         
   3   1   5       2543.44       2496.56        22.26 o                         
   5   1   5       1811.75       2033.24        25.69 o                         
   7   1   5       2279.84       2285.16        33.59 o                         
   9   1   5          9.57         11.96         3.58 o                         
  11   1   5        737.28        745.55        12.79 o                         
  13   1   5       1424.23       1451.52        21.41 o                         
 -14   2   5        324.18        287.51        12.31 o                         
 -12   2   5      10205.82      10083.41       136.53 o                         
 -10   2   5       4799.14       4792.21        81.91 o                         
  -8   2   5         45.91         64.63         5.58 o                         
  -6   2   5      12251.31      13442.74        85.12 o                         
  -4   2   5      13172.05      13797.45       155.05 o                         
  -2   2   5       2744.43       3050.74        19.04 o                         
   0   2   5       6131.13       6440.78        39.06 o                         
   2   2   5        996.46       1079.50        14.34 o                         
   4   2   5       4677.58       4518.97        37.94 o                         
   6   2   5       2920.44       2769.45        35.32 o                         
   8   2   5         67.65         75.94         5.26 o                         
  10   2   5        362.94        335.42         8.84 o                         
  12   2   5          0.24          5.63         3.23 o                         
 -15   3   5         38.90         39.92         6.16 o                         
 -13   3   5         52.32         50.49         5.31 o                         
 -11   3   5       1170.00       1061.31        22.82 o                         
  -9   3   5       3457.83       3296.29        42.30 o                         
  -7   3   5        159.79        111.92        10.94 o                         
  -5   3   5       2069.29       2174.03        50.84 o                         
  -3   3   5       4292.34       4231.05        39.91 o                         
  -1   3   5         12.85         39.10         3.83 o                         
   1   3   5       3760.31       3703.34        51.75 o                         
   3   3   5       3751.13       3923.89        42.13 o                         
   5   3   5       3305.35       3320.66        50.37 o                         
   7   3   5        174.04        161.90         8.04 o                         
   9   3   5         32.44         71.86        10.40 o                         
  11   3   5        135.04        150.69        10.75 o                         
  13   3   5        119.05        119.40        11.36 o                         
 -14   4   5       1986.36       2046.15        29.25 o                         
 -12   4   5        361.31        388.17        13.00 o                         
 -10   4   5          5.10          7.91         5.72 o                         
  -8   4   5       4083.99       4081.35        59.58 o                         
  -6   4   5        127.03        106.36         8.48 o                         
  -4   4   5      21254.28      21625.22       663.10 o                         
  -2   4   5       7145.33       7107.80        74.61 o                         
   0   4   5       6209.08       6510.93        65.45 o                         
   2   4   5          0.57         13.20         4.42 o                         
   4   4   5         98.32         99.15         8.01 o                         
   6   4   5       2785.29       2683.42        38.62 o                         
   8   4   5       4007.71       4017.08        54.86 o                         
  10   4   5        186.84        196.82        12.04 o                         
  12   4   5       3465.21       3219.31        75.74 o                         
 -13   5   5        550.84        528.53        16.36 o                         
 -11   5   5        399.07        439.73        17.75 o                         
  -9   5   5        429.88        480.57        18.95 o                         
  -7   5   5       1589.44       1622.47        41.26 o                         
  -5   5   5       6528.10       6429.52        73.27 o                         
  -3   5   5          8.76         18.03         6.04 o                         
  -1   5   5       5606.54       5327.71        59.91 o                         
   1   5   5       2825.53       2892.39        33.80 o                         
   3   5   5       2026.72       2116.78        23.11 o                         
   5   5   5       4966.41       4987.49        62.38 o                         
   7   5   5        499.74        502.75        17.23 o                         
   9   5   5       6166.55       5936.65       100.82 o                         
  11   5   5        726.68        802.03        30.59 o                         
 -12   6   5         60.41         65.27         6.64 o                         
 -10   6   5        487.00        491.96        23.14 o                         
  -8   6   5         25.14         14.78         6.16 o                         
  -6   6   5        140.16        150.01        10.91 o                         
  -4   6   5       2001.85       1911.72        27.97 o                         
  -2   6   5       1497.18       1394.52        20.23 o                         
   0   6   5       4879.72       4668.57        40.78 o                         
   2   6   5         22.22         25.51         3.52 o                         
   4   6   5       1227.36       1233.56        24.03 o                         
   6   6   5        323.26        339.03        16.04 o                         
   8   6   5       2457.77       2447.96        44.33 o                         
  10   6   5         19.05         23.09         5.54 o                         
 -11   7   5        243.90        269.80         9.94 o                         
  -9   7   5       6183.71       6424.47        83.85 o                         
  -7   7   5       1071.67       1112.38        36.07 o                         
  -5   7   5       8858.71       9153.78        96.24 o                         
  -3   7   5       1044.35       1024.60        22.30 o                         
  -1   7   5       3171.49       3153.12        43.75 o                         
   1   7   5       3376.60       3336.50        44.36 o                         
   3   7   5       1907.88       1909.48        35.65 o                         
   5   7   5       1475.35       1495.92       117.35 o                         
   7   7   5        769.55        784.44        22.05 o                         
   9   7   5       2251.22       2171.63        56.96 o                         
 -10   8   5       3838.97       3851.64        49.67 o                         
  -8   8   5       1440.83       1407.72        30.17 o                         
  -6   8   5       1572.24       1662.20        35.85 o                         
  -4   8   5         88.53         76.83         9.88 o                         
  -2   8   5          7.02         13.52         6.20 o                         
   0   8   5       8083.23       8099.52        79.93 o                         
   2   8   5        136.39        142.09         9.27 o                         
   4   8   5      10415.46      10636.13       123.49 o                         
   6   8   5        780.52        713.03        25.57 o                         
   8   8   5         64.83         61.64         7.23 o                         
  -9   9   5       2921.23       2892.45        44.97 o                         
  -7   9   5        720.24        752.04        18.93 o                         
  -5   9   5       1767.67       1731.24        34.19 o                         
  -3   9   5        478.48        473.83        15.99 o                         
  -1   9   5        689.53        628.92        19.52 o                         
   1   9   5       1482.25       1435.80        35.31 o                         
   3   9   5       3620.87       3657.71        54.26 o                         
   5   9   5        517.93        514.81        18.90 o                         
  -4  10   5       1479.29       1387.35        25.69 o                         
  -2  10   5       2602.61       2338.39        68.27 o                         
   0  10   5        561.34        523.04        19.03 o                         
   2  10   5        486.74        379.30        21.24 o                         
 -16   0   6       5816.72       5190.96        61.42 o                         
 -14   0   6      10397.61      10398.06       205.86 o                         
 -12   0   6      15594.53      15783.17       643.85 o                         
 -10   0   6       6673.27       6892.45       126.91 o                         
  -8   0   6        901.92       1134.21        28.42 o                         
  -6   0   6       4870.63       4347.93       141.29 o                         
  -4   0   6      13868.69      14764.91       114.79 o                         
  -2   0   6     151222.73     150395.02       756.07 o                         
   0   0   6      11474.37      11407.14       121.64 o                         
   2   0   6      69164.87      69121.79       435.80 o                         
   4   0   6      18676.48      19853.54       186.40 o                         
   6   0   6        269.30        261.95        11.66 o                         
   8   0   6      30170.64      29102.52       240.47 o                         
  10   0   6         45.78         65.80         7.67 o                         
  12   0   6      18728.97      18577.41       149.93 o                         
 -15   1   6       9561.75       9121.43       125.41 o                         
 -13   1   6        162.85        179.95        12.90 o                         
 -11   1   6      12280.38      11744.94       182.91 o                         
  -9   1   6       2807.26       2641.21        42.13 o                         
  -7   1   6      12949.28      13752.41       121.88 o                         
  -5   1   6      50573.88      50613.05       543.71 o                         
  -3   1   6      23507.23      23737.55       125.31 o                         
  -1   1   6      81985.81      83838.87       320.75 o                         
   1   1   6       7243.72       7061.58        35.84 o                         
   3   1   6      10750.57       9735.81        62.60 o                         
   5   1   6       1464.68       1362.14        21.31 o                         
   7   1   6       7956.41       7525.87        57.15 o                         
   9   1   6      10472.25      10720.17        77.62 o                         
  11   1   6       4811.33       4907.34        47.14 o                         
  13   1   6       4285.99       4292.92        60.98 o                         
 -14   2   6       2491.20       2545.92        34.51 o                         
 -12   2   6       1075.06       1146.29        26.57 o                         
 -10   2   6      23423.41      23785.07       256.56 o                         
  -8   2   6        307.13        248.99         9.89 o                         
  -6   2   6      37651.36      37323.89       479.21 o                         
  -4   2   6       2516.04       2706.48        22.63 o                         
  -2   2   6       1284.66       1151.69        14.57 o                         
   0   2   6      24652.65      24596.40       138.74 o                         
   2   2   6       2187.34       2080.66        18.14 o                         
   4   2   6      35014.26      34493.41       223.80 o                         
   6   2   6       1908.77       1795.11        28.67 o                         
   8   2   6       8716.96       8779.17        81.65 o                         
  10   2   6         61.07         65.51         5.65 o                         
  12   2   6       3055.91       3005.04        33.11 o                         
 -15   3   6       3914.92       3682.12        48.95 o                         
 -13   3   6       1453.34       1636.45        24.37 o                         
 -11   3   6      11371.24      11326.92       143.72 o                         
  -9   3   6      10830.82      10576.21        98.66 o                         
  -7   3   6      25367.32      23123.48       313.76 o                         
  -5   3   6      13890.18      14058.65       154.85 o                         
  -3   3   6        318.29        446.97        10.90 o                         
  -1   3   6       7498.13       6973.30        53.72 o                         
   1   3   6       5522.09       5408.21        42.66 o                         
   3   3   6      53273.34      52336.29       370.31 o                         
   5   3   6       1293.31       1314.58        28.38 o                         
   7   3   6      30284.06      29196.87       230.37 o                         
   9   3   6       3135.41       3173.35        84.77 o                         
  11   3   6        258.17        246.31        14.96 o                         
 -14   4   6       2640.38       2687.88        64.34 o                         
 -12   4   6        111.77        111.96         9.94 o                         
 -10   4   6      18133.04      17703.19       236.41 o                         
  -8   4   6       1513.20       1592.42        22.96 o                         
  -6   4   6      33246.74      32797.39       424.27 o                         
  -4   4   6       5371.03       6036.50       105.57 o                         
  -2   4   6      41777.16      43899.85       435.64 o                         
   0   4   6      14194.43      14325.63       106.95 o                         
   2   4   6      11609.80      11552.55       113.96 o                         
   4   4   6      22371.66      21834.43       133.19 o                         
   6   4   6       4817.05       4635.45        64.54 o                         
   8   4   6       4178.34       4181.95        64.52 o                         
  10   4   6        213.31        215.80        15.95 o                         
  12   4   6       3099.54       3023.44        68.03 o                         
 -13   5   6         26.91         43.46         8.37 o                         
 -11   5   6       6266.89       6845.27        88.18 o                         
  -9   5   6       1028.58       1029.71        23.21 o                         
  -7   5   6       5018.04       5327.09        77.92 o                         
  -5   5   6       4791.24       4996.04        74.75 o                         
  -3   5   6       1765.08       1654.57        34.64 o                         
  -1   5   6      13554.94      12990.11        93.98 o                         
   1   5   6        370.29        440.30        12.55 o                         
   3   5   6      14410.75      13686.45        84.92 o                         
   5   5   6       4532.14       4569.36        58.50 o                         
   7   5   6       5985.74       5966.54        76.85 o                         
   9   5   6       4254.19       4225.32        72.52 o                         
  11   5   6       1269.80       1365.70        38.71 o                         
 -12   6   6       4681.77       4936.63        63.08 o                         
 -10   6   6       2487.37       2678.31        48.24 o                         
  -8   6   6        630.75        618.38        22.90 o                         
  -6   6   6       4054.40       3982.29        57.18 o                         
  -4   6   6       9084.13       9176.36       107.88 o                         
  -2   6   6      20974.50      20177.78       154.14 o                         
   0   6   6       2534.09       2404.04        25.81 o                         
   2   6   6       4830.30       4645.17        38.68 o                         
   4   6   6        132.22        161.30        12.89 o                         
   6   6   6        308.19        301.57        13.59 o                         
   8   6   6       7751.77       7751.09        94.31 o                         
  10   6   6        484.36        443.46        13.19 o                         
 -11   7   6       3228.26       3378.62        52.78 o                         
  -9   7   6        515.82        542.98        19.49 o                         
  -7   7   6       1271.35       1387.78        42.74 o                         
  -5   7   6      19179.09      19496.30       157.82 o                         
  -3   7   6        293.50        274.16        12.27 o                         
  -1   7   6      13075.38      12662.64       111.03 o                         
   1   7   6       3199.34       3313.14        40.05 o                         
   3   7   6       2927.97       3022.13        41.18 o                         
   5   7   6       1050.03       1070.36        23.72 o                         
   7   7   6        504.73        546.29        15.04 o                         
   9   7   6       5322.21       5033.89       205.87 o                         
 -10   8   6       1559.90       1528.58        27.15 o                         
  -8   8   6       1089.32       1085.31        26.09 o                         
  -6   8   6       2935.68       3000.26        71.59 o                         
  -4   8   6          1.15         18.30         5.99 o                         
  -2   8   6       2255.36       2216.08        38.52 o                         
   0   8   6       3121.08       3142.68        42.37 o                         
   2   8   6       1097.40       1114.71        25.87 o                         
   4   8   6       6409.09       6560.69       104.10 o                         
   6   8   6        526.42        551.31        21.28 o                         
   8   8   6       3640.44       3141.32        69.39 o                         
  -9   9   6       1380.42       1354.00        26.74 o                         
  -7   9   6       2857.76       2910.05        42.02 o                         
  -5   9   6         25.23         31.09         8.01 o                         
  -3   9   6       1830.18       1816.45        32.98 o                         
  -1   9   6        817.32        795.01        20.76 o                         
   1   9   6         33.62         43.30         6.32 o                         
   3   9   6       4222.06       4369.52       113.46 o                         
   5   9   6        145.07        116.57         9.18 o                         
  -4  10   6          1.28          2.67         4.15 o                         
  -2  10   6        155.08        143.84         8.85 o                         
   0  10   6       2598.16       2296.55       118.82 o                         
   2  10   6          3.66         -1.64         5.20 o                         
 -15   1   7          4.71          7.68         3.67 o                         
 -13   1   7        235.56        243.00        37.20 o                         
 -11   1   7        536.49        524.76        16.31 o                         
  -9   1   7         20.43         44.17         6.27 o                         
  -7   1   7      10075.96      10363.92       105.21 o                         
  -5   1   7       1684.29       1703.56        17.91 o                         
  -3   1   7       2551.40       2591.01        19.23 o                         
  -1   1   7        258.10        252.62         8.07 o                         
   1   1   7         79.64        111.49         3.98 o                         
   3   1   7      13532.89      14527.40        87.44 o                         
   5   1   7        253.17        237.57         6.84 o                         
   7   1   7       1940.79       2009.42        21.20 o                         
   9   1   7       2901.66       3022.92        30.38 o                         
  11   1   7        268.28        313.39         7.18 o                         
 -16   2   7        611.27        537.19        15.91 o                         
 -14   2   7       2644.32       2611.34        34.40 o                         
 -12   2   7          2.51          3.67         4.97 o                         
 -10   2   7       1658.88       1628.99        32.03 o                         
  -8   2   7         19.24         14.31         4.42 o                         
  -6   2   7       2934.70       3004.21        36.15 o                         
  -4   2   7       6339.83       6445.18        42.94 o                         
  -2   2   7         59.79         28.94         2.19 o                         
   0   2   7        593.27        645.14        10.16 o                         
   2   2   7         90.78         92.19         4.18 o                         
   4   2   7       2763.73       2712.99        63.72 o                         
   6   2   7       3391.35       3247.33        41.44 o                         
   8   2   7       3133.95       2907.90        31.61 o                         
  10   2   7       1328.32       1301.17        18.47 o                         
  12   2   7        266.62        254.03         7.54 o                         
 -15   3   7        600.94        568.86        15.46 o                         
 -13   3   7        886.67        868.39        26.68 o                         
 -11   3   7         36.46         59.94         7.28 o                         
  -9   3   7        243.64        218.36         8.75 o                         
  -7   3   7       1227.24       1102.06        26.91 o                         
  -5   3   7       2135.53       2252.95        55.24 o                         
  -3   3   7       1343.58       1569.16        22.59 o                         
  -1   3   7          3.26         15.27         3.19 o                         
   1   3   7       1228.08       1428.84        19.85 o                         
   3   3   7       2071.27       1935.05        34.20 o                         
   5   3   7        219.96        218.44         9.02 o                         
   7   3   7       7573.79       7035.77       113.14 o                         
   9   3   7        635.83        543.48        24.65 o                         
  11   3   7        126.07        139.01        16.10 o                         
 -14   4   7       1963.08       2100.22        34.98 o                         
 -12   4   7       3619.04       3718.29        66.26 o                         
 -10   4   7         85.00         90.36         7.26 o                         
  -8   4   7         81.13        103.22         6.70 o                         
  -6   4   7        411.08        518.14        29.37 o                         
  -4   4   7        216.13        356.24        30.63 o                         
  -2   4   7      15304.22      15273.24       112.57 o                         
   0   4   7       1499.47       1720.20        27.28 o                         
   2   4   7       6733.44       6860.53        59.61 o                         
   4   4   7       1708.17       1681.78        22.75 o                         
   6   4   7         39.45         80.73        32.09 o                         
   8   4   7        817.77        810.48        24.75 o                         
  10   4   7        104.62         88.71        16.70 o                         
 -13   5   7       1302.89       1352.09        29.02 o                         
 -11   5   7       2867.69       2856.70        46.88 o                         
  -9   5   7       3297.85       3400.91        57.90 o                         
  -7   5   7       6108.58       6200.33        66.20 o                         
  -5   5   7       5378.45       5375.53        57.66 o                         
  -3   5   7       5809.46       5607.09        74.05 o                         
  -1   5   7       6784.99       6396.70        52.46 o                         
   1   5   7      10001.16       9567.87        83.59 o                         
   3   5   7        209.23        208.72         7.91 o                         
   5   5   7       1695.26       1652.46        31.41 o                         
   7   5   7        335.19        345.89        16.23 o                         
   9   5   7        435.03        495.36        20.78 o                         
 -12   6   7       2083.38       2104.18        42.76 o                         
 -10   6   7       3385.04       3320.91        54.48 o                         
  -8   6   7        808.60        793.01        29.90 o                         
  -6   6   7       1438.57       1450.16        34.79 o                         
  -4   6   7        891.56        916.35        19.01 o                         
  -2   6   7       4676.29       4608.83        44.35 o                         
   0   6   7          0.57          7.50         3.00 o                         
   2   6   7       5401.63       5180.91        47.27 o                         
   4   6   7       3616.36       3640.37        45.41 o                         
   6   6   7        266.56        296.22        15.20 o                         
   8   6   7       1898.04       1974.29        51.92 o                         
 -11   7   7        954.57       1009.07        22.74 o                         
  -9   7   7         72.09         76.13         8.62 o                         
  -7   7   7       2245.27       2389.05        35.51 o                         
  -5   7   7         21.45         24.02         4.73 o                         
  -3   7   7       2070.70       2003.49        32.17 o                         
  -1   7   7        349.98        355.60        14.94 o                         
   1   7   7       1668.62       1802.85        25.96 o                         
   3   7   7       2849.49       2937.65        44.93 o                         
   5   7   7       1682.93       1666.86        29.85 o                         
   7   7   7       1764.86       1853.53        32.89 o                         
 -10   8   7       2011.13       2242.61        34.54 o                         
  -8   8   7       1215.14       1230.65        27.92 o                         
  -6   8   7       5183.58       5156.08        55.34 o                         
  -4   8   7       1690.31       1686.60        36.64 o                         
  -2   8   7        707.51        714.91        18.89 o                         
   0   8   7         88.31        103.32         7.29 o                         
   2   8   7       1815.53       1803.81        32.60 o                         
   4   8   7        937.75        998.07        29.55 o                         
   6   8   7       7620.86       7134.72       228.55 o                         
  -5   9   7         10.51          9.79         6.81 o                         
  -3   9   7       4379.60       4326.67        53.89 o                         
  -1   9   7        833.01        767.24        19.33 o                         
   1   9   7         24.28         33.62         5.53 o                         
   3   9   7       3107.61       3056.35        77.76 o                         
   5   9   7        358.22        306.05        18.28 o                         
  -4  10   7          5.36         -1.21         6.52 o                         
  -2  10   7       4603.34       4392.85        97.55 o                         
   0  10   7        126.86        110.89         8.51 o                         
 -16   0   8       2233.26       2034.21        27.24 o                         
 -14   0   8        154.28        134.05        19.18 o                         
 -12   0   8      33848.61      34127.09       572.77 o                         
 -10   0   8       1729.74       1720.57        48.75 o                         
  -8   0   8      70443.99      72246.23       700.73 o                         
  -6   0   8        547.46        535.52        17.20 o                         
  -4   0   8      15032.92      14856.03       114.06 o                         
  -2   0   8      30463.12      30158.07       164.47 o                         
   0   0   8      21315.92      21374.70       159.26 o                         
   2   0   8      47381.67      46577.65       380.85 o                         
   4   0   8      15392.37      15508.00       139.12 o                         
   6   0   8      10685.70      10639.17        78.99 o                         
   8   0   8       1133.84       1051.52        25.13 o                         
  10   0   8       5470.35       5563.20        59.19 o                         
  12   0   8       3868.53       3553.92        45.23 o                         
 -15   1   8        588.50        600.37        14.07 o                         
 -13   1   8      11351.90      10394.51       283.76 o                         
 -11   1   8       7409.49       7260.06        74.13 o                         
  -9   1   8      17489.39      16825.90       167.65 o                         
  -7   1   8      11258.22      10867.26       122.81 o                         
  -5   1   8       3067.38       2937.19        24.70 o                         
  -3   1   8      19935.07      19050.36       113.24 o                         
  -1   1   8       2511.89       2519.05        19.59 o                         
   1   1   8      41467.86      40776.88       263.39 o                         
   3   1   8       2322.67       2365.01        44.03 o                         
   5   1   8      19829.87      19157.88        93.83 o                         
   7   1   8       5470.43       5172.85        37.50 o                         
   9   1   8       1878.25       1824.69        22.22 o                         
  11   1   8       9608.71       9824.57        59.00 o                         
 -16   2   8       3286.30       3030.92        50.30 o                         
 -14   2   8       2325.00       2294.78        40.15 o                         
 -12   2   8       5135.23       5336.06        82.94 o                         
 -10   2   8        385.68        433.50        26.25 o                         
  -8   2   8      10776.09      10386.52        93.65 o                         
  -6   2   8       4302.91       4034.66        39.02 o                         
  -4   2   8      42062.62      43778.75       263.14 o                         
  -2   2   8      14280.68      14871.76        88.43 o                         
   0   2   8      18060.32      17874.70       131.19 o                         
   2   2   8      17898.08      17521.95        98.78 o                         
   4   2   8         10.56         26.33         5.35 o                         
   6   2   8      20195.42      19697.56       129.64 o                         
   8   2   8        154.35        227.97         7.65 o                         
  10   2   8       9834.30       9737.18       109.92 o                         
  12   2   8        309.24        287.81        11.57 o                         
 -15   3   8          5.64         12.61         3.56 o                         
 -13   3   8       5005.47       5327.49        63.20 o                         
 -11   3   8        520.93        610.05        21.62 o                         
  -9   3   8       2785.72       2951.35        37.74 o                         
  -7   3   8      23465.40      23209.28       184.95 o                         
  -5   3   8      11514.96      11234.74       165.89 o                         
  -3   3   8      55196.38      56358.12       464.12 o                         
  -1   3   8       1461.98       1435.17        25.71 o                         
   1   3   8      10400.97      10386.20        70.96 o                         
   3   3   8       5089.43       5086.83        55.34 o                         
   5   3   8       7063.25       6677.00        83.05 o                         
   7   3   8       8227.89       8082.33       125.73 o                         
   9   3   8       6343.09       6441.10       203.48 o                         
  11   3   8       2191.26       2077.86        58.57 o                         
 -14   4   8       9930.59       9857.63       106.08 o                         
 -12   4   8       8103.33       8300.32        87.54 o                         
 -10   4   8         41.41         63.58         7.97 o                         
  -8   4   8       9492.57       9052.55        80.56 o                         
  -6   4   8       6822.60       7007.12       104.81 o                         
  -4   4   8      14418.24      13453.27       273.89 o                         
  -2   4   8       2942.40       2671.82        32.43 o                         
   0   4   8       9593.70       9312.97        80.74 o                         
   2   4   8      13002.22      12657.59        94.70 o                         
   4   4   8        162.35        193.21         7.88 o                         
   6   4   8      18332.19      17763.92       228.31 o                         
   8   4   8         33.72         37.70         6.60 o                         
  10   4   8       6066.65       5972.84       301.53 o                         
 -13   5   8       2620.48       2848.41        51.21 o                         
 -11   5   8       3529.24       3552.48        43.64 o                         
  -9   5   8       6015.76       6355.96        74.79 o                         
  -7   5   8      21784.62      21790.69       200.13 o                         
  -5   5   8         84.16         85.91         8.57 o                         
  -3   5   8      19196.17      18242.04       127.62 o                         
  -1   5   8          2.19         16.20         5.32 o                         
   1   5   8      15090.67      14411.28        91.70 o                         
   3   5   8        985.43        984.94        19.78 o                         
   5   5   8      11245.02      11152.53       142.40 o                         
   7   5   8       9986.79       9961.79       117.51 o                         
   9   5   8       1195.05       1201.98        28.67 o                         
 -12   6   8       7100.80       7381.26       248.89 o                         
 -10   6   8       1067.37       1096.36        24.93 o                         
  -8   6   8       6821.25       7051.14        86.15 o                         
  -6   6   8       2146.50       2192.08        31.56 o                         
  -4   6   8       2971.31       2941.43        33.83 o                         
  -2   6   8       8487.64       8196.00        66.83 o                         
   0   6   8       3117.96       3162.44        35.59 o                         
   2   6   8      18238.33      18092.63       133.50 o                         
   4   6   8        663.33        667.70        19.58 o                         
   6   6   8        543.15        617.56        25.61 o                         
   8   6   8        111.16        123.48         8.45 o                         
 -11   7   8       1324.86       1434.18        27.94 o                         
  -9   7   8       7724.60       8032.40        85.52 o                         
  -7   7   8        210.69        223.61        10.85 o                         
  -5   7   8       1224.92       1493.59        48.15 o                         
  -3   7   8       2162.23       2226.67        34.41 o                         
  -1   7   8       1580.35       1639.20        26.64 o                         
   1   7   8       7557.05       7433.24        87.57 o                         
   3   7   8         56.02         56.49         7.28 o                         
   5   7   8       4951.25       4922.66        67.05 o                         
   7   7   8        664.60        668.96        20.82 o                         
 -10   8   8        725.49        662.10        16.77 o                         
  -8   8   8       4415.99       4434.40        71.24 o                         
  -6   8   8       1055.26       1062.63        23.47 o                         
  -4   8   8       7482.91       7462.43        94.26 o                         
  -2   8   8       1802.37       1810.07        27.54 o                         
   0   8   8       1887.43       2005.09        31.40 o                         
   2   8   8       2293.65       2412.06        43.65 o                         
   4   8   8          3.91         16.48         5.95 o                         
   6   8   8       3304.37       3255.10        72.08 o                         
  -7   9   8       3095.60       3124.15        53.42 o                         
  -5   9   8         29.67         40.58         6.75 o                         
  -3   9   8       3074.20       3056.75        48.76 o                         
  -1   9   8          7.39         11.43         5.02 o                         
   1   9   8       1208.38       1157.40        30.51 o                         
   3   9   8       1671.50       1633.94        50.20 o                         
  -4  10   8       1323.46       1311.39        40.37 o                         
  -2  10   8        103.21         91.81         8.23 o                         
   0  10   8        659.80        559.56        25.11 o                         
 -15   1   9          3.84          8.35         3.70 o                         
 -13   1   9         81.51         71.95        12.03 o                         
 -11   1   9        283.06        280.65        20.66 o                         
  -9   1   9        565.06        528.96        15.38 o                         
  -7   1   9       5297.40       5373.70        43.68 o                         
  -5   1   9       1350.83       1373.85        16.25 o                         
  -3   1   9      12066.11      12394.83        89.55 o                         
  -1   1   9       1663.14       1548.08        16.10 o                         
   1   1   9       4519.10       4849.31        39.22 o                         
   3   1   9        211.64        328.26        10.35 o                         
   5   1   9         51.07         47.19         3.28 o                         
   7   1   9       2873.09       2843.33        28.92 o                         
   9   1   9       1052.36       1177.17        16.85 o                         
  11   1   9         74.70         91.36         4.11 o                         
 -16   2   9        511.20        495.15        15.34 o                         
 -14   2   9       2460.13       2447.58        39.37 o                         
 -12   2   9        340.21        348.97        14.18 o                         
 -10   2   9        421.53        373.09        14.15 o                         
  -8   2   9        257.71        329.88        21.12 o                         
  -6   2   9       2496.89       2644.83        32.15 o                         
  -4   2   9       4461.50       4175.38        34.36 o                         
  -2   2   9       7636.97       8265.35        47.89 o                         
   0   2   9       3111.62       3242.35        26.09 o                         
   2   2   9        291.04        191.13         8.75 o                         
   4   2   9       2637.83       2598.37        24.92 o                         
   6   2   9       6980.64       6673.07        64.07 o                         
   8   2   9         57.73         62.39         4.60 o                         
  10   2   9       1924.23       1978.42        23.34 o                         
 -15   3   9        181.73        152.36         7.31 o                         
 -13   3   9        404.36        365.61        18.68 o                         
 -11   3   9        312.96        275.11        16.30 o                         
  -9   3   9       1615.04       1622.62        26.78 o                         
  -7   3   9       1379.27       1395.48        33.21 o                         
  -5   3   9       7797.06       8255.08       135.70 o                         
  -3   3   9       8755.60       9173.10        90.69 o                         
  -1   3   9       3571.78       3525.58        43.05 o                         
   1   3   9          7.23          7.32         2.86 o                         
   3   3   9       3656.39       3751.95        31.57 o                         
   5   3   9         61.78         69.16         6.71 o                         
   7   3   9       1223.57       1069.70        35.83 o                         
   9   3   9       2509.79       2327.58        73.53 o                         
  11   3   9         22.77         30.71         5.68 o                         
 -14   4   9        540.64        508.35        15.71 o                         
 -12   4   9       3913.54       4015.34        88.15 o                         
 -10   4   9       2185.66       2081.17        36.39 o                         
  -8   4   9       2299.47       2346.20        27.94 o                         
  -6   4   9       2847.07       2890.75        30.04 o                         
  -4   4   9       3284.26       3349.35        66.88 o                         
  -2   4   9         37.22         62.68         5.43 o                         
   0   4   9       1536.86       1502.66        23.98 o                         
   2   4   9       9189.67       8834.07        85.80 o                         
   4   4   9       3339.34       3230.32        44.56 o                         
   6   4   9        604.87        541.66        24.17 o                         
   8   4   9       1420.57       1489.81        32.21 o                         
  10   4   9         90.76        101.45         9.22 o                         
 -13   5   9       1079.43       1195.70        30.88 o                         
 -11   5   9        602.50        606.53        23.48 o                         
  -9   5   9       5815.89       5788.22        56.93 o                         
  -7   5   9       1993.04       1964.43        26.88 o                         
  -5   5   9       1373.38       1303.16        22.08 o                         
  -3   5   9        103.42        108.57         6.48 o                         
  -1   5   9       1566.80       1468.30        20.68 o                         
   1   5   9       9549.92       9245.82        63.13 o                         
   3   5   9        747.06        737.16        18.09 o                         
   5   5   9       9826.00       9851.45       139.98 o                         
   7   5   9         52.62         50.80         7.20 o                         
   9   5   9         31.17         30.53         4.95 o                         
 -12   6   9       1854.85       2089.46        45.25 o                         
 -10   6   9        552.96        620.55        18.61 o                         
  -8   6   9       5929.41       6026.63        77.24 o                         
  -6   6   9        187.48        202.93         9.26 o                         
  -4   6   9       6414.06       6559.77        60.07 o                         
  -2   6   9          3.81         10.91         3.91 o                         
   0   6   9       9349.30       9232.03        94.63 o                         
   2   6   9        250.92        249.66        11.25 o                         
   4   6   9       7485.25       7283.59       128.79 o                         
   6   6   9        416.12        375.59        15.76 o                         
   8   6   9        651.90        691.25        17.63 o                         
 -11   7   9        710.08        802.26        22.85 o                         
  -9   7   9       2367.69       2411.27        33.87 o                         
  -7   7   9        645.47        646.25        17.39 o                         
  -5   7   9       3194.46       3212.69        46.84 o                         
  -3   7   9       1787.04       1707.27        33.43 o                         
  -1   7   9        708.83        783.30        18.02 o                         
   1   7   9         16.50         16.13         5.97 o                         
   3   7   9        114.54        119.59         8.68 o                         
   5   7   9       1481.39       1559.47        37.83 o                         
   7   7   9          1.01          3.78         3.56 o                         
 -10   8   9         99.97        110.54         7.24 o                         
  -8   8   9        664.39        669.70        21.70 o                         
  -6   8   9         13.56         16.36         5.11 o                         
  -4   8   9       7758.21       7706.62       115.13 o                         
  -2   8   9       1608.69       1644.86        28.26 o                         
   0   8   9       5569.25       5636.76        87.55 o                         
   2   8   9        142.41        142.13        10.38 o                         
   4   8   9          2.62          2.97         6.87 o                         
   6   8   9       1455.54       1376.13        40.12 o                         
  -7   9   9       2093.60       2061.27        32.56 o                         
  -5   9   9       2055.10       1999.07        38.97 o                         
  -3   9   9       3299.41       3208.80        48.38 o                         
  -1   9   9       5393.05       5056.10        59.45 o                         
   1   9   9       1545.43       1467.23        28.16 o                         
   3   9   9        248.55        211.27        15.85 o                         
  -4  10   9        774.65        752.17        28.05 o                         
  -2  10   9        243.85        209.89        15.35 o                         
 -16   0  10       3696.88       3370.55        51.76 o                         
 -14   0  10       4807.45       4976.35        83.19 o                         
 -12   0  10       1196.05       1177.98        36.89 o                         
 -10   0  10      12482.92      11921.38       181.84 o                         
  -8   0  10       5712.70       5695.00        61.55 o                         
  -6   0  10      35388.67      36177.35       434.89 o                         
  -4   0  10       8357.01       8929.06        72.23 o                         
  -2   0  10        618.86        469.65        13.60 o                         
   0   0  10      29807.74      30251.59       383.60 o                         
   2   0  10       1499.96       1429.32        37.70 o                         
   4   0  10      47639.19      47660.06       245.33 o                         
   6   0  10        933.86        784.92        18.56 o                         
   8   0  10      11869.30      12041.86       118.58 o                         
  10   0  10        123.62        160.81         7.47 o                         
 -15   1  10       3469.05       3478.53        38.43 o                         
 -13   1  10       2338.65       2507.88        46.32 o                         
 -11   1  10       4482.13       4612.87       117.19 o                         
  -9   1  10      20863.96      20005.84       148.27 o                         
  -7   1  10       6400.73       6387.41        67.38 o                         
  -5   1  10      36288.82      35534.93       263.90 o                         
  -3   1  10          1.69         11.19         2.46 o                         
  -1   1  10      17424.31      17645.15        80.89 o                         
   1   1  10      11782.56      12309.67        75.82 o                         
   3   1  10      13120.51      12492.72       117.82 o                         
   5   1  10      13138.11      12831.31        82.27 o                         
   7   1  10       5741.76       6116.47        47.86 o                         
   9   1  10       5261.46       5394.31        44.51 o                         
  11   1  10          0.78         11.50         1.94 o                         
 -16   2  10       1507.95       1344.92        42.59 o                         
 -14   2  10      14523.01      14000.46       182.65 o                         
 -12   2  10       1003.53       1018.86        27.30 o                         
 -10   2  10      20549.98      20089.99       166.58 o                         
  -8   2  10       1360.74       1302.46        18.75 o                         
  -6   2  10      14343.85      13922.87       103.49 o                         
  -4   2  10      10537.08      10164.78        67.47 o                         
  -2   2  10      35174.91      36418.71       175.17 o                         
   0   2  10      25266.29      25482.06       188.81 o                         
   2   2  10      11390.15      11936.62       109.47 o                         
   4   2  10      14324.89      14378.98       154.82 o                         
   6   2  10        126.81        153.23        10.03 o                         
   8   2  10       8676.75       8654.95        59.96 o                         
  10   2  10       1619.59       1689.47        25.30 o                         
 -15   3  10       6628.21       6576.22       110.90 o                         
 -13   3  10       4222.67       4136.59        63.48 o                         
 -11   3  10       9905.03       9818.26       167.90 o                         
  -9   3  10       6650.10       6506.33        94.79 o                         
  -7   3  10         10.93         20.42         5.08 o                         
  -5   3  10      17307.07      16813.03       228.67 o                         
  -3   3  10        715.61        676.99        19.30 o                         
  -1   3  10      34428.09      33449.32       214.45 o                         
   1   3  10         21.10         24.68         4.08 o                         
   3   3  10      12904.35      12352.34        78.86 o                         
   5   3  10       6548.27       6728.98       133.22 o                         
   7   3  10        695.23        608.93        41.08 o                         
   9   3  10      16407.99      15944.88       280.77 o                         
 -14   4  10       4211.63       4554.22        79.02 o                         
 -12   4  10         21.78         21.85         7.27 o                         
 -10   4  10       8537.03       8811.39       129.33 o                         
  -8   4  10       1114.01       1097.71        21.59 o                         
  -6   4  10       7858.54       7826.30        82.88 o                         
  -4   4  10      19042.31      18884.59       202.26 o                         
  -2   4  10       6179.20       5829.17        66.88 o                         
   0   4  10      18735.08      17748.21       104.96 o                         
   2   4  10         43.27         85.38        10.96 o                         
   4   4  10       2605.47       2679.69        47.67 o                         
   6   4  10       7354.43       7471.29       128.49 o                         
   8   4  10       3682.77       3786.55        69.26 o                         
  10   4  10       4209.72       4048.51        80.75 o                         
 -13   5  10       1890.36       2040.84        41.57 o                         
 -11   5  10       4408.38       4478.72        80.47 o                         
  -9   5  10       4325.68       4547.44        48.33 o                         
  -7   5  10       6053.15       6279.33        83.38 o                         
  -5   5  10      20530.49      20209.16       166.28 o                         
  -3   5  10       1326.91       1438.64        21.58 o                         
  -1   5  10      12648.51      12218.85       126.34 o                         
   1   5  10       2358.02       2374.62        26.36 o                         
   3   5  10      10114.92       9971.32       117.38 o                         
   5   5  10       1431.11       1328.83        45.57 o                         
   7   5  10       4269.70       4326.18        61.37 o                         
   9   5  10       2661.65       2556.56        36.38 o                         
 -12   6  10        280.05        367.13        24.47 o                         
 -10   6  10       8018.11       8094.50        76.93 o                         
  -8   6  10       3147.94       3192.36        47.32 o                         
  -6   6  10       8102.17       8091.34        78.83 o                         
  -4   6  10         45.72         65.22         7.61 o                         
  -2   6  10       2780.65       2727.64        49.71 o                         
   0   6  10       4597.01       4648.50        69.98 o                         
   2   6  10         33.74         43.67         6.70 o                         
   4   6  10      21438.08      21500.23       265.06 o                         
   6   6  10        142.50        138.99        18.54 o                         
   8   6  10       5066.88       5031.53        69.51 o                         
 -11   7  10        429.37        540.12        15.95 o                         
  -9   7  10       5702.59       5969.12        60.78 o                         
  -7   7  10       1719.40       1791.55        31.67 o                         
  -5   7  10       6260.82       6294.70        65.47 o                         
  -3   7  10        261.78        308.93        15.55 o                         
  -1   7  10       1848.08       2050.93        36.98 o                         
   1   7  10       4357.97       4425.46        58.13 o                         
   3   7  10       2798.11       2891.46        67.94 o                         
   5   7  10       4896.23       4851.32        78.52 o                         
   7   7  10       1991.61       1939.22        88.50 o                         
 -10   8  10       2316.82       2464.54        27.69 o                         
  -8   8  10        296.45        303.61        11.55 o                         
  -6   8  10        873.07        965.66        21.22 o                         
  -4   8  10       3123.40       3078.35        51.16 o                         
  -2   8  10       1450.55       1426.83        25.51 o                         
   0   8  10       6766.98       6661.37        88.04 o                         
   2   8  10        253.70        255.04        12.72 o                         
   4   8  10       2400.93       2435.52        63.09 o                         
  -7   9  10         37.47         48.93         4.76 o                         
  -5   9  10       2721.71       2583.27        44.41 o                         
  -3   9  10        169.93        159.67         9.94 o                         
  -1   9  10       2823.39       2721.33        51.18 o                         
   1   9  10          6.40          7.98         3.57 o                         
 -15   1  11        696.37        610.00        13.72 o                         
 -13   1  11       1569.78       1548.04        26.65 o                         
 -11   1  11        939.73        876.31        25.33 o                         
  -9   1  11        955.90        971.06        15.03 o                         
  -7   1  11        168.79        165.74         7.94 o                         
  -5   1  11        611.05        694.07        13.90 o                         
  -3   1  11       1723.08       1728.30        19.27 o                         
  -1   1  11       2017.58       1907.05        17.70 o                         
   1   1  11        305.46        404.21        10.41 o                         
   3   1  11        161.10        204.41         5.39 o                         
   5   1  11        652.92        615.60        10.07 o                         
   7   1  11         12.74         39.95         4.04 o                         
   9   1  11        879.41        884.83        13.98 o                         
 -16   2  11        548.25        459.61        45.28 o                         
 -14   2  11       1412.19       1409.54        23.49 o                         
 -12   2  11       1502.62       1477.35        29.33 o                         
 -10   2  11       3018.02       3195.94        44.49 o                         
  -8   2  11        227.22        237.13         8.54 o                         
  -6   2  11       1525.90       1484.15        26.54 o                         
  -4   2  11       3820.64       3924.44        35.46 o                         
  -2   2  11       1152.64       1149.94        16.64 o                         
   0   2  11       1609.07       1469.16        21.87 o                         
   2   2  11       6907.55       7045.80        57.30 o                         
   4   2  11       1736.80       1699.28        21.52 o                         
   6   2  11         36.21         43.23         3.91 o                         
   8   2  11         30.01         27.85         3.60 o                         
  10   2  11        399.56        364.90        11.05 o                         
 -15   3  11       1472.06       1421.02        25.77 o                         
 -13   3  11          5.53         17.24         7.48 o                         
 -11   3  11       2288.37       2180.68        50.67 o                         
  -9   3  11       2541.36       2487.60        42.29 o                         
  -7   3  11       7210.10       6913.21        96.80 o                         
  -5   3  11          2.84          3.44         3.47 o                         
  -3   3  11       1303.84       1378.30        29.40 o                         
  -1   3  11       2100.56       2159.75        27.68 o                         
   1   3  11        733.09        730.14        14.63 o                         
   3   3  11       2284.55       2339.38        26.62 o                         
   5   3  11        290.58        324.49        19.46 o                         
   7   3  11        903.06        914.60        31.57 o                         
   9   3  11        109.03        130.08        13.90 o                         
 -14   4  11        234.09        252.24        13.46 o                         
 -12   4  11          4.65         11.56         7.97 o                         
 -10   4  11       2231.91       2250.36        64.39 o                         
  -8   4  11       1842.57       1912.10        26.36 o                         
  -6   4  11       7347.29       7204.03        59.88 o                         
  -4   4  11       1174.52       1195.17        16.06 o                         
  -2   4  11       4987.82       4908.84        39.14 o                         
   0   4  11        278.15        251.57         8.22 o                         
   2   4  11       1458.23       1453.36        28.24 o                         
   4   4  11      10956.23      10880.99       126.01 o                         
   6   4  11         30.84         37.41        10.87 o                         
   8   4  11       1330.12       1386.56        36.45 o                         
 -13   5  11        108.49        106.15         9.33 o                         
 -11   5  11         68.19         54.90        10.14 o                         
  -9   5  11       4063.90       4068.12        44.98 o                         
  -7   5  11       2529.22       2581.96        33.55 o                         
  -5   5  11      10313.49      10274.22        86.66 o                         
  -3   5  11       1647.69       1602.11        23.20 o                         
  -1   5  11          6.10         21.10         5.22 o                         
   1   5  11        163.07        166.23         9.05 o                         
   3   5  11         48.57         79.22        12.97 o                         
   5   5  11        270.37        288.01        19.96 o                         
   7   5  11       5995.37       6058.40        75.18 o                         
 -12   6  11       1749.26       1852.45        33.72 o                         
 -10   6  11       1230.46       1266.06        23.40 o                         
  -8   6  11        254.34        267.16        10.51 o                         
  -6   6  11        790.88        808.08        23.50 o                         
  -4   6  11       1250.24       1320.87        23.30 o                         
  -2   6  11       2413.56       2433.78        40.58 o                         
   0   6  11        199.33        225.07        14.12 o                         
   2   6  11        854.58        889.64        22.73 o                         
   4   6  11        756.85        790.32        33.45 o                         
   6   6  11       1301.00       1243.20        26.55 o                         
   8   6  11        135.75        123.03        11.80 o                         
 -11   7  11       1212.70       1242.77        18.99 o                         
  -9   7  11         35.94         34.12         6.49 o                         
  -7   7  11       2509.13       2540.61        39.34 o                         
  -5   7  11       2318.14       2353.53        31.34 o                         
  -3   7  11       2172.64       2110.56        37.76 o                         
  -1   7  11       7292.04       7341.50        82.94 o                         
   1   7  11       1192.72       1221.64        31.06 o                         
   3   7  11       3570.27       3705.10        94.49 o                         
   5   7  11          5.43         13.98         5.64 o                         
 -10   8  11       3038.44       3106.29        35.32 o                         
  -8   8  11       1620.26       1717.80        26.29 o                         
  -6   8  11       1103.93       1119.94        32.54 o                         
  -4   8  11        647.46        641.50        18.03 o                         
  -2   8  11       3511.25       3783.96        50.49 o                         
   0   8  11       1446.95       1478.81        33.73 o                         
   2   8  11       6176.31       6166.57       128.93 o                         
   4   8  11        285.50        270.89        17.44 o                         
  -7   9  11       1179.10       1144.90        25.24 o                         
  -5   9  11        198.34        192.31        12.49 o                         
  -3   9  11         39.20         36.72         5.82 o                         
  -1   9  11       1544.72       1531.47        34.40 o                         
   1   9  11        465.11        460.72        22.26 o                         
 -16   0  12       9776.43       9059.18       140.16 o                         
 -14   0  12       1363.93       1324.49        29.68 o                         
 -12   0  12       6444.68       6822.51       108.82 o                         
 -10   0  12       2303.84       2124.02        78.79 o                         
  -8   0  12       3348.99       3242.82        44.67 o                         
  -6   0  12      17734.01      17036.87       170.23 o                         
  -4   0  12      52685.52      55674.10       406.99 o                         
  -2   0  12      19683.71      19695.75       139.67 o                         
   0   0  12      12307.70      12627.64       116.62 o                         
   2   0  12       1631.67       1674.97        20.00 o                         
   4   0  12       7608.71       7675.10        62.41 o                         
   6   0  12       6819.90       6933.42        70.09 o                         
   8   0  12       4564.10       4852.28        58.11 o                         
  10   0  12      14025.87      13717.10       140.16 o                         
 -15   1  12       2214.25       2080.67        39.10 o                         
 -13   1  12       5444.96       5432.35        57.77 o                         
 -11   1  12       6326.11       6551.85       110.53 o                         
  -9   1  12         53.25         78.01         6.13 o                         
  -7   1  12      25189.05      24780.97       171.64 o                         
  -5   1  12       3279.18       3345.99        35.06 o                         
  -3   1  12      32695.52      32781.38       151.44 o                         
  -1   1  12       1717.59       1811.58        18.71 o                         
   1   1  12      18623.84      19022.22        99.65 o                         
   3   1  12      10483.09      10278.60        52.07 o                         
   5   1  12       3300.62       3263.85        27.02 o                         
   7   1  12      17150.12      16861.91       102.53 o                         
   9   1  12        420.36        485.18        12.43 o                         
 -16   2  12       4197.35       3744.92       173.08 o                         
 -14   2  12         78.94        106.64         6.94 o                         
 -12   2  12      16523.87      16096.46       182.13 o                         
 -10   2  12       1740.25       1753.95        32.13 o                         
  -8   2  12      23477.55      22465.36       170.69 o                         
  -6   2  12       6830.21       6611.60        78.95 o                         
  -4   2  12       2484.46       2186.00        26.20 o                         
  -2   2  12      21400.86      21124.50       127.07 o                         
   0   2  12        414.06        413.11        10.42 o                         
   2   2  12      27743.74      27773.22       174.79 o                         
   4   2  12        110.25        138.07         6.18 o                         
   6   2  12       9780.04      10193.92        73.87 o                         
   8   2  12       1624.49       1672.57        21.16 o                         
  10   2  12        969.03        912.74        28.88 o                         
 -15   3  12       3061.27       3103.96       100.66 o                         
 -13   3  12       1772.84       1836.31        36.40 o                         
 -11   3  12      13718.62      13478.96       161.81 o                         
  -9   3  12      12756.47      12550.27       104.59 o                         
  -7   3  12      23179.29      22614.72       132.49 o                         
  -5   3  12         24.72         37.74         4.25 o                         
  -3   3  12       8914.34       8794.22       118.76 o                         
  -1   3  12      16653.17      16055.58       184.40 o                         
   1   3  12      11654.18      11185.79       115.30 o                         
   3   3  12       8047.01       7890.22        84.86 o                         
   5   3  12       7965.73       7861.60       121.64 o                         
   7   3  12       2992.45       3028.11        84.38 o                         
   9   3  12        154.19        175.57        10.57 o                         
 -14   4  12        257.88        313.94        18.09 o                         
 -12   4  12      10483.95      10271.53       185.50 o                         
 -10   4  12       3576.94       3756.14        60.61 o                         
  -8   4  12       6138.54       5943.86        69.87 o                         
  -6   4  12        939.98        906.36        17.53 o                         
  -4   4  12       1494.97       1513.40        17.89 o                         
  -2   4  12      13737.83      13486.41        87.70 o                         
   0   4  12       1129.42       1160.55        19.44 o                         
   2   4  12      38811.22      38045.35       415.95 o                         
   4   4  12        344.83        368.74        16.56 o                         
   6   4  12       8699.19       8464.32       100.84 o                         
   8   4  12        205.29        220.99        12.58 o                         
 -13   5  12       1892.46       1974.43        97.16 o                         
 -11   5  12       3977.57       4169.52       113.13 o                         
  -9   5  12        899.11        956.06        24.89 o                         
  -7   5  12       5603.86       5608.79        55.45 o                         
  -5   5  12       1521.50       1642.81        26.36 o                         
  -3   5  12      10127.21      10284.71        71.88 o                         
  -1   5  12        694.28        702.00        19.56 o                         
   1   5  12       1723.53       1823.04        37.19 o                         
   3   5  12       3794.83       3836.19        60.05 o                         
   5   5  12        469.37        475.51        19.52 o                         
   7   5  12       4859.09       4780.93        60.71 o                         
 -12   6  12       2736.46       2973.00       121.31 o                         
 -10   6  12        763.46        755.36        17.56 o                         
  -8   6  12       2961.04       2981.19        41.00 o                         
  -6   6  12      19732.59      19164.35       175.12 o                         
  -4   6  12       6528.91       6488.61        75.88 o                         
  -2   6  12      11137.90      11491.38       164.55 o                         
   0   6  12       2048.98       1997.31        41.57 o                         
   2   6  12       1847.82       1883.60        38.97 o                         
   4   6  12       4192.61       4236.01        72.83 o                         
   6   6  12       2331.63       2384.31        57.67 o                         
 -11   7  12        635.81        643.04        12.76 o                         
  -9   7  12         38.60         35.58         4.02 o                         
  -7   7  12       9193.47       9125.20        75.76 o                         
  -5   7  12       1854.05       1832.92        33.59 o                         
  -3   7  12      14247.34      14076.52       184.60 o                         
  -1   7  12        278.64        283.05        15.31 o                         
   1   7  12       2318.32       2296.70        48.46 o                         
   3   7  12       1090.40       1081.96        43.25 o                         
   5   7  12        481.41        457.10        33.76 o                         
 -10   8  12         74.84         84.83         4.99 o                         
  -8   8  12       3109.03       3390.49        47.53 o                         
  -6   8  12        210.33        229.64         9.32 o                         
  -4   8  12        705.02        733.77        18.72 o                         
  -2   8  12        331.71        386.44        13.83 o                         
   0   8  12        172.23        166.52        10.53 o                         
   2   8  12       2339.26       2475.77        65.52 o                         
  -5   9  12         18.98         24.92         6.04 o                         
  -3   9  12        735.23        638.16        27.37 o                         
  -1   9  12       2739.59       2434.32        51.69 o                         
 -15   1  13        852.31        782.60        16.92 o                         
 -13   1  13         22.30         31.59         6.17 o                         
 -11   1  13         54.28         70.72        11.05 o                         
  -9   1  13       2262.42       2222.48        37.49 o                         
  -7   1  13         32.64         41.63         4.14 o                         
  -5   1  13       2669.60       2758.47        25.84 o                         
  -3   1  13        347.04        258.11         7.62 o                         
  -1   1  13          8.97         10.30         2.10 o                         
   1   1  13       1116.70       1152.18        10.18 o                         
   3   1  13        282.15        305.63         6.69 o                         
   5   1  13        239.23        308.78         7.56 o                         
   7   1  13       4016.74       3950.18        31.95 o                         
   9   1  13        238.85        298.07         6.67 o                         
 -14   2  13        112.54        110.02         7.68 o                         
 -12   2  13        791.49        717.23        22.87 o                         
 -10   2  13          0.93          8.33         7.05 o                         
  -8   2  13       3969.07       3892.22        44.63 o                         
  -6   2  13       2049.30       1993.01        21.30 o                         
  -4   2  13        489.36        496.64        12.51 o                         
  -2   2  13          2.88          7.50         2.98 o                         
   0   2  13         65.83         83.08         4.12 o                         
   2   2  13      13687.01      13765.30        90.15 o                         
   4   2  13       3443.92       3442.31        26.73 o                         
   6   2  13        760.69        744.63        12.29 o                         
   8   2  13       1489.09       1518.06        18.72 o                         
 -15   3  13         86.17         82.10         6.09 o                         
 -13   3  13          8.54         16.65         5.38 o                         
 -11   3  13       1579.67       1604.94        27.77 o                         
  -9   3  13          6.51         12.16         6.39 o                         
  -7   3  13       1157.33       1226.94        37.49 o                         
  -5   3  13        636.74        579.83        11.23 o                         
  -3   3  13       1768.75       1730.16        19.51 o                         
  -1   3  13       1290.45       1350.99        20.40 o                         
   1   3  13         12.49         37.11         4.12 o                         
   3   3  13         34.08         32.40         4.67 o                         
   5   3  13        950.64       1068.39        48.17 o                         
   7   3  13        283.12        315.20        23.16 o                         
   9   3  13        249.29        280.12        11.29 o                         
 -14   4  13       2117.70       2200.13        80.15 o                         
 -12   4  13       1325.08       1362.37        26.72 o                         
 -10   4  13        435.86        475.92        19.31 o                         
  -8   4  13       1150.59       1077.27        22.23 o                         
  -6   4  13       3724.27       3595.65        36.50 o                         
  -4   4  13       4072.94       4021.61        32.13 o                         
  -2   4  13        123.29        109.71         6.16 o                         
   0   4  13       6077.38       5862.34        58.13 o                         
   2   4  13        962.98        936.43        26.95 o                         
   4   4  13        417.95        431.71        18.07 o                         
   6   4  13       1200.34       1168.33        35.51 o                         
   8   4  13        113.71        110.49        11.44 o                         
 -13   5  13       1741.65       1701.28       110.74 o                         
 -11   5  13        587.68        623.90        26.05 o                         
  -9   5  13       1050.07       1086.11        22.67 o                         
  -7   5  13         28.07         32.90         4.72 o                         
  -5   5  13       3406.95       3356.18        34.00 o                         
  -3   5  13       8147.24       7817.15        94.88 o                         
  -1   5  13       3053.64       3294.59        55.45 o                         
   1   5  13       1466.88       1487.70        34.86 o                         
   3   5  13          9.66         16.96         5.91 o                         
   5   5  13        147.54        144.24         9.79 o                         
   7   5  13       1016.91       1022.97        25.16 o                         
 -12   6  13       1162.68       1259.64        92.71 o                         
 -10   6  13         46.67         60.29         5.75 o                         
  -8   6  13       2153.18       2235.75        26.40 o                         
  -6   6  13        301.63        263.04         9.53 o                         
  -4   6  13       2097.33       2306.26        39.16 o                         
  -2   6  13         19.74          7.83         8.04 o                         
   0   6  13       3459.27       3573.65        58.81 o                         
   2   6  13        893.61        953.26        31.78 o                         
   4   6  13        142.03        159.51        16.98 o                         
   6   6  13        948.28        989.19        41.12 o                         
 -11   7  13       1015.15       1043.62        25.46 o                         
  -9   7  13       2848.82       3053.08        34.11 o                         
  -7   7  13       2246.03       2233.01        34.63 o                         
  -5   7  13        114.80        136.46         9.50 o                         
  -3   7  13       1824.42       1891.88        68.59 o                         
  -1   7  13        192.38        196.39        12.72 o                         
   1   7  13       4198.19       4356.29       148.26 o                         
   3   7  13        119.17        117.40        14.20 o                         
   5   7  13       5194.78       4630.38        95.56 o                         
  -8   8  13       2314.16       2482.19        32.14 o                         
  -6   8  13       1208.94       1295.10        23.81 o                         
  -4   8  13       1525.43       1510.37        66.76 o                         
  -2   8  13        336.22        322.22        12.02 o                         
   0   8  13        731.39        719.49        24.96 o                         
   2   8  13       3989.97       4003.49        87.00 o                         
  -5   9  13       1802.46       1637.62        45.65 o                         
  -3   9  13       1103.87        984.60        19.75 o                         
 -16   0  14          6.08         17.87         4.39 o                         
 -14   0  14      20636.54      19143.71       235.07 o                         
 -12   0  14       1032.13        985.09        46.43 o                         
 -10   0  14      19436.44      18697.58       246.27 o                         
  -8   0  14       1142.57       1063.92        36.77 o                         
  -6   0  14         15.23         43.26         4.90 o                         
  -4   0  14      13385.28      13300.90       103.16 o                         
  -2   0  14        185.27        227.82         9.63 o                         
   0   0  14      49105.52      49201.65       202.75 o                         
   2   0  14       2300.37       2414.79        26.97 o                         
   4   0  14       9714.55      10155.82        78.32 o                         
   6   0  14        866.26        950.91        19.93 o                         
   8   0  14        543.73        531.69        13.64 o                         
 -15   1  14        848.74        818.53        15.17 o                         
 -13   1  14      10251.58       9975.42       144.90 o                         
 -11   1  14       6148.67       6157.44        82.80 o                         
  -9   1  14      21968.64      21725.22       182.70 o                         
  -7   1  14         32.20         49.02         4.26 o                         
  -5   1  14      21962.44      21656.12       108.72 o                         
  -3   1  14      10749.73      10646.48        52.65 o                         
  -1   1  14      12091.64      12044.99        45.09 o                         
   1   1  14       6989.23       6979.00        33.30 o                         
   3   1  14       5720.46       5749.46        36.41 o                         
   5   1  14       9181.88       9267.87        55.35 o                         
   7   1  14         16.17         31.54         3.04 o                         
   9   1  14       8641.82       8394.23        74.31 o                         
 -14   2  14       4211.40       4147.35        49.70 o                         
 -12   2  14       4340.45       4475.00        85.62 o                         
 -10   2  14       1930.46       1811.59        29.73 o                         
  -8   2  14      11716.29      11344.75       119.51 o                         
  -6   2  14       8174.50       8301.43        55.79 o                         
  -4   2  14      17647.97      17784.27        85.17 o                         
  -2   2  14       1651.61       1652.79        16.54 o                         
   0   2  14      18122.63      17776.01       142.54 o                         
   2   2  14       7390.57       7312.30        42.77 o                         
   4   2  14       8254.27       8445.42        60.76 o                         
   6   2  14       4744.00       4851.73        36.26 o                         
   8   2  14       4552.06       4531.44        54.97 o                         
 -15   3  14       3798.79       3553.52        60.07 o                         
 -13   3  14       1888.55       1981.89        37.03 o                         
 -11   3  14        221.75        265.70        11.11 o                         
  -9   3  14       9237.70       9075.88        85.13 o                         
  -7   3  14        432.23        449.85        11.52 o                         
  -5   3  14      21971.39      21737.29       125.35 o                         
  -3   3  14        871.49        891.10        14.08 o                         
  -1   3  14       5867.12       6135.27        56.80 o                         
   1   3  14       8168.39       8428.39        78.36 o                         
   3   3  14       2314.58       2348.64        34.20 o                         
   5   3  14      13110.58      13517.72       178.70 o                         
   7   3  14       1255.41       1297.52        45.23 o                         
 -14   4  14       5355.69       5295.37       304.48 o                         
 -12   4  14        328.81        346.58        15.27 o                         
 -10   4  14      12108.51      12101.00       138.65 o                         
  -8   4  14      15140.75      15028.13       121.21 o                         
  -6   4  14      12844.47      12773.99        93.16 o                         
  -4   4  14       9288.72       9112.57        64.34 o                         
  -2   4  14       3206.63       3130.28        40.61 o                         
   0   4  14       4626.46       4659.83        68.58 o                         
   2   4  14       1021.73       1031.85        35.24 o                         
   4   4  14       9488.63       9684.70       113.00 o                         
   6   4  14       1606.10       1554.43        68.65 o                         
 -13   5  14       2172.17       2217.59        43.69 o                         
 -11   5  14        412.49        477.69        22.37 o                         
  -9   5  14       7060.48       7135.08        91.69 o                         
  -7   5  14       1375.82       1373.90        23.31 o                         
  -5   5  14       9091.64       8815.59        76.49 o                         
  -3   5  14       5309.30       5123.05        64.30 o                         
  -1   5  14       6073.42       6235.66        65.29 o                         
   1   5  14       5885.93       5984.52       106.28 o                         
   3   5  14       1288.70       1282.72        29.97 o                         
   5   5  14       5520.76       5477.88        68.34 o                         
 -12   6  14        834.75        910.94        25.46 o                         
 -10   6  14       5785.43       6111.59        54.77 o                         
  -8   6  14        347.82        344.80        10.42 o                         
  -6   6  14          0.78         13.94         4.19 o                         
  -4   6  14       5272.68       5559.10        72.58 o                         
  -2   6  14          1.35          7.94         4.94 o                         
   0   6  14      14456.94      14799.91       160.86 o                         
   2   6  14        240.16        267.10        13.17 o                         
   4   6  14       4360.17       4321.22        75.21 o                         
 -11   7  14       1254.97       1322.34        23.94 o                         
  -9   7  14       1522.36       1670.46        20.54 o                         
  -7   7  14       1504.00       1449.41        22.03 o                         
  -5   7  14       2409.82       2388.99        37.76 o                         
  -3   7  14       2777.42       3077.96       158.18 o                         
  -1   7  14       3224.09       3489.03       125.85 o                         
   1   7  14       3757.22       3912.34       107.53 o                         
   3   7  14        106.01        141.51        16.04 o                         
  -8   8  14       2126.52       1978.74        21.98 o                         
  -6   8  14        755.57        833.34        17.82 o                         
  -4   8  14       3587.72       3543.30        63.06 o                         
  -2   8  14          2.43         13.73         5.19 o                         
   0   8  14       1923.54       1857.70        94.20 o                         
 -15   1  15        203.67        190.79         8.13 o                         
 -13   1  15        137.93        133.74         8.00 o                         
 -11   1  15       1060.77       1081.83        24.90 o                         
  -9   1  15          9.74         16.93         6.35 o                         
  -7   1  15          6.10         12.00         3.33 o                         
  -5   1  15       1479.25       1357.14        15.46 o                         
  -3   1  15       1539.67       1485.17        13.85 o                         
  -1   1  15         61.60         61.94         3.36 o                         
   1   1  15        164.86        181.93         4.87 o                         
   3   1  15         92.79        102.88         4.38 o                         
   5   1  15       4072.64       4046.15        30.13 o                         
   7   1  15       1248.32       1402.27        14.90 o                         
 -14   2  15         92.17         96.91         6.92 o                         
 -12   2  15         23.73         37.06         5.04 o                         
 -10   2  15        457.73        474.11        16.62 o                         
  -8   2  15       5192.77       4909.09       106.49 o                         
  -6   2  15       9619.37       9654.38        77.57 o                         
  -4   2  15          8.38         15.62         2.62 o                         
  -2   2  15       3879.10       3884.79        31.49 o                         
   0   2  15       9302.78       9276.04        58.50 o                         
   2   2  15         75.65         70.26         3.79 o                         
   4   2  15        385.76        396.39         8.29 o                         
   6   2  15        409.11        439.20         9.39 o                         
   8   2  15       3225.10       3098.71        47.48 o                         
 -15   3  15        498.79        462.92        15.30 o                         
 -13   3  15         37.67         50.73         5.21 o                         
 -11   3  15          1.91         12.15         4.71 o                         
  -9   3  15        247.34        253.67        11.00 o                         
  -7   3  15         13.96         17.76         5.35 o                         
  -5   3  15       1649.25       1579.77        20.97 o                         
  -3   3  15         77.06        109.70         5.97 o                         
  -1   3  15       3018.30       3143.03        48.47 o                         
   1   3  15       1378.86       1463.61        23.64 o                         
   3   3  15         11.49         20.12         4.53 o                         
   5   3  15         25.19         35.40        13.47 o                         
   7   3  15        967.86        961.53        34.78 o                         
 -14   4  15       1383.94       1234.67        85.40 o                         
 -12   4  15        493.02        454.38        17.07 o                         
 -10   4  15       3181.45       3294.95        41.84 o                         
  -8   4  15       2063.15       2110.26        27.44 o                         
  -6   4  15        103.17         97.51         6.35 o                         
  -4   4  15         32.97         50.47         5.54 o                         
  -2   4  15         97.03        129.89        10.86 o                         
   0   4  15       5837.24       5910.63        81.26 o                         
   2   4  15       2428.30       2552.83        58.55 o                         
   4   4  15        496.77        510.86        17.78 o                         
   6   4  15        327.89        302.00        19.51 o                         
 -13   5  15       2182.89       2252.25        42.96 o                         
 -11   5  15       3599.77       3773.30        69.64 o                         
  -9   5  15        388.98        397.62        11.11 o                         
  -7   5  15       1548.24       1604.52        25.32 o                         
  -5   5  15        252.79        282.19        11.77 o                         
  -3   5  15        634.94        665.38        19.94 o                         
  -1   5  15       4362.50       4633.93        59.75 o                         
   1   5  15        125.87        125.20        12.98 o                         
   3   5  15       4745.51       4819.17       193.16 o                         
   5   5  15        898.80        868.10        24.41 o                         
 -12   6  15         67.07         84.31        16.23 o                         
 -10   6  15       2218.44       2318.12        32.71 o                         
  -8   6  15         18.09         18.14         4.05 o                         
  -6   6  15       1066.98       1067.38        19.81 o                         
  -4   6  15       1464.09       1372.77        28.57 o                         
  -2   6  15       1386.55       1491.68        26.23 o                         
   0   6  15       3629.83       3724.37        57.35 o                         
   2   6  15       3688.11       3810.67        63.25 o                         
   4   6  15       4460.00       4189.13       219.77 o                         
  -9   7  15       1125.04       1231.27        19.19 o                         
  -7   7  15       3075.60       3007.82        33.21 o                         
  -5   7  15       4581.59       4779.69        57.38 o                         
  -3   7  15        907.84       1004.79        57.38 o                         
  -1   7  15        404.66        449.71        20.44 o                         
   1   7  15          0.17         12.42         5.46 o                         
   3   7  15        279.07        248.62        17.32 o                         
  -8   8  15       2377.98       2422.44        27.47 o                         
  -6   8  15       2348.91       2508.28        35.32 o                         
  -4   8  15         14.40         25.00         5.10 o                         
  -2   8  15       3009.23       2968.70        51.73 o                         
   0   8  15          8.50         20.69         4.95 o                         
 -14   0  16       3516.95       3256.51        48.15 o                         
 -12   0  16       5565.08       5364.67        89.37 o                         
 -10   0  16      17842.48      18066.96       498.14 o                         
  -8   0  16      13510.29      13307.64       184.83 o                         
  -6   0  16      10058.66       9859.09       160.81 o                         
  -4   0  16        175.54        141.80         7.04 o                         
  -2   0  16      14973.55      15103.72        94.63 o                         
   0   0  16      21617.73      21943.74       150.97 o                         
   2   0  16      21758.36      22283.28       148.86 o                         
   4   0  16       8599.43       8808.98        69.02 o                         
   6   0  16       6647.45       7082.01        64.54 o                         
 -15   1  16       4037.73       3830.49        51.59 o                         
 -13   1  16         73.96         59.97         6.02 o                         
 -11   1  16       9045.87       9066.62        95.06 o                         
  -9   1  16         69.97         73.83         8.05 o                         
  -7   1  16      21494.94      20690.73       243.65 o                         
  -5   1  16       4024.57       3933.76        31.44 o                         
  -3   1  16       6260.52       6421.21        35.01 o                         
  -1   1  16      11816.57      12016.82        60.43 o                         
   1   1  16       4808.63       4839.14        32.61 o                         
   3   1  16      10633.52      10831.83        57.90 o                         
   5   1  16       2542.15       2547.32        21.46 o                         
   7   1  16       4289.88       4173.54        28.17 o                         
 -14   2  16        433.51        456.61        15.07 o                         
 -12   2  16      10867.76      10710.40        94.53 o                         
 -10   2  16       7594.92       7562.03        83.61 o                         
  -8   2  16        277.69        271.93        12.90 o                         
  -6   2  16       9526.16       9374.39        73.19 o                         
  -4   2  16       2292.06       2396.45        22.46 o                         
  -2   2  16      17113.81      16968.58        82.99 o                         
   0   2  16       1148.30       1225.15        14.09 o                         
   2   2  16      10279.12      10448.93        56.23 o                         
   4   2  16       2660.36       2710.48        22.84 o                         
   6   2  16       1827.51       1833.43        24.89 o                         
 -13   3  16       1566.94       1543.48        26.63 o                         
 -11   3  16       7266.64       7201.43        91.18 o                         
  -9   3  16        269.63        263.92        11.10 o                         
  -7   3  16      12889.74      13062.00       112.91 o                         
  -5   3  16       7902.38       7740.90        68.81 o                         
  -3   3  16      11999.31      12107.76       106.20 o                         
  -1   3  16       4068.15       4198.60        56.13 o                         
   1   3  16        319.34        332.35        11.13 o                         
   3   3  16       4712.09       4677.68        66.62 o                         
   5   3  16       1437.14       1396.26        33.95 o                         
   7   3  16      12715.95      12417.58       207.86 o                         
 -14   4  16        501.04        528.04        16.39 o                         
 -12   4  16       3470.37       3602.89        55.06 o                         
 -10   4  16       1774.00       1815.92        28.82 o                         
  -8   4  16        607.08        640.76        13.36 o                         
  -6   4  16      15087.53      15459.18       109.56 o                         
  -4   4  16        282.71        255.40        11.01 o                         
  -2   4  16      19434.81      20097.40       223.99 o                         
   0   4  16         22.74         73.19         8.56 o                         
   2   4  16       4007.98       4000.09        75.67 o                         
   4   4  16       4635.11       4583.51        60.75 o                         
   6   4  16        455.88        406.38        19.66 o                         
 -13   5  16         56.18         47.07        31.33 o                         
 -11   5  16       6266.94       6741.11       102.09 o                         
  -9   5  16         10.95         23.38         4.38 o                         
  -7   5  16       7780.27       7910.56        80.63 o                         
  -5   5  16       2267.33       2358.05        31.77 o                         
  -3   5  16       5380.26       5480.96        67.30 o                         
  -1   5  16       9884.12       9874.94       139.93 o                         
   1   5  16       1194.00       1186.98        36.31 o                         
   3   5  16       6533.35       6373.65       308.98 o                         
   5   5  16        180.50        208.64        15.54 o                         
 -12   6  16       2519.86       2619.07        61.79 o                         
 -10   6  16       3637.53       3723.86        36.54 o                         
  -8   6  16       6401.35       6628.17        64.39 o                         
  -6   6  16       2844.80       2798.92        36.99 o                         
  -4   6  16          0.79         10.81         4.60 o                         
  -2   6  16       1011.35       1165.75        24.85 o                         
   0   6  16       1866.73       1854.67        44.59 o                         
   2   6  16       5851.69       5886.36        87.88 o                         
   4   6  16         88.87         69.24         9.73 o                         
  -9   7  16        882.27        923.62        16.87 o                         
  -7   7  16       1132.42       1262.13        18.76 o                         
  -5   7  16          8.90         22.99         4.82 o                         
  -3   7  16        679.46        654.41        24.19 o                         
  -1   7  16       3347.22       3358.32       187.72 o                         
   1   7  16        950.83        980.88        34.30 o                         
  -6   8  16       3585.98       3602.95        48.24 o                         
  -4   8  16          1.62          0.89         3.60 o                         
  -2   8  16       3781.33       3399.68        74.51 o                         
 -15   1  17       1009.50        945.82        16.69 o                         
 -13   1  17       1014.92        979.41        21.14 o                         
 -11   1  17       1236.12       1311.90        24.66 o                         
  -9   1  17        179.96        197.00        11.27 o                         
  -7   1  17        405.45        443.41        31.34 o                         
  -5   1  17       2087.12       2162.41        31.36 o                         
  -3   1  17       2165.43       2156.05        23.26 o                         
  -1   1  17        281.63        301.07         6.57 o                         
   1   1  17         11.48         17.91         2.88 o                         
   3   1  17        317.95        318.61         6.90 o                         
   5   1  17        292.00        326.14         7.96 o                         
 -14   2  17        272.87        257.32         9.65 o                         
 -12   2  17        381.90        397.69        12.61 o                         
 -10   2  17       4534.27       4746.74        67.68 o                         
  -8   2  17       1375.98       1429.98        25.84 o                         
  -6   2  17         64.04         55.46         6.94 o                         
  -4   2  17        180.14        187.56         6.79 o                         
  -2   2  17       5517.54       5546.20        41.72 o                         
   0   2  17       1330.12       1393.80        15.79 o                         
   2   2  17          4.55         18.02         3.70 o                         
   4   2  17        175.77        168.98         5.77 o                         
   6   2  17        291.52        273.47        12.10 o                         
 -13   3  17        906.21        911.53        25.20 o                         
 -11   3  17        380.42        398.04        16.70 o                         
  -9   3  17       1024.18       1059.34        21.74 o                         
  -7   3  17        170.55        202.61         9.97 o                         
  -5   3  17        612.69        629.24        15.42 o                         
  -3   3  17       1354.40       1518.90        26.89 o                         
  -1   3  17       1203.45       1265.63        27.55 o                         
   1   3  17       2973.07       3030.27        35.89 o                         
   3   3  17          0.06         -0.44         5.75 o                         
   5   3  17        245.40        243.48        16.17 o                         
 -12   4  17        164.09        166.86        10.07 o                         
 -10   4  17       1594.78       1608.48        26.24 o                         
  -8   4  17       5423.29       5497.25        46.45 o                         
  -6   4  17        534.32        491.26        14.93 o                         
  -4   4  17       1147.00       1265.97        24.53 o                         
  -2   4  17        399.11        398.91        17.90 o                         
   0   4  17          4.46         10.93         4.55 o                         
   2   4  17       2544.55       2501.84        53.83 o                         
   4   4  17         52.87         59.85        10.61 o                         
 -11   5  17       1333.37       1401.87        28.18 o                         
  -9   5  17         72.71         89.80         5.62 o                         
  -7   5  17       3987.13       4160.32        44.06 o                         
  -5   5  17        737.31        768.05        16.83 o                         
  -3   5  17       1373.37       1432.23        28.94 o                         
  -1   5  17       1764.96       1695.69        34.46 o                         
   1   5  17        479.25        478.04        21.40 o                         
   3   5  17       2323.76       2159.30        63.94 o                         
 -10   6  17        852.49        974.39        21.43 o                         
  -8   6  17       2984.52       3018.52        36.26 o                         
  -6   6  17        327.80        336.33        10.39 o                         
  -4   6  17       2706.76       2703.09        39.80 o                         
  -2   6  17        349.37        388.19        13.41 o                         
   0   6  17        273.60        285.10        15.65 o                         
   2   6  17        634.94        629.68        27.26 o                         
  -9   7  17        502.24        636.83        11.88 o                         
  -7   7  17        423.55        487.31        11.52 o                         
  -5   7  17         51.97         64.90         6.74 o                         
  -3   7  17       2870.85       2761.29        74.71 o                         
  -1   7  17         20.29         15.58         7.33 o                         
 -14   0  18       4586.72       4187.85        71.72 o                         
 -12   0  18       9049.23       8694.11       127.44 o                         
 -10   0  18       1847.09       1837.07        46.18 o                         
  -8   0  18      26681.61      25498.43       439.01 o                         
  -6   0  18        340.49        357.72        14.92 o                         
  -4   0  18      20876.86      20629.67       200.30 o                         
  -2   0  18       7698.04       8033.87        61.96 o                         
   0   0  18       9624.61      10207.16        73.87 o                         
   2   0  18       6628.42       6726.42        56.64 o                         
   4   0  18       1526.54       1560.81        35.22 o                         
   6   0  18      10447.01      10179.23       101.80 o                         
 -15   1  18        288.13        267.12        16.51 o                         
 -13   1  18       3858.66       3865.27        38.48 o                         
 -11   1  18        139.39        162.93         9.92 o                         
  -9   1  18      10472.57      10485.53       135.18 o                         
  -7   1  18       3490.75       3506.81        49.00 o                         
  -5   1  18      14163.58      14219.91       178.28 o                         
  -3   1  18       7861.47       8053.68        46.93 o                         
  -1   1  18         27.03         38.86         3.11 o                         
   1   1  18       5210.53       5341.78        35.93 o                         
   3   1  18        646.22        665.95         9.30 o                         
   5   1  18      10881.13      11110.87        62.81 o                         
 -14   2  18       6263.38       5840.55        81.38 o                         
 -12   2  18       4021.25       3976.00        56.07 o                         
 -10   2  18       9977.70      10346.27       142.00 o                         
  -8   2  18       9443.57       9597.03        88.44 o                         
  -6   2  18         75.66         69.15         7.46 o                         
  -4   2  18      10727.24      10805.77        72.15 o                         
  -2   2  18       2562.46       2722.56        24.46 o                         
   0   2  18      15181.96      15482.29        79.96 o                         
   2   2  18       3068.57       3174.62        24.17 o                         
   4   2  18       4001.50       4048.39        39.65 o                         
 -13   3  18       8711.48       8539.72       116.53 o                         
 -11   3  18         39.76         53.87         7.54 o                         
  -9   3  18       8930.08       9143.49        84.32 o                         
  -7   3  18       1594.24       1743.06        32.07 o                         
  -5   3  18       3115.64       3033.96        40.55 o                         
  -3   3  18      18560.60      18540.90       159.90 o                         
  -1   3  18       4662.41       4674.39        62.23 o                         
   1   3  18      13015.28      12907.38       107.82 o                         
   3   3  18       4196.74       4318.83       101.44 o                         
   5   3  18       2848.58       2744.45        53.59 o                         
 -12   4  18       5610.00       5652.19        69.16 o                         
 -10   4  18       3342.38       3510.22        41.02 o                         
  -8   4  18       2007.92       2007.13        33.80 o                         
  -6   4  18         80.42        110.21        25.90 o                         
  -4   4  18       3078.24       3308.79        42.40 o                         
  -2   4  18       4629.16       4579.54        61.99 o                         
   0   4  18       9195.00       9002.61       133.05 o                         
   2   4  18       2953.69       2821.38        54.55 o                         
   4   4  18       2789.76       2712.79        62.99 o                         
 -11   5  18        780.70        843.03        19.97 o                         
  -9   5  18       4595.38       4693.55        54.72 o                         
  -7   5  18       1638.49       1736.72        24.89 o                         
  -5   5  18       3955.57       4002.00        46.42 o                         
  -3   5  18       2473.71       2485.19        44.60 o                         
  -1   5  18       1457.56       1517.55        33.43 o                         
   1   5  18       5533.16       5555.69        85.70 o                         
   3   5  18         53.68         38.67         5.42 o                         
 -10   6  18         10.35         18.11         4.05 o                         
  -8   6  18       7832.00       7948.66        70.05 o                         
  -6   6  18       1101.43       1119.72        18.12 o                         
  -4   6  18       9696.76       9627.01        93.90 o                         
  -2   6  18        257.06        239.45         8.90 o                         
   0   6  18        550.56        451.52        17.90 o                         
   2   6  18       2674.19       2555.52        60.70 o                         
  -7   7  18       3629.97       3642.17        35.90 o                         
  -5   7  18       5139.55       5451.80       101.01 o                         
  -3   7  18       1404.12       1258.85        23.65 o                         
  -1   7  18        272.59        291.87        17.47 o                         
 -13   1  19         30.98         32.58         4.36 o                         
 -11   1  19        617.51        612.77        15.78 o                         
  -9   1  19         73.33        103.20        12.63 o                         
  -7   1  19        910.69        930.14        22.71 o                         
  -5   1  19        432.22        428.79        11.32 o                         
  -3   1  19         28.04         26.72         3.05 o                         
  -1   1  19       2754.10       2778.97        24.83 o                         
   1   1  19        489.86        505.32         8.85 o                         
   3   1  19       1430.65       1442.32        13.20 o                         
   5   1  19       2124.02       2053.16        20.56 o                         
 -14   2  19         65.19         52.63         9.28 o                         
 -12   2  19       1612.92       1628.71        24.38 o                         
 -10   2  19       2164.32       2284.21        42.44 o                         
  -8   2  19         52.18         56.18         6.16 o                         
  -6   2  19          1.02          7.00         4.78 o                         
  -4   2  19        317.97        299.32         7.31 o                         
  -2   2  19       1544.80       1516.44        17.28 o                         
   0   2  19       1913.10       1946.95        18.33 o                         
   2   2  19         49.80         62.88         3.40 o                         
   4   2  19        919.06        986.67        24.43 o                         
 -13   3  19        494.46        492.78        22.46 o                         
 -11   3  19        247.89        238.77        12.33 o                         
  -9   3  19       1546.83       1542.54        25.60 o                         
  -7   3  19          8.64         14.95         5.30 o                         
  -5   3  19        989.46       1002.26        21.18 o                         
  -3   3  19        429.46        464.62        14.23 o                         
  -1   3  19        668.89        693.55        18.98 o                         
   1   3  19        242.57        261.97        10.83 o                         
   3   3  19       1709.52       1640.56        50.14 o                         
 -12   4  19         59.97         73.31         7.91 o                         
 -10   4  19         11.55          8.89         4.26 o                         
  -8   4  19        733.04        774.84        22.46 o                         
  -6   4  19       2422.60       2354.34        33.48 o                         
  -4   4  19       3515.25       3437.10        42.35 o                         
  -2   4  19       2091.16       2172.64        35.32 o                         
   0   4  19         13.52         16.32         4.37 o                         
   2   4  19          3.79          3.49         6.33 o                         
 -11   5  19         83.76         93.26         7.77 o                         
  -9   5  19       1057.22       1113.91        21.22 o                         
  -7   5  19         16.37         10.60         4.07 o                         
  -5   5  19       3077.77       3379.44        41.81 o                         
  -3   5  19       1004.16        969.08        25.35 o                         
  -1   5  19        422.01        441.67        13.22 o                         
   1   5  19         98.47         99.51         8.63 o                         
 -10   6  19        689.60        644.90        17.80 o                         
  -8   6  19        379.62        400.57         9.28 o                         
  -6   6  19        329.89        380.93         9.61 o                         
  -4   6  19        456.85        507.96        13.70 o                         
  -2   6  19       1579.16       1575.96        35.35 o                         
   0   6  19       1925.48       2007.59        37.30 o                         
  -5   7  19       1860.16       1716.59        54.07 o                         
  -3   7  19        957.37        795.66        28.43 o                         
 -14   0  20       1621.90       1547.08        43.62 o                         
 -12   0  20      21823.12      21621.49       918.69 o                         
 -10   0  20       4668.36       4704.78       212.81 o                         
  -8   0  20          5.88          9.56         8.25 o                         
  -6   0  20       4692.39       4904.54        84.15 o                         
  -4   0  20       4132.18       4276.53        55.51 o                         
  -2   0  20      10623.50      10569.87        83.08 o                         
   0   0  20         87.79         94.37         6.18 o                         
   2   0  20       4683.53       4715.41        40.22 o                         
   4   0  20       1269.24       1273.57        23.87 o                         
 -13   1  20        662.33        655.85        14.97 o                         
 -11   1  20       4161.08       4278.71       110.07 o                         
  -9   1  20       1675.59       1773.86        45.57 o                         
  -7   1  20       4860.20       4806.94        59.32 o                         
  -5   1  20      14757.65      14849.42       233.43 o                         
  -3   1  20       3000.67       3044.61        24.21 o                         
  -1   1  20      13347.79      13325.43        67.67 o                         
   1   1  20        198.36        222.53         5.57 o                         
   3   1  20       3794.53       3796.26        24.54 o                         
 -12   2  20         60.75         56.53         7.86 o                         
 -10   2  20      12847.85      13292.03       180.76 o                         
  -8   2  20          6.80         22.55         5.21 o                         
  -6   2  20       9995.37      10342.41       103.22 o                         
  -4   2  20         24.34         44.59         4.13 o                         
  -2   2  20       7781.72       7786.62        49.46 o                         
   0   2  20       6953.19       7019.92        41.05 o                         
   2   2  20       4045.47       4083.31        34.79 o                         
 -13   3  20        534.51        562.87        24.34 o                         
 -11   3  20       6349.54       6402.99        77.07 o                         
  -9   3  20       1714.25       1840.75        27.27 o                         
  -7   3  20      11388.38      11497.11       128.33 o                         
  -5   3  20       3041.97       2970.67        38.47 o                         
  -3   3  20        137.33        187.02         9.04 o                         
  -1   3  20       6407.88       6277.29        68.46 o                         
   1   3  20       1198.81       1133.65        24.01 o                         
   3   3  20       6899.96       6418.25       120.43 o                         
 -12   4  20         85.15         64.49         9.17 o                         
 -10   4  20       9691.62       9393.01        88.65 o                         
  -8   4  20        110.02        125.41         9.35 o                         
  -6   4  20       9593.70       9482.68        84.39 o                         
  -4   4  20         49.31         62.61         5.73 o                         
  -2   4  20       3254.24       3261.70        43.08 o                         
   0   4  20       1974.46       2062.21        34.00 o                         
   2   4  20       2275.93       2175.13        54.24 o                         
  -9   5  20       1743.33       1757.14        30.04 o                         
  -7   5  20       2587.41       2744.26        32.76 o                         
  -5   5  20       4001.51       4006.97        42.78 o                         
  -3   5  20        629.74        628.41        15.73 o                         
  -1   5  20       2861.05       2735.03        34.19 o                         
   1   5  20         28.38         32.49         6.57 o                         
  -8   6  20         86.64         81.93         4.46 o                         
  -6   6  20       3647.83       3803.07        37.38 o                         
  -4   6  20       3280.70       3295.13        43.46 o                         
  -2   6  20       7265.98       7147.34       149.39 o                         
 -13   1  21         29.47         39.67         5.11 o                         
 -11   1  21        285.30        258.04        14.42 o                         
  -9   1  21          4.12          7.44         5.73 o                         
  -7   1  21        985.49        986.22        25.25 o                         
  -5   1  21       1508.04       1495.95        16.89 o                         
  -3   1  21       1859.75       1806.86        18.51 o                         
  -1   1  21       2497.27       2449.96        21.00 o                         
   1   1  21        418.30        435.73         6.94 o                         
   3   1  21        942.52        898.96        14.58 o                         
 -12   2  21        637.30        676.62        17.29 o                         
 -10   2  21       2070.30       2050.48        35.58 o                         
  -8   2  21       1188.66       1187.29        23.61 o                         
  -6   2  21       2103.68       2050.80        27.27 o                         
  -4   2  21       3762.63       3678.48        28.17 o                         
  -2   2  21          9.07         15.75         2.62 o                         
   0   2  21        182.04        180.68         5.59 o                         
   2   2  21        299.25        303.25        10.13 o                         
 -11   3  21        722.05        782.77        36.31 o                         
  -9   3  21          5.59          0.78         4.32 o                         
  -7   3  21       1729.49       1900.10        35.85 o                         
  -5   3  21          1.59         22.32         4.42 o                         
  -3   3  21        372.72        422.34        12.08 o                         
  -1   3  21         91.93         84.45         7.36 o                         
   1   3  21         51.21         62.44         5.37 o                         
 -10   4  21          1.79          6.10         3.24 o                         
  -8   4  21        105.33        110.41        10.39 o                         
  -6   4  21          9.80          8.43         3.72 o                         
  -4   4  21         93.96        105.03         6.31 o                         
  -2   4  21       4184.79       4320.27        55.49 o                         
   0   4  21        129.16        136.80         6.29 o                         
  -9   5  21        726.14        792.49        17.28 o                         
  -7   5  21         83.62         80.29         5.08 o                         
  -5   5  21       1514.13       1437.98        20.54 o                         
  -3   5  21       2403.58       2398.93        32.34 o                         
  -1   5  21        745.19        824.55        45.70 o                         
 -12   0  22       7793.89       7529.95       101.37 o                         
 -10   0  22       1008.32       1001.01        42.01 o                         
  -8   0  22       7843.10       8030.03       167.61 o                         
  -6   0  22         73.27         84.47         7.11 o                         
  -4   0  22       2988.51       3023.48        36.25 o                         
  -2   0  22       7564.79       7653.68        63.95 o                         
   0   0  22       7323.51       7407.39        59.22 o                         
   2   0  22       8482.01       8480.27       104.99 o                         
 -11   1  22       1720.56       1816.11        32.18 o                         
  -9   1  22       5744.71       5866.65       101.92 o                         
  -7   1  22       3902.30       3887.45        39.66 o                         
  -5   1  22        962.77       1024.83        18.00 o                         
  -3   1  22      14487.37      14200.24        74.88 o                         
  -1   1  22        456.41        473.97         7.71 o                         
   1   1  22       9091.73       9008.48        51.50 o                         
 -12   2  22       5910.01       5591.14       107.80 o                         
 -10   2  22        102.83        130.07         8.88 o                         
  -8   2  22       9197.88       9247.41       125.29 o                         
  -6   2  22       2651.75       2534.79        29.49 o                         
  -4   2  22       4704.66       4712.59        45.33 o                         
  -2   2  22        418.15        393.67         8.64 o                         
   0   2  22       2190.37       2154.71        32.67 o                         
 -11   3  22       2428.58       2274.43        57.27 o                         
  -9   3  22       1117.77       1121.55        23.17 o                         
  -7   3  22       6984.31       7079.56        82.94 o                         
  -5   3  22       3745.47       3669.08        44.95 o                         
  -3   3  22       3829.13       3917.54        45.53 o                         
  -1   3  22         79.12         86.51         6.37 o                         
 -10   4  22         29.33         28.69         7.08 o                         
  -8   4  22       6180.11       6261.66        71.94 o                         
  -6   4  22        698.86        691.35        18.48 o                         
  -4   4  22       8651.24       8680.89        80.41 o                         
  -2   4  22       1873.54       1853.76        29.20 o                         
  -7   5  22       3924.72       3708.93        40.47 o                         
  -5   5  22        540.02        546.39        10.55 o                         
  -3   5  22       5827.39       5343.81       103.44 o                         
 -11   1  23         19.62         19.56         4.39 o                         
  -9   1  23          4.35          8.10         3.68 o                         
  -7   1  23       1335.84       1335.87        17.82 o                         
  -5   1  23       2255.65       2263.46        26.58 o                         
  -3   1  23       2565.62       2419.89        21.26 o                         
  -1   1  23        151.47        152.13         3.97 o                         
 -10   2  23          0.30          5.71         4.72 o                         
  -8   2  23         32.93         27.25         3.84 o                         
  -6   2  23        112.73        113.10         9.52 o                         
  -4   2  23       1040.62       1062.68        16.29 o                         
  -2   2  23       1036.20       1081.95        26.48 o                         
  -9   3  23          1.78          5.68         2.98 o                         
  -7   3  23        153.14        148.39         8.43 o                         
  -5   3  23         60.29         75.28         5.51 o                         
  -3   3  23         44.37         71.79         5.01 o                         
  -8   4  23        854.23        826.18        16.86 o                         
  -6   4  23        966.34        983.05        14.83 o                         
  -4   4  23          2.03         11.84         2.49 o                         
 -10   0  24      13083.92      11919.46       145.30 o                         
  -8   0  24       4754.83       4493.86        68.62 o                         
  -6   0  24       8527.39       8443.69       113.07 o                         
  -4   0  24       1238.74       1116.26        27.45 o                         
  -2   0  24        176.71        176.20         9.52 o                         
  -9   1  24       5558.57       5067.00        50.22 o                         
  -7   1  24       3895.09       3594.85        33.45 o                         
  -5   1  24       4435.83       4307.46        46.90 o                         
  -3   1  24        431.67        418.09         8.59 o                         
  -8   2  24         93.90         90.90         9.51 o                         
  -6   2  24       3170.62       3084.22        73.28 o                         
  -4   2  24       4163.39       4121.34        60.23 o                         
  -7   3  24         22.36         14.44         4.30 o                         
  -5   3  24      11999.83      11149.78       120.67 o                         
  -7   1  25        530.94        426.89        13.60 o                         
  -5   1  25         44.89         42.80         5.13 o                         
                                                                                
