# Supplementary material for: Salt forms of a thio­amide: protonation of 1-(2,6-di­methyl­phen­yl)thio­urea
Source: Acta Crystallogr C Struct Chem. 2026 Feb 25;82(Pt 3):129–37. doi: 10.1107/S2053229626001804 (PMC12961746; doi:10.1107/S2053229626001804)
Supplement: Supplementary file 5 [file c-82-00129-DMPTHSO4Hsup5.hkl]

data_DMPTHSO4H                                                                  
_shelx_title ' '                                                                
_shelx_refln_list_code          4                                               
_shelx_F_calc_maximum      154.36                                               
_exptl_crystal_F_000       584.00                                               
_reflns_d_resolution_high  0.8136                                               
                                                                                
loop_                                                                           
 _space_group_symop_operation_xyz                                               
 'x, y, z'                                                                      
 '-x, y+1/2, -z+1/2'                                                            
 '-x, -y, -z'                                                                   
 'x, -y-1/2, z-1/2'                                                             
                                                                                
_cell_length_a    11.9033                                                       
_cell_length_b    13.3341                                                       
_cell_length_c     8.0321                                                       
_cell_angle_alpha  90.000                                                       
_cell_angle_beta  102.842                                                       
_cell_angle_gamma  90.000                                                       
                                                                                
_shelx_F_squared_multiplier     1.000                                           
                                                                                
loop_                                                                           
 _refln_index_h                                                                 
 _refln_index_k                                                                 
 _refln_index_l                                                                 
 _refln_F_squared_calc                                                          
 _refln_F_squared_meas                                                          
 _refln_F_squared_sigma                                                         
 _refln_observed_status                                                         
   1   0   0       2835.62       2334.28        83.66 o                         
   2   0   0       3430.92       3498.79        39.38 o                         
   3   0   0      23827.60      25995.15       588.75 o                         
   4   0   0       2477.12       2704.73        49.94 o                         
   5   0   0        128.69        179.99         3.83 o                         
   6   0   0         62.21         62.79         3.37 o                         
   7   0   0        715.46        758.34        13.59 o                         
   8   0   0         98.10         88.87         3.59 o                         
   9   0   0        871.54        978.88        15.52 o                         
  10   0   0          6.18          7.64         4.26 o                         
  11   0   0       2200.45       2314.70        65.12 o                         
  12   0   0        411.55        390.95        57.03 o                         
  13   0   0        196.30        161.70        11.99 o                         
  14   0   0        464.00        424.99        14.87 o                         
   1   1   0        440.28        470.66        10.01 o                         
   2   1   0       3347.60       3759.78        26.12 o                         
   3   1   0       4194.15       4694.66        47.49 o                         
   4   1   0         15.47         12.13         1.04 o                         
   5   1   0        836.85       1052.82        12.46 o                         
   6   1   0        104.68        133.70         2.89 o                         
   7   1   0          2.12          4.08         1.45 o                         
   8   1   0        455.68        500.31         6.35 o                         
   9   1   0         34.55         37.38         2.19 o                         
  10   1   0       1671.83       1821.46        25.26 o                         
  11   1   0        143.58        166.51         7.48 o                         
  12   1   0        725.57        687.14        29.87 o                         
  13   1   0        890.76        888.59        31.32 o                         
  14   1   0        316.50        236.89         7.82 o                         
   0   2   0       3247.68       2910.59        66.03 o                         
   1   2   0       2959.86       2990.17        26.15 o                         
   2   2   0        202.38        203.48         2.59 o                         
   3   2   0       8034.76       8578.15        84.29 o                         
   4   2   0       2655.62       2778.88        27.41 o                         
   5   2   0        968.15       1182.03        14.38 o                         
   6   2   0       1090.39       1244.43        12.80 o                         
   7   2   0       3291.81       3861.87        32.97 o                         
   8   2   0       2155.35       2412.93        19.13 o                         
   9   2   0        546.63        594.03         7.17 o                         
  10   2   0       1413.03       1469.82        25.26 o                         
  11   2   0          1.41          1.60         2.83 o                         
  12   2   0        189.99        169.21         4.86 o                         
  13   2   0         15.13         11.33         1.76 o                         
  14   2   0         14.22          7.45         1.79 o                         
   1   3   0      12493.01      12448.37       227.70 o                         
   2   3   0       3046.85       3292.41        28.36 o                         
   3   3   0          4.96         16.47         0.98 o                         
   4   3   0        134.60        117.53         3.85 o                         
   5   3   0        516.78        594.28        11.87 o                         
   6   3   0        202.00        198.64         5.19 o                         
   7   3   0         60.39         70.09         4.13 o                         
   8   3   0        380.32        415.63         9.42 o                         
   9   3   0       1067.89       1096.27        21.53 o                         
  10   3   0         20.87         18.54         6.33 o                         
  11   3   0          6.94          7.49         1.85 o                         
  12   3   0          2.99          5.28         1.83 o                         
  13   3   0        161.78        170.32        19.39 o                         
   0   4   0       3315.84       3383.18       182.70 o                         
   1   4   0       7603.90       7740.24        97.31 o                         
   2   4   0       6087.36       6310.11        59.64 o                         
   3   4   0        602.60        629.39         8.13 o                         
   4   4   0        430.95        402.54         6.79 o                         
   5   4   0         31.87         54.60         3.38 o                         
   6   4   0        680.97        659.95        38.37 o                         
   7   4   0        813.38        801.78        14.57 o                         
   8   4   0        129.53        122.28         4.00 o                         
   9   4   0        130.86        144.28         6.64 o                         
  10   4   0        896.52        997.13        31.92 o                         
  11   4   0         80.59         88.41         8.30 o                         
  12   4   0        601.08        661.05        22.80 o                         
  13   4   0         17.80         14.02         5.31 o                         
   1   5   0      11196.68      11850.60       192.75 o                         
   2   5   0       4109.21       4175.15        45.01 o                         
   3   5   0        182.76        242.25         3.81 o                         
   4   5   0        164.86        140.06         4.32 o                         
   5   5   0          6.89          5.90         2.13 o                         
   6   5   0         17.59         37.81         3.06 o                         
   7   5   0        389.53        433.99         8.34 o                         
   8   5   0          8.27          5.99         2.57 o                         
   9   5   0         20.78         17.80         3.39 o                         
  10   5   0         87.16         73.33         4.52 o                         
  11   5   0         11.19         14.25         3.99 o                         
  12   5   0        816.71        957.34        30.10 o                         
  13   5   0        192.44        251.14        11.26 o                         
   0   6   0       1046.51       1221.24        17.69 o                         
   1   6   0        223.76        235.34         3.85 o                         
   2   6   0        615.73        618.28         8.33 o                         
   3   6   0       1711.75       1875.92        30.23 o                         
   4   6   0       2869.81       3004.78        53.86 o                         
   5   6   0        816.69        836.36        14.75 o                         
   6   6   0        258.12        272.78         8.26 o                         
   7   6   0        987.55       1064.23        13.96 o                         
   8   6   0         68.09         76.50         3.51 o                         
   9   6   0         67.57         71.48         4.10 o                         
  10   6   0          0.32          0.98         3.19 o                         
  11   6   0        562.88        570.91        14.78 o                         
  12   6   0        187.86        226.28         8.07 o                         
  13   6   0         50.71         59.61         5.79 o                         
   1   7   0       3764.50       3994.68        53.63 o                         
   2   7   0         66.81         65.37         3.01 o                         
   3   7   0        745.65        790.38        15.29 o                         
   4   7   0       2236.20       2467.93        37.77 o                         
   5   7   0       1312.17       1356.46        27.97 o                         
   6   7   0        843.58        873.70        18.73 o                         
   7   7   0          4.60          9.62         2.42 o                         
   8   7   0       3486.86       3681.97        51.54 o                         
   9   7   0        412.34        418.37         7.98 o                         
  10   7   0         14.38         18.69         3.20 o                         
  11   7   0        615.57        638.74        22.29 o                         
  12   7   0        261.58        267.24        12.27 o                         
   0   8   0        617.72        642.05        22.34 o                         
   1   8   0        881.68        938.95        16.33 o                         
   2   8   0       3739.88       4185.14        50.57 o                         
   3   8   0          3.21          6.62         1.71 o                         
   4   8   0         64.42         74.40         3.29 o                         
   5   8   0         58.72         68.89         3.13 o                         
   6   8   0        457.08        495.11        16.95 o                         
   7   8   0        150.83        160.68         5.10 o                         
   8   8   0        564.49        607.20        13.44 o                         
   9   8   0        117.10        143.31         7.97 o                         
  10   8   0        283.86        291.51        11.72 o                         
  11   8   0        165.89        198.44         6.45 o                         
  12   8   0          2.68          6.70         2.97 o                         
   1   9   0       1081.62       1101.13        17.36 o                         
   2   9   0       2007.76       2069.49        32.43 o                         
   3   9   0        271.92        270.52         8.70 o                         
   4   9   0       1952.81       2209.94        31.07 o                         
   5   9   0        696.27        720.72        12.78 o                         
   6   9   0          2.39          2.59         2.18 o                         
   7   9   0         12.78         14.38         3.21 o                         
   8   9   0        367.70        372.69        16.76 o                         
   9   9   0        250.06        255.15         9.63 o                         
  10   9   0        228.95        253.66         9.12 o                         
  11   9   0        187.44        196.33        11.35 o                         
   0  10   0       1274.41       1205.79        40.31 o                         
   1  10   0        261.45        259.22         7.55 o                         
   2  10   0         13.29         22.61         2.37 o                         
   3  10   0         55.38         53.52         3.10 o                         
   4  10   0       2280.51       2320.75        58.20 o                         
   5  10   0         20.04         26.61         2.80 o                         
   6  10   0         26.97         27.26         2.96 o                         
   7  10   0       2019.47       2050.17        55.43 o                         
   8  10   0         17.54         20.22         3.62 o                         
   9  10   0        328.93        339.50        14.11 o                         
  10  10   0        158.28        170.75         7.13 o                         
  11  10   0        133.93        153.49         8.23 o                         
   1  11   0        219.07        262.14        11.27 o                         
   2  11   0        666.09        698.91        10.18 o                         
   3  11   0          0.09          1.24         2.07 o                         
   4  11   0       1379.91       1375.14        24.22 o                         
   5  11   0        109.87        102.94         4.48 o                         
   6  11   0        359.73        338.76         7.87 o                         
   7  11   0        326.09        307.75        12.26 o                         
   8  11   0         34.36         29.24         4.58 o                         
   9  11   0          0.95          6.44         3.29 o                         
  10  11   0        494.95        486.27       107.29 o                         
   0  12   0        735.11        733.90        25.27 o                         
   1  12   0         91.43         79.95         5.16 o                         
   2  12   0          0.30          1.50         2.07 o                         
   3  12   0        891.11        905.05        15.12 o                         
   4  12   0         68.55         77.50         4.87 o                         
   5  12   0          5.11          6.20         3.07 o                         
   6  12   0          5.11          7.67         2.43 o                         
   7  12   0          2.63          7.80         2.39 o                         
   8  12   0        187.73        153.60         9.31 o                         
   9  12   0         12.12         10.53         5.12 o                         
   1  13   0          2.99          1.94         2.85 o                         
   2  13   0         63.34         68.36         3.34 o                         
   3  13   0        134.35        130.73         4.85 o                         
   4  13   0         13.12          9.09         2.98 o                         
   5  13   0         14.91         25.67         3.45 o                         
   6  13   0          1.48          3.12         2.85 o                         
   7  13   0         69.53         47.81         3.35 o                         
   8  13   0          3.11          1.19         2.86 o                         
   0  14   0          0.29          4.09         4.11 o                         
   1  14   0          3.37          4.72         2.95 o                         
   2  14   0         69.66         70.84         4.62 o                         
   3  14   0         71.20         70.35         3.64 o                         
   4  14   0         80.77         69.81         4.33 o                         
   5  14   0       1624.50       1579.97        26.09 o                         
   6  14   0        223.15        184.73         6.97 o                         
   1  15   0        276.51        284.35        21.29 o                         
   2  15   0        556.26        586.00        20.11 o                         
   3  15   0         12.15         17.80         2.55 o                         
   4  15   0         35.86         21.73         2.89 o                         
   5  15   0        493.31        492.54        13.61 o                         
   0  16   0         17.22         13.62         3.61 o                         
   1  16   0          0.51         -1.35         2.24 o                         
   2  16   0          2.51         -0.72         2.77 o                         
   3  16   0         51.39         46.62         5.16 o                         
 -14   1   1        212.31        202.97         8.13 o                         
 -13   1   1          2.28          4.68         1.67 o                         
 -12   1   1        192.54        211.01         7.08 o                         
 -11   1   1       3462.95       3658.21        88.32 o                         
 -10   1   1         51.07         55.00         3.50 o                         
  -9   1   1        121.18        124.26         2.80 o                         
  -8   1   1         56.54         54.87         1.77 o                         
  -7   1   1         43.03         53.70         2.23 o                         
  -6   1   1        949.55       1100.27        17.65 o                         
  -5   1   1        177.98        174.92         4.82 o                         
  -4   1   1        115.18        108.22         2.62 o                         
  -3   1   1        860.13        849.62        14.33 o                         
  -2   1   1       1588.39       1503.98        27.47 o                         
  -1   1   1         39.42         38.21         1.05 o                         
   0   1   1       6406.08       6030.77        60.56 o                         
   1   1   1       2660.32       2659.72        31.70 o                         
   2   1   1       2130.83       2213.45        24.23 o                         
   3   1   1       2221.27       2194.23        16.26 o                         
   4   1   1        294.96        250.98         8.67 o                         
   5   1   1       1131.84       1208.21        50.52 o                         
   6   1   1         26.38         34.27         1.81 o                         
   7   1   1          7.01          8.73         1.35 o                         
   8   1   1          2.75          2.89         1.40 o                         
   9   1   1         22.51         23.54         2.04 o                         
  10   1   1         87.52         78.96         3.39 o                         
  11   1   1         34.60         27.65         2.57 o                         
  12   1   1          0.55         -0.06         1.78 o                         
  13   1   1         15.10         13.61         1.58 o                         
 -14   2   1          8.06          5.89         1.72 o                         
 -13   2   1        359.10        290.29        12.33 o                         
 -12   2   1          2.34          3.28         2.41 o                         
 -11   2   1         13.06          6.66         3.21 o                         
 -10   2   1         67.09         66.11         3.15 o                         
  -9   2   1        269.28        251.03         4.27 o                         
  -8   2   1        203.81        201.62         3.50 o                         
  -7   2   1        230.37        242.03         5.57 o                         
  -6   2   1          8.59         15.13         1.58 o                         
  -5   2   1         72.12         66.25         2.32 o                         
  -4   2   1       1018.43       1061.86        27.02 o                         
  -3   2   1        196.92        164.10         2.21 o                         
  -2   2   1        305.96        322.37         3.69 o                         
  -1   2   1       8757.58       8206.92        78.93 o                         
   0   2   1       1843.60       1828.62        26.45 o                         
   1   2   1       5837.24       5621.22        84.08 o                         
   2   2   1       8370.85       8233.22       113.76 o                         
   3   2   1       1228.06       1114.47         9.67 o                         
   4   2   1         58.06         56.56         1.61 o                         
   5   2   1        428.21        374.65        16.22 o                         
   6   2   1       1442.06       1645.37        50.68 o                         
   7   2   1        300.42        335.18         8.20 o                         
   8   2   1        819.14        814.18        16.59 o                         
   9   2   1        205.73        216.40         5.00 o                         
  10   2   1         72.07         57.37         3.20 o                         
  11   2   1        496.24        438.80         8.18 o                         
  12   2   1        540.20        451.50        14.04 o                         
  13   2   1        285.19        246.81        17.89 o                         
 -13   3   1          2.51          6.17         2.33 o                         
 -12   3   1        165.58        164.46         7.27 o                         
 -11   3   1       2136.73       2033.38        40.00 o                         
 -10   3   1          6.83          6.67         3.27 o                         
  -9   3   1          1.69          6.15         5.53 o                         
  -8   3   1       1284.29       1336.66        19.56 o                         
  -7   3   1        593.90        623.15        13.86 o                         
  -6   3   1       1138.91       1198.67        31.70 o                         
  -5   3   1        857.95        881.01        23.83 o                         
  -4   3   1       3913.08       3619.64        58.11 o                         
  -3   3   1       3422.41       3560.43        44.64 o                         
  -2   3   1       9016.51       8298.79        80.14 o                         
  -1   3   1       2208.54       2063.89        27.33 o                         
   0   3   1         24.03         28.30         0.88 o                         
   1   3   1       9267.87       9278.71        78.10 o                         
   2   3   1         79.20         97.34         1.88 o                         
   3   3   1        145.58        172.50         3.53 o                         
   4   3   1       1123.38       1069.49        19.96 o                         
   5   3   1          5.62          3.97         1.33 o                         
   6   3   1         60.14         71.22         2.71 o                         
   7   3   1        586.92        564.40        19.90 o                         
   8   3   1         56.38         47.25         4.27 o                         
   9   3   1        180.95        173.47         9.41 o                         
  10   3   1        362.88        300.78         7.71 o                         
  11   3   1         24.30         22.55         2.36 o                         
  12   3   1         21.54         16.59         2.26 o                         
 -13   4   1        192.44        214.99        10.69 o                         
 -12   4   1        950.14       1019.84        31.77 o                         
 -11   4   1        391.93        422.41        23.73 o                         
 -10   4   1       2149.47       2308.07        44.94 o                         
  -9   4   1          0.54          2.96         3.34 o                         
  -8   4   1        345.03        325.64         8.70 o                         
  -7   4   1         57.97         81.49         7.49 o                         
  -6   4   1         41.72         62.16         6.51 o                         
  -5   4   1        256.02        275.52        10.02 o                         
  -4   4   1        216.37        179.99         4.50 o                         
  -3   4   1       1911.42       1717.45        20.76 o                         
  -2   4   1        612.58        602.48         6.22 o                         
  -1   4   1        865.27        694.62         7.53 o                         
   0   4   1       2002.75       1831.57        35.03 o                         
   1   4   1         97.86        104.27         2.14 o                         
   2   4   1       1778.48       1642.98        17.03 o                         
   3   4   1        873.68        840.13         9.90 o                         
   4   4   1       1637.17       1707.40        23.53 o                         
   5   4   1       3501.08       3328.71        49.62 o                         
   6   4   1       1031.11        946.45        22.67 o                         
   7   4   1          5.50          8.07         2.29 o                         
   8   4   1       2254.08       2089.75        35.88 o                         
   9   4   1       2441.23       2423.09        47.69 o                         
  10   4   1         56.73         67.12         8.06 o                         
  11   4   1        312.46        309.31        14.50 o                         
  12   4   1        155.06        169.06         9.96 o                         
  13   4   1         49.90         55.55         5.76 o                         
 -13   5   1        327.12        381.66        14.60 o                         
 -12   5   1        761.08        811.21        18.37 o                         
 -11   5   1        299.66        339.77        12.62 o                         
 -10   5   1        465.11        460.47        13.21 o                         
  -9   5   1       1241.71       1333.98        38.05 o                         
  -8   5   1       1712.64       1750.56        22.90 o                         
  -7   5   1        462.31        500.37         9.82 o                         
  -6   5   1         11.93         13.82         2.54 o                         
  -5   5   1       1333.70       1178.19        74.85 o                         
  -4   5   1       3857.79       3898.29        56.97 o                         
  -3   5   1       4041.34       4178.72        58.83 o                         
  -2   5   1        236.26        174.94         3.24 o                         
  -1   5   1       2016.40       1832.88        17.58 o                         
   0   5   1        905.17        894.46        14.27 o                         
   1   5   1        150.94        210.98         3.86 o                         
   2   5   1       1114.17       1259.68        16.31 o                         
   3   5   1        706.65        758.04        10.14 o                         
   4   5   1          3.45          5.58         1.69 o                         
   5   5   1        802.18        809.21        24.94 o                         
   6   5   1        229.01        225.41         5.92 o                         
   7   5   1       1031.87       1011.82        19.86 o                         
   8   5   1        195.28        186.31         6.98 o                         
   9   5   1        122.49        117.73        14.44 o                         
  10   5   1        240.76        232.81        14.74 o                         
  11   5   1         13.13         14.32         6.20 o                         
  12   5   1         18.68          9.60         5.43 o                         
  13   5   1         86.99         81.87         6.22 o                         
 -13   6   1         27.03         38.32         5.38 o                         
 -12   6   1          0.09          0.03         2.95 o                         
 -11   6   1          0.03         -2.28         3.25 o                         
 -10   6   1         88.41         85.73         6.29 o                         
  -9   6   1         51.72         49.23         3.21 o                         
  -8   6   1          0.92          1.24         2.26 o                         
  -7   6   1       1281.68       1358.07        26.81 o                         
  -6   6   1        397.65        414.99        20.33 o                         
  -5   6   1        346.25        378.43        10.09 o                         
  -4   6   1        229.95        216.48         7.11 o                         
  -3   6   1       2096.33       2052.72        48.28 o                         
  -2   6   1          6.16         20.04         1.53 o                         
  -1   6   1       1351.47       1153.32        12.91 o                         
   0   6   1          5.42         13.92         1.31 o                         
   1   6   1       4763.96       4621.93        76.48 o                         
   2   6   1       2226.11       2076.96        36.00 o                         
   3   6   1        108.13        144.46         3.68 o                         
   4   6   1        487.83        460.45        13.28 o                         
   5   6   1       1841.56       1786.19        26.29 o                         
   6   6   1       2330.12       2221.28        29.26 o                         
   7   6   1        288.86        292.99         8.47 o                         
   8   6   1       1468.67       1448.73        24.57 o                         
   9   6   1       1586.20       1581.08        31.92 o                         
  10   6   1        118.03        108.07         5.42 o                         
  11   6   1        230.19        231.15        15.30 o                         
  12   6   1        573.63        664.34        21.90 o                         
 -13   7   1        355.74        388.76        13.72 o                         
 -12   7   1        510.46        533.83        19.15 o                         
 -11   7   1       1410.73       1470.96        24.76 o                         
 -10   7   1        796.41        785.38        18.34 o                         
  -9   7   1        677.14        661.98        12.14 o                         
  -8   7   1        260.59        259.75         6.84 o                         
  -7   7   1       2094.71       2178.09        33.88 o                         
  -6   7   1        215.02        235.45         6.04 o                         
  -5   7   1        480.87        422.29        11.52 o                         
  -4   7   1       4365.35       4619.22        53.84 o                         
  -3   7   1        159.33        166.36         9.38 o                         
  -2   7   1          5.73          7.55         1.34 o                         
  -1   7   1       1102.97        990.86        14.24 o                         
   0   7   1        446.65        420.12         6.90 o                         
   1   7   1       1941.62       1954.65        33.68 o                         
   2   7   1        403.51        417.11         6.91 o                         
   3   7   1          1.34         11.28         1.78 o                         
   4   7   1       1000.24        965.32        14.75 o                         
   5   7   1         18.11         23.29         2.09 o                         
   6   7   1         11.79         17.59         2.18 o                         
   7   7   1         12.40         13.89         2.53 o                         
   8   7   1        633.07        634.37        15.87 o                         
   9   7   1         55.79         59.37         6.85 o                         
  10   7   1         24.86         25.68         3.82 o                         
  11   7   1          1.51          7.14         3.18 o                         
  12   7   1        177.88        209.21         7.32 o                         
 -12   8   1        105.12        106.02         7.31 o                         
 -11   8   1         26.44         30.87         5.02 o                         
 -10   8   1         76.38         57.94         4.51 o                         
  -9   8   1         12.58         11.26         2.95 o                         
  -8   8   1        265.40        268.91         7.13 o                         
  -7   8   1          1.79          8.11         2.88 o                         
  -6   8   1        489.10        469.01         7.81 o                         
  -5   8   1        716.78        733.13        19.92 o                         
  -4   8   1         13.38         15.59         1.55 o                         
  -3   8   1       1608.12       1601.61        50.43 o                         
  -2   8   1        831.27        724.74        10.14 o                         
  -1   8   1       1024.68        958.47        19.08 o                         
   0   8   1       1090.11       1099.55        20.75 o                         
   1   8   1       3604.81       3428.80        63.85 o                         
   2   8   1        616.17        585.11         8.05 o                         
   3   8   1         54.41         78.44         2.28 o                         
   4   8   1         36.29         37.82         2.02 o                         
   5   8   1        447.67        430.18         8.67 o                         
   6   8   1       1120.65       1032.30        14.96 o                         
   7   8   1          0.19          2.96         2.76 o                         
   8   8   1        661.46        686.18        26.76 o                         
   9   8   1        787.97        807.34        16.23 o                         
  10   8   1         28.02         35.80         3.94 o                         
  11   8   1        271.74        271.55         8.95 o                         
  12   8   1        485.80        487.89        16.39 o                         
 -12   9   1          0.77          4.95         3.35 o                         
 -11   9   1        418.12        428.01        17.45 o                         
 -10   9   1        316.44        259.30        20.02 o                         
  -9   9   1        165.50        132.50         5.85 o                         
  -8   9   1        882.58        843.98        21.12 o                         
  -7   9   1       1704.90       1667.78        28.95 o                         
  -6   9   1         16.26         15.59         2.47 o                         
  -5   9   1         24.44         22.18         2.47 o                         
  -4   9   1       1310.87       1314.89        31.23 o                         
  -3   9   1        383.31        376.91        11.14 o                         
  -2   9   1         10.97         21.07         1.55 o                         
  -1   9   1        117.83        103.02         2.72 o                         
   0   9   1        258.57        235.60         7.60 o                         
   1   9   1        517.51        485.19         8.36 o                         
   2   9   1         66.61         81.63         2.49 o                         
   3   9   1       1748.70       1744.68        31.05 o                         
   4   9   1       1954.13       1916.75        31.80 o                         
   5   9   1          1.46          2.97         1.67 o                         
   6   9   1       1231.88       1249.40        27.43 o                         
   7   9   1       1016.29       1001.37        23.08 o                         
   8   9   1        186.29        162.53        10.80 o                         
   9   9   1          0.22          0.03         2.66 o                         
  10   9   1        339.32        344.42        10.74 o                         
  11   9   1         86.13         81.69         4.83 o                         
 -11  10   1          6.49          0.42         3.08 o                         
 -10  10   1        292.23        299.41        23.32 o                         
  -9  10   1        267.91        278.39         9.88 o                         
  -8  10   1          0.41          3.48         3.86 o                         
  -7  10   1       1848.94       1713.84        60.96 o                         
  -6  10   1        684.47        680.16        15.87 o                         
  -5  10   1        216.89        241.48         6.23 o                         
  -4  10   1         30.80         43.22         2.96 o                         
  -3  10   1       1111.93       1115.20        26.79 o                         
  -2  10   1       2280.99       2196.11        40.99 o                         
  -1  10   1        103.95         85.26         4.06 o                         
   0  10   1        384.40        374.70         7.46 o                         
   1  10   1        101.56         79.76         3.72 o                         
   2  10   1         67.60         50.24         2.05 o                         
   3  10   1          0.54          1.66         1.80 o                         
   4  10   1        684.89        649.40        10.84 o                         
   5  10   1        113.78        104.46         4.51 o                         
   6  10   1         26.17         24.24         5.02 o                         
   7  10   1         40.64         38.58         4.68 o                         
   8  10   1        101.46         87.99         7.08 o                         
   9  10   1        408.39        419.09        11.87 o                         
  10  10   1         40.52         47.01         4.51 o                         
 -10  11   1          1.61          1.00         6.12 o                         
  -9  11   1        106.88         78.99         9.28 o                         
  -8  11   1        130.02        108.56        18.56 o                         
  -7  11   1          1.74          3.60         2.57 o                         
  -6  11   1        470.43        434.73         9.51 o                         
  -5  11   1         37.38         45.44         4.31 o                         
  -4  11   1         66.55         74.16         4.21 o                         
  -3  11   1       2302.79       2344.56        27.17 o                         
  -2  11   1        656.17        698.27        10.33 o                         
  -1  11   1         16.19         28.04         3.45 o                         
   0  11   1       1783.24       1746.08        29.78 o                         
   1  11   1        767.50        761.37        11.53 o                         
   2  11   1        155.92        152.10         4.56 o                         
   3  11   1       1331.91       1326.65        23.10 o                         
   4  11   1        538.22        525.15        12.29 o                         
   5  11   1        232.36        209.23         5.87 o                         
   6  11   1        290.29        287.37         6.90 o                         
   7  11   1        502.14        494.33        29.29 o                         
   8  11   1        891.58        920.54        38.58 o                         
   9  11   1        125.39        118.40        24.68 o                         
  10  11   1        367.34        390.97        14.63 o                         
  -9  12   1        743.32        780.69        25.71 o                         
  -8  12   1         73.76         69.16        13.47 o                         
  -7  12   1          5.38          7.56         2.61 o                         
  -6  12   1        673.37        677.62        17.03 o                         
  -5  12   1        447.72        488.18        14.12 o                         
  -4  12   1        559.23        498.11        10.25 o                         
  -3  12   1        655.71        668.76        10.94 o                         
  -2  12   1        206.04        222.27         7.19 o                         
  -1  12   1        438.85        429.77        10.44 o                         
   0  12   1        477.37        449.31        27.30 o                         
   1  12   1        622.04        623.75        12.16 o                         
   2  12   1          0.83          3.46         2.56 o                         
   3  12   1        178.14        159.67         6.15 o                         
   4  12   1         90.09         85.41         4.74 o                         
   5  12   1         23.71         14.41         2.50 o                         
   6  12   1         10.61         11.27         2.31 o                         
   7  12   1          5.35          3.20         3.19 o                         
   8  12   1         13.42         10.33         3.86 o                         
  -7  13   1         24.49         17.56         3.50 o                         
  -6  13   1       1053.51        937.52        22.15 o                         
  -5  13   1         14.40         14.48         3.42 o                         
  -4  13   1         27.87         19.04         2.90 o                         
  -3  13   1        503.13        519.05         9.13 o                         
  -2  13   1        322.92        329.53         8.87 o                         
  -1  13   1          6.70         16.05         6.92 o                         
   0  13   1       1997.91       1958.69        39.60 o                         
   1  13   1        793.13        775.69        13.17 o                         
   2  13   1         12.14         13.24         2.82 o                         
   3  13   1        185.62        195.61         8.54 o                         
   4  13   1        456.22        474.18        10.78 o                         
   5  13   1        957.67        877.33        33.31 o                         
   6  13   1         43.84         45.98         2.98 o                         
   7  13   1        712.02        745.62        23.41 o                         
  -7  14   1        147.02        115.34         5.07 o                         
  -6  14   1        925.04        908.28        34.41 o                         
  -5  14   1        265.57        247.66         8.87 o                         
  -4  14   1        308.20        274.67         7.99 o                         
  -3  14   1        742.67        781.01        13.32 o                         
  -2  14   1         40.89         46.83         5.09 o                         
  -1  14   1        149.35        150.41         8.47 o                         
   0  14   1        187.29        168.97         7.14 o                         
   1  14   1         86.11         67.62         4.91 o                         
   2  14   1         61.79         49.43         6.43 o                         
   3  14   1          0.51          1.92         2.93 o                         
   4  14   1        151.07        149.09         4.85 o                         
   5  14   1        348.78        326.24        16.45 o                         
   6  14   1          0.58          1.88         2.17 o                         
  -5  15   1        191.30        163.20         6.11 o                         
  -4  15   1        123.75        103.70         5.75 o                         
  -3  15   1        368.39        363.69        25.06 o                         
  -2  15   1        500.98        486.51        12.81 o                         
  -1  15   1        258.49        271.02         8.64 o                         
   0  15   1        366.22        344.71        14.56 o                         
   1  15   1        276.12        253.66        31.00 o                         
   2  15   1         55.65         68.78         4.70 o                         
   3  15   1        325.52        328.56         8.57 o                         
   4  15   1        402.16        366.16        12.54 o                         
  -2  16   1        492.39        469.22        24.46 o                         
  -1  16   1        105.62        105.29         4.52 o                         
   0  16   1         50.03         37.54         3.16 o                         
   1  16   1          1.49         -1.35         3.23 o                         
   2  16   1         69.47         58.07         5.91 o                         
 -14   0   2         14.01          2.20         3.38 o                         
 -13   0   2       1259.87       1287.41        39.32 o                         
 -12   0   2        661.44        737.67        31.73 o                         
 -11   0   2         56.58         55.64         4.26 o                         
 -10   0   2        334.89        388.53         7.06 o                         
  -9   0   2        411.47        450.32         6.93 o                         
  -8   0   2        773.06        788.90        15.35 o                         
  -7   0   2        113.85         85.57         8.75 o                         
  -6   0   2       3851.95       3345.54        67.67 o                         
  -5   0   2        774.08        790.23        13.50 o                         
  -4   0   2         29.79         12.32         1.53 o                         
  -3   0   2        992.19       1081.45        25.36 o                         
  -2   0   2        332.67        313.68         6.97 o                         
  -1   0   2        146.80        184.74         4.07 o                         
   0   0   2       1129.21       1172.90        28.09 o                         
   1   0   2        761.86        835.07        12.15 o                         
   2   0   2        849.46        889.32        13.18 o                         
   3   0   2        773.27        839.16        21.25 o                         
   4   0   2       2055.63       2347.34        35.27 o                         
   5   0   2       4881.62       3850.63       193.27 o                         
   6   0   2         76.76         65.26         3.88 o                         
   7   0   2       1289.24       1284.35        34.04 o                         
   8   0   2       2330.14       2470.39        59.53 o                         
   9   0   2        108.04         96.58         5.96 o                         
  10   0   2       2439.65       2391.72        65.79 o                         
  11   0   2        711.78        710.07        24.11 o                         
  12   0   2         14.79          9.99         2.56 o                         
  13   0   2        556.99        407.49        11.00 o                         
 -14   1   2        184.97        179.43         6.51 o                         
 -13   1   2        439.84        436.72        12.63 o                         
 -12   1   2       1244.02       1297.23        21.26 o                         
 -11   1   2        187.82        197.93         4.38 o                         
 -10   1   2       1693.40       1757.27        17.47 o                         
  -9   1   2       2128.96       2225.89        18.47 o                         
  -8   1   2        111.54        110.72         2.32 o                         
  -7   1   2        318.60        233.00         8.43 o                         
  -6   1   2       2184.59       1834.65        43.07 o                         
  -5   1   2       4964.51       4589.34        90.76 o                         
  -4   1   2       1040.87       1085.77        16.45 o                         
  -3   1   2       7240.99       6802.50        65.95 o                         
  -2   1   2      14299.35      13275.85        98.04 o                         
  -1   1   2        374.01        369.42         3.90 o                         
   0   1   2       8178.85       7923.70        68.23 o                         
   1   1   2      18045.98      17466.06       111.87 o                         
   2   1   2      10828.47      10938.78        75.57 o                         
   3   1   2        462.38        451.18         9.16 o                         
   4   1   2       7395.57       7182.51        73.72 o                         
   5   1   2       5095.99       4249.55       116.77 o                         
   6   1   2        117.10        116.07         3.07 o                         
   7   1   2       1311.90       1375.61        32.19 o                         
   8   1   2         42.37         43.88         1.87 o                         
   9   1   2          0.03         -0.59         1.85 o                         
  10   1   2          3.60          9.36         2.13 o                         
  11   1   2         30.00         31.24         2.38 o                         
  12   1   2         20.17         20.66         2.01 o                         
  13   1   2          0.72         -0.02         1.33 o                         
 -14   2   2        189.31        186.94         6.44 o                         
 -13   2   2        182.08        209.02         6.52 o                         
 -12   2   2        226.99        241.35         7.17 o                         
 -11   2   2         20.21         27.33         3.23 o                         
 -10   2   2          5.76         10.80         1.70 o                         
  -9   2   2        134.28        134.41         2.84 o                         
  -8   2   2        171.27        201.06         4.51 o                         
  -7   2   2        108.58         87.66         3.90 o                         
  -6   2   2        568.99        615.83        11.12 o                         
  -5   2   2         45.81         65.13         2.59 o                         
  -4   2   2        640.82        649.89         8.97 o                         
  -3   2   2          2.56          6.58         0.78 o                         
  -2   2   2       1620.41       1579.50        25.00 o                         
  -1   2   2        922.03        922.57         9.68 o                         
   0   2   2       1583.78       1479.56        15.38 o                         
   1   2   2       2108.93       1921.47        16.97 o                         
   2   2   2       1509.40       1481.75        13.32 o                         
   3   2   2         23.76         19.77         1.10 o                         
   4   2   2        632.63        589.18         9.25 o                         
   5   2   2        226.20        187.74         5.02 o                         
   6   2   2         69.75         60.20         2.28 o                         
   7   2   2        859.54        832.10        20.25 o                         
   8   2   2        328.94        326.72         5.56 o                         
   9   2   2        186.71        188.17        17.54 o                         
  10   2   2        486.00        428.55        11.00 o                         
  11   2   2        284.06        233.82         7.53 o                         
  12   2   2         33.13         23.22         2.04 o                         
  13   2   2          4.68          2.84         1.52 o                         
 -14   3   2          0.27          0.23         4.28 o                         
 -13   3   2        137.11        144.84         5.21 o                         
 -12   3   2        374.42        390.95        13.19 o                         
 -11   3   2         12.46         19.08         2.92 o                         
 -10   3   2        100.65         97.25         8.53 o                         
  -9   3   2        537.88        551.11        17.36 o                         
  -8   3   2        536.64        638.84        15.71 o                         
  -7   3   2       1115.51       1056.93        32.28 o                         
  -6   3   2       2987.88       2938.49        52.42 o                         
  -5   3   2        937.41        799.92        23.42 o                         
  -4   3   2        529.89        574.03         8.30 o                         
  -3   3   2       8046.62       7804.42        67.37 o                         
  -2   3   2       5207.39       5070.58        58.95 o                         
  -1   3   2       4161.65       3896.17        47.60 o                         
   0   3   2         15.76         25.59         0.91 o                         
   1   3   2        245.49        202.83         3.28 o                         
   2   3   2        797.20        756.41         9.68 o                         
   3   3   2       2653.77       2745.15        25.88 o                         
   4   3   2       1206.58       1130.48        32.87 o                         
   5   3   2       1536.42       1508.84        55.04 o                         
   6   3   2        220.32        246.05        12.74 o                         
   7   3   2        703.66        659.85        13.02 o                         
   8   3   2        973.95        960.31        29.93 o                         
   9   3   2         11.24         10.40         2.13 o                         
  10   3   2          0.34          0.14         1.98 o                         
  11   3   2          7.12          7.29         2.15 o                         
 -14   4   2        226.51        258.17        10.56 o                         
 -13   4   2        154.01        140.60         6.07 o                         
 -12   4   2         46.07         43.19         4.88 o                         
 -11   4   2        271.89        295.37         9.75 o                         
 -10   4   2        584.64        636.24        22.31 o                         
  -9   4   2         52.18         59.35         3.63 o                         
  -8   4   2          1.58         10.66         5.57 o                         
  -7   4   2        750.57        662.92        26.64 o                         
  -6   4   2        346.32        334.64        28.11 o                         
  -5   4   2        651.21        755.07        18.29 o                         
  -4   4   2        126.10        120.08         3.69 o                         
  -3   4   2          6.90          9.99         1.61 o                         
  -2   4   2          1.85          4.78         1.03 o                         
  -1   4   2        499.67        473.32         6.05 o                         
   0   4   2       2396.90       2301.93        24.75 o                         
   1   4   2          3.65          6.27         1.12 o                         
   2   4   2        613.10        610.07         7.87 o                         
   3   4   2        160.05        125.11         3.38 o                         
   4   4   2        890.46        905.02        12.37 o                         
   5   4   2         84.14        105.73         3.36 o                         
   6   4   2        232.96        251.44         6.62 o                         
   7   4   2        351.35        340.86         9.55 o                         
   8   4   2        336.30        362.44        11.70 o                         
   9   4   2         16.08         24.82         4.68 o                         
  10   4   2         56.35         71.91         8.30 o                         
  11   4   2        197.09        211.70        11.60 o                         
  12   4   2          0.69          0.57         4.86 o                         
 -13   5   2          0.87          3.80         3.49 o                         
 -12   5   2          4.21         -0.89         4.11 o                         
 -11   5   2        336.72        315.20        10.23 o                         
 -10   5   2        231.89        232.51         7.01 o                         
  -9   5   2         49.49         57.16         4.94 o                         
  -8   5   2          2.98          3.06         2.92 o                         
  -7   5   2        168.41        181.28         6.81 o                         
  -6   5   2        652.53        603.45        42.00 o                         
  -5   5   2       1662.25       1804.71        55.29 o                         
  -4   5   2        489.30        495.50        11.51 o                         
  -3   5   2       1638.63       1578.71        20.31 o                         
  -2   5   2        269.97        248.65         4.74 o                         
  -1   5   2          2.60          4.72         1.01 o                         
   0   5   2        913.94        918.89        11.43 o                         
   1   5   2        321.26        313.17         5.38 o                         
   2   5   2         22.97         27.44         1.68 o                         
   3   5   2         20.69         30.38         1.90 o                         
   4   5   2        149.49        165.59         4.36 o                         
   5   5   2        118.72        109.00         3.62 o                         
   6   5   2        908.87        852.62        20.13 o                         
   7   5   2        543.41        561.04        13.05 o                         
   8   5   2        302.72        295.60        10.72 o                         
   9   5   2        652.32        606.62        28.79 o                         
  10   5   2         80.76        104.93        14.40 o                         
  11   5   2        118.23        122.78         9.06 o                         
  12   5   2        338.51        395.46        14.60 o                         
 -13   6   2        224.41        242.39        32.05 o                         
 -12   6   2        102.83         98.40         5.05 o                         
 -11   6   2        832.24        839.76        15.78 o                         
 -10   6   2        702.69        730.70        14.32 o                         
  -9   6   2        633.13        607.82        16.51 o                         
  -8   6   2        992.39       1031.83        16.30 o                         
  -7   6   2        814.42        722.17        24.33 o                         
  -6   6   2        586.42        583.66        18.21 o                         
  -5   6   2        321.03        294.94         6.43 o                         
  -4   6   2       1187.27       1137.41        29.13 o                         
  -3   6   2         88.70         66.06         2.95 o                         
  -2   6   2         40.80         51.55         2.07 o                         
  -1   6   2       1480.96       1345.13        14.22 o                         
   0   6   2        680.98        590.93         8.00 o                         
   1   6   2        208.87        202.20         4.35 o                         
   2   6   2       3727.79       3627.65        44.34 o                         
   3   6   2       3142.79       3208.40        38.64 o                         
   4   6   2         30.06         24.43         2.03 o                         
   5   6   2        798.55        743.48        11.59 o                         
   6   6   2       1185.92       1163.04        18.33 o                         
   7   6   2         15.15         16.72         3.86 o                         
   8   6   2        468.20        476.87        14.36 o                         
   9   6   2         85.51        103.97         6.85 o                         
  10   6   2         26.38         26.86         3.89 o                         
  11   6   2         38.84         40.70         4.21 o                         
  12   6   2         21.07         22.67         4.78 o                         
 -13   7   2        117.87        142.44         7.43 o                         
 -12   7   2        110.30         99.86         4.39 o                         
 -11   7   2        126.87        143.23         5.47 o                         
 -10   7   2          4.08          7.82         2.86 o                         
  -9   7   2          0.62          3.83         2.83 o                         
  -8   7   2        211.98        248.27         8.00 o                         
  -7   7   2          3.48          7.96         2.38 o                         
  -6   7   2         37.04         36.28         2.76 o                         
  -5   7   2        374.01        375.34         8.40 o                         
  -4   7   2       1416.70       1586.42        34.63 o                         
  -3   7   2        565.07        603.20        11.62 o                         
  -2   7   2        112.08         97.45         3.27 o                         
  -1   7   2        135.99        117.26         3.18 o                         
   0   7   2          5.36          5.15         1.29 o                         
   1   7   2          0.46          2.42         1.33 o                         
   2   7   2       1129.92       1072.57        11.70 o                         
   3   7   2        166.02        145.86         2.97 o                         
   4   7   2        162.86        167.69         6.87 o                         
   5   7   2        491.29        463.14        11.09 o                         
   6   7   2       1516.60       1469.45        20.55 o                         
   7   7   2         29.89         30.92         3.43 o                         
   8   7   2         54.21         58.62        13.73 o                         
   9   7   2        446.62        464.83        11.25 o                         
  10   7   2         22.77         23.52         3.53 o                         
  11   7   2         21.30         23.82         3.14 o                         
 -12   8   2          1.36          2.43         3.71 o                         
 -11   8   2        250.69        210.04        15.48 o                         
 -10   8   2        315.70        308.32        10.79 o                         
  -9   8   2         47.81         43.89         3.71 o                         
  -8   8   2       1158.18       1193.95        22.39 o                         
  -7   8   2        659.50        657.23        18.62 o                         
  -6   8   2        179.86        196.00         5.02 o                         
  -5   8   2       1852.06       1826.50        34.38 o                         
  -4   8   2       2418.04       2426.56        25.86 o                         
  -3   8   2       2092.61       2039.39        36.36 o                         
  -2   8   2        263.60        239.29         5.88 o                         
  -1   8   2       2493.56       2361.32        27.67 o                         
   0   8   2        407.11        384.59         5.91 o                         
   1   8   2          2.85          3.47         1.14 o                         
   2   8   2         48.07         45.49         1.80 o                         
   3   8   2        874.19        877.89        13.67 o                         
   4   8   2         22.63         28.59         1.79 o                         
   5   8   2       1056.80       1043.00        20.45 o                         
   6   8   2       2159.18       2160.52        77.85 o                         
   7   8   2         43.50         42.32         4.43 o                         
   8   8   2        818.27        790.73        15.82 o                         
   9   8   2        393.26        403.05        10.14 o                         
  10   8   2         67.73         71.45         4.39 o                         
  11   8   2         15.07         17.20         3.49 o                         
 -12   9   2        157.27        176.34         8.45 o                         
 -11   9   2          6.76          9.35         3.53 o                         
 -10   9   2        101.50         90.77         6.05 o                         
  -9   9   2        273.28        251.72        11.09 o                         
  -8   9   2          1.41          4.13         3.16 o                         
  -7   9   2        102.62        113.43         5.13 o                         
  -6   9   2        527.01        539.16        10.17 o                         
  -5   9   2       1049.20       1121.97        35.46 o                         
  -4   9   2          1.01          4.92         1.55 o                         
  -3   9   2       1034.52       1002.30        18.61 o                         
  -2   9   2        158.57        148.72         3.89 o                         
  -1   9   2        124.38        126.48         3.15 o                         
   0   9   2        596.93        608.32         8.24 o                         
   1   9   2        247.27        231.32         5.79 o                         
   2   9   2        145.47        133.42         3.21 o                         
   3   9   2        300.16        338.49         5.95 o                         
   4   9   2        715.10        665.75        11.40 o                         
   5   9   2        477.95        422.86        16.34 o                         
   6   9   2        143.53        133.87         8.61 o                         
   7   9   2        801.21        811.48        19.69 o                         
   8   9   2          7.08          5.96         2.81 o                         
   9   9   2        504.16        551.08        14.82 o                         
  10   9   2        264.21        264.00        12.21 o                         
 -11  10   2        167.31        167.52         9.01 o                         
 -10  10   2         11.81         15.11         6.27 o                         
  -9  10   2        192.90        177.45        12.00 o                         
  -8  10   2          5.98          7.49         2.76 o                         
  -7  10   2        194.07        177.15         5.61 o                         
  -6  10   2        495.57        492.07        12.95 o                         
  -5  10   2          4.67          6.08         2.67 o                         
  -4  10   2       1440.30       1501.38        23.70 o                         
  -3  10   2        737.12        779.26        16.65 o                         
  -2  10   2       1704.75       1657.56        45.33 o                         
  -1  10   2        907.76        839.23        11.44 o                         
   0  10   2        399.00        413.51         7.12 o                         
   1  10   2        767.72        736.03        14.18 o                         
   2  10   2        148.95        150.83         4.30 o                         
   3  10   2        150.44        136.98         6.10 o                         
   4  10   2         41.21         31.87         2.80 o                         
   5  10   2         91.70         89.53         4.11 o                         
   6  10   2         17.17         15.47         4.03 o                         
   7  10   2          2.38          7.06         3.37 o                         
   8  10   2          3.13          4.22         2.75 o                         
   9  10   2         29.38         17.14         2.90 o                         
  10  10   2        104.32        106.45         5.11 o                         
 -10  11   2        120.05        107.06         8.81 o                         
  -9  11   2         38.40         38.13         8.58 o                         
  -8  11   2         15.59         11.54         2.64 o                         
  -7  11   2          1.03          2.06         2.72 o                         
  -6  11   2        251.95        241.18         9.88 o                         
  -5  11   2        273.00        278.26         7.55 o                         
  -4  11   2        248.51        232.81         5.81 o                         
  -3  11   2       1381.40       1304.39        18.25 o                         
  -2  11   2       2097.33       2011.42        33.04 o                         
  -1  11   2        251.41        266.44         8.14 o                         
   0  11   2       1491.41       1455.98        20.31 o                         
   1  11   2         60.15         54.90         3.21 o                         
   2  11   2         88.68         84.46         4.94 o                         
   3  11   2          6.64         10.93         2.33 o                         
   4  11   2         27.21         21.37         2.65 o                         
   5  11   2        232.61        208.03         6.27 o                         
   6  11   2         16.07          9.74         3.75 o                         
   7  11   2        174.97        140.32         7.00 o                         
   8  11   2          1.49          4.16         2.86 o                         
   9  11   2         36.87         27.69         7.99 o                         
  -9  12   2         14.72         15.56         6.84 o                         
  -8  12   2         65.35         56.90         4.49 o                         
  -7  12   2          5.13          4.29         3.37 o                         
  -6  12   2         42.30         45.63         4.96 o                         
  -5  12   2          0.76          0.09         2.70 o                         
  -4  12   2         89.13         96.42         3.94 o                         
  -3  12   2        150.42        142.32         4.68 o                         
  -2  12   2        338.23        338.36         9.62 o                         
  -1  12   2         30.67         35.06         3.68 o                         
   0  12   2         13.48         15.78         2.19 o                         
   1  12   2         12.42         15.05         2.50 o                         
   2  12   2         73.69         70.53         4.65 o                         
   3  12   2        103.46         85.38         5.12 o                         
   4  12   2        296.86        267.47         8.84 o                         
   5  12   2          2.90          6.64         2.02 o                         
   6  12   2         60.54         42.15         8.21 o                         
   7  12   2         20.53         15.21         3.38 o                         
   8  12   2         57.62         37.09         4.63 o                         
  -8  13   2          1.47          2.85         2.37 o                         
  -7  13   2          6.09          4.57         3.03 o                         
  -6  13   2         15.50         18.37         3.65 o                         
  -5  13   2         91.77         88.61         4.70 o                         
  -4  13   2         57.50         54.89         3.15 o                         
  -3  13   2        105.69        108.38         5.03 o                         
  -2  13   2         65.40         68.46         4.37 o                         
  -1  13   2         10.12         10.88         2.97 o                         
   0  13   2          0.57          1.67         2.77 o                         
   1  13   2        127.82        115.68         4.59 o                         
   2  13   2         41.70         32.40         3.68 o                         
   3  13   2        188.95        171.69         7.07 o                         
   4  13   2         11.29         11.87         2.50 o                         
   5  13   2         61.97         57.30         3.68 o                         
   6  13   2        108.08         93.74        24.49 o                         
   7  13   2        110.10         96.57         7.25 o                         
  -7  14   2        232.12        205.50         9.57 o                         
  -6  14   2        225.72        206.11         7.50 o                         
  -5  14   2          2.12          1.28         2.25 o                         
  -4  14   2         57.28         60.41         5.76 o                         
  -3  14   2         11.52         15.52         2.92 o                         
  -2  14   2         65.42         58.74         3.94 o                         
  -1  14   2        101.02         73.09         4.35 o                         
   0  14   2        348.71        350.35        19.96 o                         
   1  14   2         14.06         17.52         2.35 o                         
   2  14   2        122.37        127.46         5.07 o                         
   3  14   2        370.11        371.68        10.47 o                         
   4  14   2         89.95         86.35         3.96 o                         
   5  14   2         43.00         40.90         2.87 o                         
  -4  15   2          3.15          3.18         3.76 o                         
  -3  15   2          9.25         13.67         2.48 o                         
  -2  15   2         87.34         77.39         3.89 o                         
  -1  15   2         79.77         79.52        12.02 o                         
   0  15   2        273.86        280.07        11.65 o                         
   1  15   2          7.89          7.32         2.87 o                         
   2  15   2         50.10         63.29         3.40 o                         
   3  15   2        219.28        231.23         6.03 o                         
   4  15   2          7.03          7.32         3.65 o                         
  -1  16   2       1154.85       1134.54        31.80 o                         
   0  16   2        150.46        141.91         7.24 o                         
 -14   1   3         27.32         34.99         3.65 o                         
 -13   1   3          0.56          2.93         3.00 o                         
 -12   1   3         40.14         53.44         3.66 o                         
 -11   1   3        378.13        414.87         6.04 o                         
 -10   1   3        184.05        216.44         3.89 o                         
  -9   1   3         38.11         44.35         2.41 o                         
  -8   1   3        118.20        113.71         3.41 o                         
  -7   1   3        147.88        147.34         4.16 o                         
  -6   1   3        648.14        689.25        11.72 o                         
  -5   1   3          3.61         64.16         4.50 o                         
  -4   1   3       2421.64       2486.03        27.67 o                         
  -3   1   3        583.70        612.50        10.22 o                         
  -2   1   3         81.10         91.96         2.03 o                         
  -1   1   3       2513.24       2754.30        27.68 o                         
   0   1   3         82.81         81.61         1.99 o                         
   1   1   3       1534.25       1555.33        15.68 o                         
   2   1   3        331.31        468.01         5.46 o                         
   3   1   3        716.74        789.09        12.85 o                         
   4   1   3         24.23         60.31         3.40 o                         
   5   1   3        133.82        128.80         3.34 o                         
   6   1   3        163.26        147.82         5.49 o                         
   7   1   3        158.69        161.51         4.24 o                         
   8   1   3         67.54         65.64         3.55 o                         
   9   1   3         24.11         37.15         2.67 o                         
  10   1   3         72.57         53.73         2.87 o                         
  11   1   3          1.54          2.31         1.70 o                         
  12   1   3        171.53        106.78         7.86 o                         
 -14   2   3        253.59        230.90        10.39 o                         
 -13   2   3        474.80        474.31        11.03 o                         
 -12   2   3         93.61        119.92         5.40 o                         
 -11   2   3       1305.91       1358.69        23.73 o                         
 -10   2   3       1169.55       1306.71        19.13 o                         
  -9   2   3        234.77        235.83         4.97 o                         
  -8   2   3        633.30        614.61        11.44 o                         
  -7   2   3       1420.03       1312.94        19.69 o                         
  -6   2   3        143.91        170.83         5.38 o                         
  -5   2   3        252.89        531.44         8.88 o                         
  -4   2   3         37.66        212.58        11.78 o                         
  -3   2   3        363.86        391.64         5.02 o                         
  -2   2   3        182.92        289.40         5.28 o                         
  -1   2   3        572.10        752.50         6.82 o                         
   0   2   3       1662.21       1816.64        20.51 o                         
   1   2   3         45.27         75.44         1.99 o                         
   2   2   3       2317.64       2342.02        17.66 o                         
   3   2   3       3230.67       3396.89        40.94 o                         
   4   2   3        379.88        386.45        12.21 o                         
   5   2   3       1125.55       1099.95        29.41 o                         
   6   2   3          5.13         38.60         3.08 o                         
   7   2   3        146.84        162.69         7.01 o                         
   9   2   3         71.24        102.94         5.77 o                         
  10   2   3        672.38        573.82        19.32 o                         
  11   2   3         19.03         32.12         2.28 o                         
  12   2   3         15.80         19.27         1.75 o                         
 -14   3   3         30.27         51.50         5.39 o                         
 -13   3   3        328.00        345.22        13.35 o                         
 -12   3   3        425.88        496.31        12.74 o                         
 -11   3   3          7.09         49.66         5.74 o                         
 -10   3   3        446.03        513.28         9.43 o                         
  -9   3   3        707.67        777.89        35.77 o                         
  -8   3   3          1.65        176.30        30.38 o                         
  -7   3   3         56.19         51.47         2.71 o                         
  -6   3   3        322.02        547.68        18.70 o                         
  -5   3   3        418.64        704.53        13.63 o                         
  -4   3   3        805.75        807.77        17.38 o                         
  -3   3   3        152.26        279.80         4.64 o                         
  -2   3   3        715.71        765.64        17.50 o                         
  -1   3   3        511.88        547.28         9.61 o                         
   0   3   3         72.63        103.50         3.02 o                         
   1   3   3       1233.18       1201.19        18.76 o                         
   2   3   3        225.83        332.14         5.78 o                         
   3   3   3       3238.53       3208.33        38.06 o                         
   4   3   3       3878.68       3711.86        67.67 o                         
   5   3   3         53.49         43.33         2.29 o                         
   6   3   3       3037.80       2922.35       145.80 o                         
   7   3   3       1029.61       1021.75        22.63 o                         
   8   3   3        682.51        606.08        10.78 o                         
   9   3   3        884.88        825.09        19.44 o                         
  10   3   3        314.02        314.50        10.30 o                         
  11   3   3         44.33         42.95         3.32 o                         
 -14   4   3        477.27        571.74        17.98 o                         
 -13   4   3       1038.84       1173.43        56.32 o                         
 -12   4   3        198.63        210.13         7.80 o                         
 -11   4   3        154.75        210.25        11.47 o                         
 -10   4   3       1320.83       1438.34        32.93 o                         
  -9   4   3        725.94        836.75        42.88 o                         
  -8   4   3         41.34         36.14         2.72 o                         
  -7   4   3       2361.88       2467.42        52.77 o                         
  -6   4   3        791.33        795.20        37.70 o                         
  -5   4   3       1771.29       1726.97        32.10 o                         
  -4   4   3       2058.77       2001.00        44.37 o                         
  -3   4   3        106.34        148.10         3.99 o                         
  -2   4   3         26.81         37.32         2.50 o                         
  -1   4   3        185.20        245.47         4.23 o                         
   0   4   3        191.41        228.29         4.14 o                         
   1   4   3        575.14        627.50         8.38 o                         
   2   4   3        219.13        360.46         8.53 o                         
   3   4   3         41.01        168.15         7.10 o                         
   4   4   3       1162.83       1217.26        16.64 o                         
   5   4   3        787.38        975.36        21.85 o                         
   6   4   3         12.95         19.44         2.77 o                         
   7   4   3        974.70        936.25        19.12 o                         
   8   4   3        159.33        284.67        11.02 o                         
   9   4   3         15.11         25.14         5.11 o                         
  10   4   3         30.40         40.32         7.34 o                         
  11   4   3        168.42        239.58        11.38 o                         
 -13   5   3         49.20         55.92         4.29 o                         
 -12   5   3        123.18        150.64        12.30 o                         
 -11   5   3         83.14        154.66         7.08 o                         
 -10   5   3        298.72        304.69        19.86 o                         
  -9   5   3        520.18        642.00        22.13 o                         
  -8   5   3        396.16        541.87        24.84 o                         
  -7   5   3        855.21        909.59        14.81 o                         
  -6   5   3       2440.86       2377.78        73.69 o                         
  -5   5   3        963.90       1042.00        18.24 o                         
  -4   5   3       1027.46       1009.61        26.81 o                         
  -3   5   3       3615.06       3366.37        46.30 o                         
  -2   5   3        118.93        184.19         4.10 o                         
  -1   5   3        786.13        789.73         9.45 o                         
   0   5   3        657.56        609.24         8.26 o                         
   1   5   3        490.89        719.62        10.76 o                         
   2   5   3        539.11        618.94        10.31 o                         
   3   5   3        975.89       1006.73        23.34 o                         
   4   5   3       1264.17       1443.13        23.47 o                         
   5   5   3        526.63        563.28        15.94 o                         
   6   5   3       2937.14       2700.57        38.59 o                         
   7   5   3        480.14        547.48        16.06 o                         
   8   5   3          0.43         23.16         5.15 o                         
   9   5   3       1105.71       1024.84        24.02 o                         
  10   5   3        380.41        428.15        12.42 o                         
  11   5   3        181.64        187.14         9.93 o                         
 -13   6   3        465.96        486.91        11.33 o                         
 -12   6   3          1.52          7.13         2.77 o                         
 -11   6   3        276.27        309.77         7.88 o                         
 -10   6   3        529.67        603.95        15.08 o                         
  -9   6   3         70.58        187.31        10.68 o                         
  -8   6   3         25.68         33.77         3.13 o                         
  -7   6   3        876.95        830.71        43.18 o                         
  -6   6   3       1501.60       1450.71        38.89 o                         
  -5   6   3          3.45          3.82         1.36 o                         
  -4   6   3        134.58        112.94         3.81 o                         
  -3   6   3        987.31        993.73        28.71 o                         
  -2   6   3       1214.04       1092.13        15.19 o                         
  -1   6   3         89.26        107.39         2.74 o                         
   0   6   3         45.13        117.71         3.24 o                         
   1   6   3       1461.90       1477.58        19.00 o                         
   2   6   3          3.72         13.72         1.22 o                         
   3   6   3          1.03          1.59         1.26 o                         
   4   6   3        436.99        518.85        10.20 o                         
   5   6   3        164.44        219.79         4.22 o                         
   6   6   3         82.83         85.21         4.78 o                         
   7   6   3       1295.27       1227.88        25.10 o                         
   8   6   3        282.26        297.68         9.15 o                         
   9   6   3        177.65        184.70         8.47 o                         
  10   6   3         70.39         76.39         4.46 o                         
  11   6   3        146.13        183.34         9.50 o                         
 -12   7   3          1.84         21.68         3.81 o                         
 -11   7   3         89.65        104.77         5.70 o                         
 -10   7   3          4.43          6.80         4.41 o                         
  -9   7   3        215.00        289.29        21.03 o                         
  -8   7   3         55.72        154.55        11.30 o                         
  -7   7   3        137.72        186.80         5.54 o                         
  -6   7   3        407.62        451.99        13.73 o                         
  -5   7   3        123.22        241.39         5.83 o                         
  -4   7   3        808.60        826.46        18.69 o                         
  -3   7   3       1438.11       1366.81        46.50 o                         
  -2   7   3          1.97         20.94         1.78 o                         
  -1   7   3        727.94        716.08        10.82 o                         
   0   7   3        268.21        241.96         5.62 o                         
   1   7   3        341.33        434.94         5.62 o                         
   2   7   3       1100.54       1084.10        13.99 o                         
   3   7   3       1606.14       1558.33        24.37 o                         
   4   7   3        214.89        253.81         5.27 o                         
   5   7   3        674.02        657.33        11.44 o                         
   6   7   3       2064.70       1955.21        28.43 o                         
   7   7   3        641.40        708.10        19.19 o                         
   8   7   3         28.48         31.45         5.19 o                         
   9   7   3        145.09        162.22         8.16 o                         
  10   7   3        395.98        412.65         9.40 o                         
  11   7   3        253.18        264.10         7.56 o                         
 -12   8   3         33.37         31.15         4.64 o                         
 -11   8   3         86.58         80.73         6.84 o                         
 -10   8   3        453.56        511.83        14.52 o                         
  -9   8   3       1575.48       1684.77        35.78 o                         
  -8   8   3         41.79         60.04         4.51 o                         
  -7   8   3       1401.60       1382.72        21.73 o                         
  -6   8   3       2790.71       2816.31        65.60 o                         
  -5   8   3        409.63        407.18         7.03 o                         
  -4   8   3       1127.23       1102.70        32.42 o                         
  -3   8   3        319.91        270.65        10.35 o                         
  -2   8   3          1.50          3.77         1.71 o                         
  -1   8   3         17.88         18.82         1.26 o                         
   0   8   3          0.60          1.09         1.00 o                         
   1   8   3          4.11         29.07         1.47 o                         
   2   8   3        343.34        413.54         5.49 o                         
   3   8   3        108.80        133.16         2.91 o                         
   4   8   3        386.59        566.43        11.10 o                         
   5   8   3        503.59        558.51        19.47 o                         
   6   8   3        386.83        380.40        29.23 o                         
   7   8   3        300.99        397.57        12.85 o                         
   8   8   3        382.14        466.22        13.98 o                         
   9   8   3         51.85         66.97         4.35 o                         
  10   8   3          3.83          6.95         2.73 o                         
 -12   9   3        287.77        294.04        11.35 o                         
 -11   9   3        249.59        229.74        10.66 o                         
 -10   9   3         29.34         35.75         4.68 o                         
  -9   9   3        155.97        182.12         8.67 o                         
  -8   9   3        341.55        308.23        12.65 o                         
  -7   9   3        126.56        108.23         5.41 o                         
  -6   9   3        413.87        380.93        15.12 o                         
  -5   9   3        583.01        691.12         9.25 o                         
  -4   9   3        154.81        167.76         3.61 o                         
  -3   9   3        193.27        178.80         4.96 o                         
  -2   9   3        304.76        323.56         6.30 o                         
  -1   9   3       1553.57       1500.22        17.20 o                         
   0   9   3        686.35        632.03         7.32 o                         
   1   9   3         26.51         37.39         1.73 o                         
   2   9   3        261.65        264.45         4.36 o                         
   3   9   3       1204.48       1149.65        17.75 o                         
   4   9   3         10.90         35.46         7.37 o                         
   5   9   3         25.49         42.81         5.27 o                         
   6   9   3        108.42        107.19         7.63 o                         
   7   9   3        183.95        181.14         8.37 o                         
   8   9   3        101.98         91.29         6.25 o                         
   9   9   3         20.57         37.53         5.11 o                         
  10   9   3        169.40        182.56         6.36 o                         
 -11  10   3         17.95         26.65         3.42 o                         
 -10  10   3         24.15         50.70         4.80 o                         
  -9  10   3        332.25        347.57        20.23 o                         
  -8  10   3        490.67        425.79        14.14 o                         
  -7  10   3         28.35         47.67         3.98 o                         
  -6  10   3        409.60        399.53         8.95 o                         
  -5  10   3       1464.44       1437.24        27.96 o                         
  -4  10   3         87.98        165.57         4.77 o                         
  -3  10   3        605.64        633.37        16.45 o                         
  -2  10   3       1713.68       1591.13        30.50 o                         
  -1  10   3        605.86        615.27         8.21 o                         
   0  10   3        202.57        295.04         5.55 o                         
   1  10   3        844.93        827.47        16.07 o                         
   2  10   3       1043.79       1032.57        18.12 o                         
   3  10   3          0.06        141.04        11.82 o                         
   4  10   3        458.80        453.85         9.95 o                         
   5  10   3        392.77        371.98        15.06 o                         
   6  10   3         68.34         75.29         6.78 o                         
   7  10   3        253.63        243.46        11.94 o                         
   8  10   3        602.79        558.08        84.00 o                         
   9  10   3         93.81        106.35         5.26 o                         
 -10  11   3          0.76         11.22         6.03 o                         
  -9  11   3        156.59        174.37        11.93 o                         
  -8  11   3        253.51        251.59         9.44 o                         
  -7  11   3         38.24         44.86         5.93 o                         
  -6  11   3        140.50        140.98         5.59 o                         
  -5  11   3        263.17        280.03         6.21 o                         
  -4  11   3        136.19        181.59         4.68 o                         
  -3  11   3          6.11         15.33         2.79 o                         
  -2  11   3        433.29        418.72         8.65 o                         
  -1  11   3        511.85        554.74         9.10 o                         
   0  11   3         80.87        122.44         4.17 o                         
   1  11   3         83.23         82.88         4.21 o                         
   2  11   3        351.05        337.99         8.72 o                         
   3  11   3          7.70         25.56         2.48 o                         
   4  11   3         19.34         24.53         2.52 o                         
   5  11   3          8.05         11.06         3.86 o                         
   6  11   3        110.52         81.68         6.89 o                         
   7  11   3          4.12         16.72         3.36 o                         
   8  11   3        214.68        185.79        40.93 o                         
  -9  12   3         47.07         48.01         7.16 o                         
  -8  12   3        221.74        193.28         8.91 o                         
  -7  12   3         26.45        129.22         6.06 o                         
  -6  12   3        324.14        264.84         8.13 o                         
  -5  12   3        899.69        841.47        17.90 o                         
  -4  12   3        799.59        873.04        15.43 o                         
  -3  12   3        330.97        418.83        11.42 o                         
  -2  12   3       1620.33       1664.70        28.40 o                         
  -1  12   3        529.02        599.09        13.00 o                         
   0  12   3          3.56        131.02         6.69 o                         
   1  12   3       1194.24       1284.64        22.84 o                         
   2  12   3       1125.79       1194.64        25.72 o                         
   3  12   3        115.91        160.38         5.35 o                         
   4  12   3        416.94        469.41        10.68 o                         
   5  12   3       2041.87       2010.26        95.81 o                         
   6  12   3         72.18         76.64         7.24 o                         
   7  12   3         51.48         63.00        19.98 o                         
  -8  13   3       1320.59       1076.40        22.31 o                         
  -7  13   3        665.09        610.73        15.02 o                         
  -6  13   3        394.68        309.78        10.41 o                         
  -5  13   3        994.43       1010.90        15.97 o                         
  -4  13   3          8.35         18.67         2.99 o                         
  -3  13   3        193.21        188.52         9.00 o                         
  -2  13   3        113.04        125.20         5.40 o                         
  -1  13   3        284.73        249.36        12.32 o                         
   0  13   3        207.99        220.08         5.62 o                         
   1  13   3         17.36         34.50         3.28 o                         
   2  13   3          8.61         11.09         2.58 o                         
   3  13   3         46.28        121.22         7.26 o                         
   4  13   3         55.51         71.32         3.23 o                         
   5  13   3          4.05         22.98         4.56 o                         
   6  13   3         80.23        111.73         7.26 o                         
  -6  14   3         30.33         38.03         4.00 o                         
  -4  14   3        152.20        192.12         6.75 o                         
  -3  14   3        196.85        265.44         7.27 o                         
  -2  14   3        905.58        884.12        28.09 o                         
  -1  14   3        388.67        399.85        15.00 o                         
   0  14   3        105.91        173.07         7.02 o                         
   1  14   3        971.04       1075.38        22.87 o                         
   2  14   3        573.00        639.91        12.57 o                         
   3  14   3          5.10         27.02         3.45 o                         
   4  14   3        629.36        610.03        14.11 o                         
  -4  15   3        147.73        146.28         6.95 o                         
  -3  15   3         88.88         95.24         5.97 o                         
  -2  15   3        135.05        159.70         7.86 o                         
  -1  15   3        348.68        323.23        12.28 o                         
   0  15   3         57.89         63.59         5.15 o                         
   1  15   3         82.69         72.66         6.62 o                         
   2  15   3         57.91         65.65         5.96 o                         
 -14   0   4        259.31        249.61        10.97 o                         
 -13   0   4         49.06         42.32         4.48 o                         
 -12   0   4       1088.14       1079.87        24.86 o                         
 -11   0   4        729.76        799.26        13.22 o                         
 -10   0   4         36.14         45.03         2.90 o                         
  -9   0   4        236.52        216.31         9.61 o                         
  -8   0   4       4183.96       3831.15       140.91 o                         
  -7   0   4       1134.68       1129.84        55.77 o                         
  -6   0   4       2137.60       2109.11        68.49 o                         
  -5   0   4       6151.79       6322.05       119.75 o                         
  -4   0   4       1757.12       1624.69        32.80 o                         
  -3   0   4       2791.82       2873.80        40.19 o                         
  -2   0   4         63.42         38.83         2.68 o                         
  -1   0   4       5725.56       5967.40       157.48 o                         
   0   0   4         95.78         84.70         3.73 o                         
   1   0   4       2704.63       2756.98        39.24 o                         
   2   0   4       5709.14       5893.19        76.19 o                         
   3   0   4        937.69        967.53        29.77 o                         
   4   0   4        498.68        571.70        14.49 o                         
   5   0   4       2377.47       2243.86        39.97 o                         
   6   0   4       1290.79       1046.56        48.53 o                         
   7   0   4        186.98        164.09         9.40 o                         
   8   0   4        301.43        269.64        12.28 o                         
   9   0   4          3.04          2.13         2.80 o                         
  10   0   4        131.73         97.87         5.56 o                         
  11   0   4         59.57         56.92         3.26 o                         
 -14   1   4        113.60        116.60         5.12 o                         
 -13   1   4          4.07          3.58         2.32 o                         
 -12   1   4          1.74          3.72         2.16 o                         
 -11   1   4        633.09        644.31         8.35 o                         
 -10   1   4          4.72          3.56         1.55 o                         
  -9   1   4        297.26        305.27         9.43 o                         
  -8   1   4        196.26        175.83         3.58 o                         
  -7   1   4        174.90        164.51         4.41 o                         
  -6   1   4         85.27         80.85         2.64 o                         
  -5   1   4       1421.98       1455.91        22.02 o                         
  -4   1   4       1370.05       1272.84        15.07 o                         
  -3   1   4        455.42        448.90         6.51 o                         
  -2   1   4       1669.75       1697.05        19.10 o                         
  -1   1   4       2410.82       2513.04        35.12 o                         
   0   1   4        152.35        204.61         4.82 o                         
   1   1   4        554.92        665.02         8.98 o                         
   2   1   4        441.29        443.05         6.60 o                         
   3   1   4        824.02        879.56        12.16 o                         
   4   1   4         74.02         87.95         2.50 o                         
   5   1   4        974.90        933.30        16.48 o                         
   6   1   4        315.72        239.18        20.64 o                         
   7   1   4        179.99        139.21         7.06 o                         
   8   1   4        659.62        678.30        10.48 o                         
   9   1   4        265.84        306.15        16.51 o                         
  10   1   4         18.02         20.72         2.00 o                         
  11   1   4        758.27        626.40        13.66 o                         
 -14   2   4        160.64        170.37         5.45 o                         
 -13   2   4          0.06          0.61         2.00 o                         
 -12   2   4        194.86        229.22         5.60 o                         
 -11   2   4        935.99        992.65        11.12 o                         
 -10   2   4        817.91        803.14        21.74 o                         
  -9   2   4        480.73        460.23         9.66 o                         
  -8   2   4       3555.13       3190.75        57.69 o                         
  -7   2   4       1761.60       1708.75        52.65 o                         
  -6   2   4       1037.74        969.51        17.95 o                         
  -5   2   4       4698.46       4342.77        41.53 o                         
  -4   2   4        907.00        789.55        16.23 o                         
  -3   2   4        625.16        625.89        12.91 o                         
  -2   2   4       3199.37       3119.75        41.49 o                         
  -1   2   4       2199.46       2102.81        32.13 o                         
   0   2   4       1032.35       1045.55        11.37 o                         
   1   2   4         52.72         48.70         1.79 o                         
   2   2   4       4770.03       4876.47        51.05 o                         
   3   2   4       2072.16       2090.45        24.87 o                         
   4   2   4         14.46         21.86         1.23 o                         
   5   2   4        569.99        545.17        15.07 o                         
   6   2   4         27.40         27.22         1.43 o                         
   7   2   4         19.47         14.21         2.31 o                         
   8   2   4          1.29          4.38         2.10 o                         
   9   2   4         89.95         74.97         4.40 o                         
  10   2   4          3.93          3.75         1.70 o                         
  11   2   4         15.04          7.86         1.57 o                         
 -14   3   4        160.94        164.57         7.76 o                         
 -13   3   4        258.72        296.13         8.27 o                         
 -12   3   4         30.92         25.65         2.88 o                         
 -11   3   4         96.79         73.60         4.32 o                         
 -10   3   4       1131.64       1120.49        29.90 o                         
  -9   3   4        971.97        898.40        15.76 o                         
  -8   3   4        334.91        281.70        11.78 o                         
  -7   3   4        256.88        271.55         7.25 o                         
  -6   3   4         49.44         35.07         1.84 o                         
  -5   3   4        270.12        225.72         4.28 o                         
  -4   3   4       1061.62       1035.04        20.12 o                         
  -3   3   4          2.16          3.62         0.83 o                         
  -2   3   4         36.82         37.73         1.49 o                         
  -1   3   4        640.10        675.63        13.16 o                         
   0   3   4        436.27        502.56         8.26 o                         
   1   3   4       1255.02       1280.85        15.12 o                         
   2   3   4       1318.22       1283.74        17.04 o                         
   3   3   4        310.30        311.31         5.57 o                         
   4   3   4        725.70        670.41         9.28 o                         
   5   3   4       1062.71        893.13        27.77 o                         
   6   3   4        302.85        254.26        11.19 o                         
   7   3   4          1.26          0.40         2.11 o                         
   8   3   4        461.93        417.75        10.98 o                         
   9   3   4        226.84        221.15        10.68 o                         
  10   3   4          7.24          3.51         2.26 o                         
  11   3   4          9.00         18.36         4.86 o                         
 -13   4   4        132.83        125.93         8.33 o                         
 -12   4   4        117.91        129.08         7.87 o                         
 -11   4   4         98.06         88.89         5.65 o                         
 -10   4   4          5.64          4.94         3.83 o                         
  -9   4   4        424.22        375.30         8.89 o                         
  -8   4   4         99.99         97.44         5.22 o                         
  -7   4   4        160.85        165.66         5.63 o                         
  -6   4   4          7.53          5.30         1.56 o                         
  -5   4   4       1254.77       1149.50        15.69 o                         
  -4   4   4       1012.66        955.47        24.73 o                         
  -3   4   4       1985.93       2033.28        40.51 o                         
  -2   4   4       1814.46       1819.95        40.38 o                         
  -1   4   4       1442.43       1355.44        20.69 o                         
   0   4   4       2686.66       2693.57        33.62 o                         
   1   4   4         31.70         40.43         3.55 o                         
   2   4   4        446.85        452.72        12.11 o                         
   3   4   4        460.30        460.85         9.21 o                         
   4   4   4        131.24        144.86         5.68 o                         
   5   4   4         57.58         60.48         5.40 o                         
   6   4   4         53.46         50.85         4.93 o                         
   7   4   4         87.92        115.27         7.67 o                         
   8   4   4        164.60        150.26         8.13 o                         
   9   4   4        372.80        363.99        11.53 o                         
  10   4   4         71.28         78.49        11.59 o                         
  11   4   4         70.85         58.60         5.39 o                         
 -13   5   4        461.47        459.04        15.49 o                         
 -12   5   4         93.84         97.86         7.57 o                         
 -11   5   4          3.15          5.76         3.87 o                         
 -10   5   4        491.03        477.73        17.50 o                         
  -9   5   4        311.06        286.30         9.21 o                         
  -8   5   4         69.68         55.97         4.37 o                         
  -7   5   4        713.76        650.95        16.11 o                         
  -6   5   4       1045.23        920.45        31.43 o                         
  -5   5   4        171.78        144.78         3.58 o                         
  -4   5   4        261.14        225.55         5.57 o                         
  -3   5   4         16.70         10.97         1.82 o                         
  -2   5   4        524.74        518.61         9.38 o                         
  -1   5   4          1.94          2.70         1.49 o                         
   0   5   4         18.86         17.56         2.08 o                         
   1   5   4        542.20        509.53        12.29 o                         
   2   5   4         86.45         93.76         2.97 o                         
   3   5   4         37.08         41.08         2.22 o                         
   4   5   4        666.83        673.77        22.00 o                         
   5   5   4        289.66        281.52        11.75 o                         
   6   5   4          4.22          4.71         4.15 o                         
   7   5   4        560.31        572.53        21.42 o                         
   8   5   4         35.70         54.75         4.75 o                         
   9   5   4         49.17         42.05         3.98 o                         
  10   5   4          0.80          3.64         3.02 o                         
 -13   6   4          7.41         12.09         3.84 o                         
 -12   6   4         51.26         54.31         4.05 o                         
 -11   6   4         33.73         29.18         3.82 o                         
 -10   6   4        532.01        561.98        20.16 o                         
  -9   6   4         23.03         20.15         4.43 o                         
  -8   6   4         53.99         48.01         3.56 o                         
  -7   6   4         65.94         59.56         4.39 o                         
  -6   6   4        107.75        119.64         6.24 o                         
  -5   6   4         13.74         22.38         1.75 o                         
  -4   6   4        363.26        311.87         7.02 o                         
  -3   6   4        342.35        308.10         8.53 o                         
  -2   6   4        123.27        131.44         3.96 o                         
  -1   6   4        353.89        356.55         7.40 o                         
   0   6   4        144.39        148.34         4.14 o                         
   1   6   4        423.93        401.81         7.88 o                         
   2   6   4         69.28         70.84         2.90 o                         
   3   6   4         24.02         27.97         2.09 o                         
   4   6   4         74.55         70.54         3.02 o                         
   5   6   4         40.70         41.65         4.05 o                         
   6   6   4        739.49        674.99        15.27 o                         
   7   6   4        367.69        389.79        15.52 o                         
   8   6   4         75.97         99.40         5.48 o                         
   9   6   4         11.01         12.86         3.28 o                         
  10   6   4        399.90        427.12        10.89 o                         
 -12   7   4        313.07        345.09        13.11 o                         
 -11   7   4         20.01         16.24         4.37 o                         
 -10   7   4        151.81        179.33         9.95 o                         
  -9   7   4        981.41        964.43        35.78 o                         
  -8   7   4          0.26          2.18         2.18 o                         
  -7   7   4       2943.32       2753.75        37.75 o                         
  -6   7   4       1441.50       1375.80        45.56 o                         
  -5   7   4          0.51          4.50         1.45 o                         
  -4   7   4       3155.06       2711.91        92.76 o                         
  -3   7   4       1155.96       1042.31        13.31 o                         
  -2   7   4          4.61          3.73         1.61 o                         
  -1   7   4          4.59          7.66         1.94 o                         
   0   7   4        967.80        847.77        23.21 o                         
   1   7   4        225.77        195.18         4.00 o                         
   2   7   4          5.73          7.64         1.36 o                         
   3   7   4        825.47        789.82        16.67 o                         
   4   7   4        321.99        339.32         7.27 o                         
   5   7   4        211.79        196.40         5.98 o                         
   6   7   4        522.95        534.33        12.97 o                         
   7   7   4        293.04        302.70         9.39 o                         
   8   7   4         79.98         86.08         5.00 o                         
   9   7   4        243.59        254.81         8.46 o                         
  10   7   4        114.28        119.07         5.00 o                         
 -12   8   4         33.33         31.59         4.10 o                         
 -11   8   4          0.72          2.25         3.65 o                         
 -10   8   4          4.05          7.17         4.08 o                         
  -9   8   4         17.28         20.31         4.47 o                         
  -8   8   4        148.29        165.35         9.51 o                         
  -7   8   4        220.66        215.10         7.25 o                         
  -6   8   4        447.82        434.98        13.05 o                         
  -5   8   4       2059.39       1994.06        55.60 o                         
  -4   8   4         71.34         57.35         3.06 o                         
  -3   8   4         45.28         42.15         2.56 o                         
  -2   8   4        228.46        203.58         6.33 o                         
  -1   8   4         70.85         62.19         2.43 o                         
   0   8   4         86.02         65.29         2.39 o                         
   1   8   4        436.26        423.22         6.16 o                         
   2   8   4         53.96         58.40         2.40 o                         
   3   8   4        598.51        586.85        13.88 o                         
   4   8   4        720.83        717.97        14.56 o                         
   5   8   4         57.25         58.82         4.11 o                         
   6   8   4         71.00         64.47         4.17 o                         
   7   8   4        599.44        559.99        26.46 o                         
   8   8   4         23.48         34.62         3.83 o                         
   9   8   4         21.34         23.58         3.07 o                         
 -11   9   4         21.35         23.81         4.05 o                         
 -10   9   4        266.10        246.46        15.28 o                         
  -9   9   4        582.04        558.01        11.77 o                         
  -8   9   4          0.76          1.29         2.41 o                         
  -7   9   4        192.16        203.48         8.28 o                         
  -6   9   4        702.20        702.85        12.45 o                         
  -5   9   4          1.46          1.59         2.06 o                         
  -4   9   4        258.91        244.60        10.90 o                         
  -3   9   4       1334.89       1331.48        18.41 o                         
  -2   9   4         63.27         58.87         3.07 o                         
  -1   9   4        213.37        203.92         4.61 o                         
   0   9   4       1119.59       1041.99        14.02 o                         
   1   9   4        587.89        549.25         7.98 o                         
   2   9   4         21.70         26.26         2.24 o                         
   3   9   4       1177.02       1150.94        15.74 o                         
   4   9   4         41.25         35.99         3.54 o                         
   5   9   4        187.06        176.31         7.16 o                         
   6   9   4        200.89        182.33        12.73 o                         
   7   9   4         91.17         73.17        14.48 o                         
   8   9   4         13.44         12.85         3.84 o                         
   9   9   4         97.53         85.20         4.46 o                         
 -10  10   4          0.69          0.14         2.88 o                         
  -9  10   4          6.82          6.52         2.45 o                         
  -8  10   4        530.92        447.41        13.81 o                         
  -7  10   4          6.13         10.40         3.21 o                         
  -6  10   4        136.54        121.71         5.80 o                         
  -5  10   4        515.54        491.24         8.29 o                         
  -4  10   4         47.53         52.08         3.14 o                         
  -3  10   4        667.68        664.24        15.23 o                         
  -2  10   4        365.25        367.29         8.18 o                         
  -1  10   4        192.38        185.39         4.50 o                         
   0  10   4          0.71          2.83         2.21 o                         
   1  10   4       1127.94       1102.26        15.22 o                         
   2  10   4        391.32        384.81         7.07 o                         
   3  10   4         22.93         20.51         2.13 o                         
   4  10   4       1059.60       1073.79        19.59 o                         
   5  10   4         79.46         70.21         6.15 o                         
   6  10   4          8.50         11.02         3.61 o                         
   7  10   4        155.65        125.18         7.59 o                         
 -10  11   4          6.19          8.94         5.21 o                         
  -9  11   4          7.64          9.62         2.59 o                         
  -8  11   4         61.95         54.82         4.23 o                         
  -7  11   4          3.48          5.68         2.86 o                         
  -6  11   4        794.98        753.89        19.49 o                         
  -5  11   4          6.55          2.49         2.10 o                         
  -4  11   4         21.40         23.93         2.99 o                         
  -3  11   4        136.58        128.52         5.10 o                         
  -2  11   4         80.57         87.45         3.44 o                         
  -1  11   4         82.58         78.09         3.25 o                         
   0  11   4        356.25        373.80         7.81 o                         
   1  11   4        154.80        154.12         4.75 o                         
   2  11   4        641.19        649.42        11.68 o                         
   3  11   4        423.99        436.89         8.52 o                         
   4  11   4          0.19          3.36         2.74 o                         
   5  11   4          0.76          1.23         3.12 o                         
   6  11   4         45.49         23.19         4.26 o                         
   7  11   4         16.57         16.57         3.42 o                         
  -9  12   4          5.56          7.91         4.99 o                         
  -8  12   4         13.23         13.80         2.81 o                         
  -7  12   4          6.34          7.90         2.56 o                         
  -6  12   4         26.42         26.67         3.59 o                         
  -5  12   4          5.28          2.15         2.27 o                         
  -4  12   4        120.33        109.88         4.53 o                         
  -3  12   4          9.98         10.70         2.58 o                         
  -2  12   4        233.95        253.28        11.22 o                         
  -1  12   4        353.89        379.31         7.28 o                         
   0  12   4          1.36          2.38         2.10 o                         
   1  12   4         91.98         97.53         4.53 o                         
   2  12   4        485.79        487.12        10.69 o                         
   3  12   4        125.63        109.53         3.81 o                         
   4  12   4         19.81         20.71         2.16 o                         
   5  12   4          0.49          1.84         2.97 o                         
   6  12   4         37.96         22.29         3.76 o                         
  -7  13   4          1.24          3.72         2.56 o                         
  -6  13   4        301.26        268.14        12.76 o                         
  -5  13   4         21.50         22.84         4.48 o                         
  -4  13   4         82.49         86.28         5.99 o                         
  -3  13   4         94.63         91.57         5.93 o                         
  -2  13   4         95.58         91.50         4.71 o                         
  -1  13   4          9.79          9.62         2.18 o                         
   0  13   4          0.16         -0.57         2.26 o                         
   1  13   4          5.76          3.90         2.27 o                         
   2  13   4          1.62          2.58         2.16 o                         
   3  13   4          0.01         -0.25         2.11 o                         
   4  13   4         21.28         12.39         1.76 o                         
  -5  14   4        203.64        206.56         8.40 o                         
  -4  14   4         38.53         45.01         4.30 o                         
  -3  14   4        181.77        177.86         8.38 o                         
  -2  14   4         39.68         35.22         4.45 o                         
  -1  14   4         39.03         55.61         4.91 o                         
   0  14   4        252.94        277.28         7.81 o                         
   1  14   4        235.99        236.88         6.11 o                         
   2  14   4          6.03         13.46         2.47 o                         
   3  14   4          1.96          6.02         3.41 o                         
 -13   1   5          2.65          1.53         1.90 o                         
 -12   1   5         94.14         89.18         2.73 o                         
 -11   1   5         21.50         23.04         2.00 o                         
 -10   1   5        204.33        173.31         4.20 o                         
  -9   1   5        201.63        167.57         6.81 o                         
  -8   1   5        172.00        172.58         5.49 o                         
  -7   1   5         20.79         22.83         1.46 o                         
  -6   1   5        183.70        186.88         7.45 o                         
  -5   1   5        770.77        708.43        19.37 o                         
  -4   1   5         57.62         52.33         1.99 o                         
  -3   1   5         17.50         22.17         1.35 o                         
  -2   1   5         24.21         27.42         1.53 o                         
  -1   1   5          2.02          3.89         1.01 o                         
   0   1   5        132.40        126.94         3.66 o                         
   1   1   5        247.83        235.30         4.82 o                         
   2   1   5        174.71        181.21         3.30 o                         
   3   1   5       2807.26       2897.87        27.84 o                         
   4   1   5         57.67         55.74         2.02 o                         
   5   1   5        259.35        236.82        12.42 o                         
   6   1   5         16.88         15.19         2.29 o                         
   7   1   5         42.74         42.19         2.75 o                         
   8   1   5          0.21         -0.75         1.86 o                         
   9   1   5          1.26          0.12         1.62 o                         
  10   1   5         50.91         30.20         1.69 o                         
 -13   2   5          1.57          3.53         1.87 o                         
 -12   2   5        289.06        310.21         5.24 o                         
 -11   2   5        119.30        130.85         3.41 o                         
 -10   2   5        770.72        701.71        15.26 o                         
  -9   2   5         98.26         90.26         3.42 o                         
  -8   2   5        498.35        472.82        11.39 o                         
  -7   2   5       1298.65       1248.99        43.57 o                         
  -6   2   5       1488.36       1397.56        52.62 o                         
  -5   2   5        104.47        110.71         3.09 o                         
  -4   2   5        488.91        513.84        10.91 o                         
  -3   2   5        750.55        729.92         8.83 o                         
  -2   2   5         56.87         47.00         1.96 o                         
  -1   2   5        181.57        173.11         5.25 o                         
   0   2   5       1294.72       1329.78        22.55 o                         
   1   2   5        435.36        438.25         6.52 o                         
   2   2   5         19.39         27.50         1.55 o                         
   3   2   5       1285.81       1327.10        19.75 o                         
   4   2   5        334.04        323.34         6.01 o                         
   5   2   5        937.14        886.50        36.38 o                         
   6   2   5        269.74        244.40        14.76 o                         
   7   2   5        110.99        123.19         7.77 o                         
   8   2   5        229.12        223.30         9.48 o                         
   9   2   5         10.77          5.53         1.57 o                         
  10   2   5        225.09        140.77        14.92 o                         
 -13   3   5        142.11        175.96         6.20 o                         
 -12   3   5        557.32        560.05         8.33 o                         
 -11   3   5         29.05         30.53         3.93 o                         
 -10   3   5        495.24        530.95        16.13 o                         
  -9   3   5       2541.95       2304.19        29.84 o                         
  -8   3   5        103.73         96.11         3.63 o                         
  -7   3   5        910.09        907.65        53.34 o                         
  -6   3   5        788.50        731.26        44.19 o                         
  -5   3   5        106.73        109.47         5.45 o                         
  -4   3   5        199.90        201.58         4.82 o                         
  -3   3   5         66.79         63.23         2.27 o                         
  -2   3   5        393.45        361.96        10.81 o                         
  -1   3   5         28.53         30.75         1.99 o                         
   0   3   5         27.06         34.26         1.84 o                         
   1   3   5        964.46        957.90        18.17 o                         
   2   3   5          6.09         10.36         1.58 o                         
   3   3   5         28.54         35.40         2.95 o                         
   4   3   5        158.61        152.22         4.03 o                         
   5   3   5          7.40          7.33         2.48 o                         
   6   3   5         30.04         31.73         2.67 o                         
   7   3   5         41.69         51.25         3.29 o                         
   8   3   5         42.78         40.55         2.71 o                         
   9   3   5        246.78        244.58        10.58 o                         
  10   3   5          0.34          1.44         3.93 o                         
 -13   4   5          1.07         -0.49         3.58 o                         
 -12   4   5         50.79         50.64         4.13 o                         
 -11   4   5        161.48        150.76         5.09 o                         
 -10   4   5          4.23          7.38         3.27 o                         
  -9   4   5       1610.67       1404.34        20.74 o                         
  -8   4   5        706.42        577.79        15.42 o                         
  -7   4   5        143.63        119.63         8.59 o                         
  -6   4   5        997.65        997.96        19.55 o                         
  -5   4   5       1050.65        994.04        13.75 o                         
  -4   4   5        257.77        224.36         4.83 o                         
  -3   4   5       1151.61       1091.87        24.00 o                         
  -2   4   5        244.36        223.72         7.49 o                         
  -1   4   5         45.06         35.08         2.52 o                         
   0   4   5       1037.65       1114.56       175.75 o                         
   1   4   5       1355.36       1355.19        23.41 o                         
   2   4   5        822.17        850.36        31.14 o                         
   3   4   5       1427.32       1432.24        34.31 o                         
   4   4   5       3321.21       3152.60        49.87 o                         
   5   4   5         44.68         45.38         5.05 o                         
   6   4   5        196.39        144.99        11.07 o                         
   7   4   5        198.97        208.88         7.52 o                         
   8   4   5        499.61        539.82        17.32 o                         
   9   4   5         21.62         20.78         5.60 o                         
  10   4   5        370.16        344.03        12.07 o                         
 -13   5   5        491.72        453.33        14.46 o                         
 -12   5   5        533.22        564.26        12.68 o                         
 -11   5   5        343.58        377.59        18.70 o                         
 -10   5   5        156.73        166.77         9.22 o                         
  -9   5   5        924.25        762.78        16.97 o                         
  -8   5   5        614.77        533.04        45.63 o                         
  -7   5   5        246.97        249.90        10.64 o                         
  -6   5   5        327.76        289.24         7.54 o                         
  -5   5   5         87.23         81.13         3.48 o                         
  -4   5   5        221.28        161.33         6.27 o                         
  -3   5   5         97.94         88.50         3.78 o                         
  -2   5   5        528.44        477.07        14.42 o                         
  -1   5   5          7.60         10.26         1.97 o                         
   0   5   5         47.55         47.40         2.65 o                         
   1   5   5         36.66         30.97         2.67 o                         
   2   5   5        610.03        609.54         9.08 o                         
   3   5   5       1045.12       1092.79        28.44 o                         
   4   5   5        748.37        735.70        18.87 o                         
   5   5   5        377.00        309.10        13.49 o                         
   6   5   5         69.52         78.69         5.56 o                         
   7   5   5        919.04        880.33        17.62 o                         
   8   5   5        397.66        370.89         9.26 o                         
   9   5   5        225.16        240.46        11.26 o                         
 -12   6   5         65.70         90.46         6.03 o                         
 -11   6   5        152.35        162.93         6.13 o                         
 -10   6   5         69.92         69.53         7.69 o                         
  -9   6   5        201.15        204.08         7.45 o                         
  -8   6   5       1215.03       1252.14        29.56 o                         
  -7   6   5        575.42        556.66        12.68 o                         
  -6   6   5       1368.57       1225.43        31.94 o                         
  -5   6   5       1463.59       1247.40        17.38 o                         
  -4   6   5        432.91        382.83        11.55 o                         
  -3   6   5        862.37        823.49        25.10 o                         
  -2   6   5       1108.21       1036.13        23.58 o                         
  -1   6   5        264.86        241.41        13.59 o                         
   0   6   5        541.27        503.67        10.57 o                         
   1   6   5       1380.64       1346.47        17.58 o                         
   2   6   5         71.73         74.32         3.46 o                         
   3   6   5        146.80        147.37         4.70 o                         
   4   6   5       1236.02       1231.28        26.28 o                         
   5   6   5         51.48         40.59         5.00 o                         
   6   6   5         13.00         13.83         4.16 o                         
   7   6   5       1023.96       1008.35        22.82 o                         
   8   6   5        566.55        610.81        12.40 o                         
   9   6   5         50.70         44.17         3.00 o                         
 -12   7   5        453.31        561.58        17.54 o                         
 -11   7   5        193.58        202.11         9.59 o                         
 -10   7   5        347.77        366.25        14.45 o                         
  -9   7   5        144.70        155.35         8.70 o                         
  -8   7   5          8.62         10.54         2.49 o                         
  -7   7   5          1.47          3.02         2.35 o                         
  -6   7   5         61.86         67.81         5.60 o                         
  -5   7   5       1253.12       1094.15        57.20 o                         
  -4   7   5        218.81        183.21         7.99 o                         
  -3   7   5          0.26          2.04         1.71 o                         
  -2   7   5        379.64        329.19         7.38 o                         
  -1   7   5        412.07        384.12        13.33 o                         
   0   7   5        319.10        308.36         6.56 o                         
   1   7   5        100.33        105.85         3.07 o                         
   2   7   5        159.08        153.29         5.92 o                         
   3   7   5         14.51         19.93         2.81 o                         
   4   7   5        311.97        273.14         8.02 o                         
   5   7   5        439.04        393.33        12.05 o                         
   6   7   5        384.37        406.79        10.54 o                         
   7   7   5         65.27         65.46         4.51 o                         
   8   7   5          6.53          7.90         2.83 o                         
   9   7   5          1.13          0.73         2.09 o                         
 -11   8   5          0.94          6.69         3.23 o                         
 -10   8   5        243.59        268.70        11.56 o                         
  -9   8   5          3.42         10.06         9.37 o                         
  -8   8   5          7.30          2.53         2.33 o                         
  -7   8   5        109.53        104.27         4.78 o                         
  -6   8   5         26.89         27.64         2.73 o                         
  -5   8   5        112.98         86.54         7.15 o                         
  -4   8   5        432.70        380.45        33.89 o                         
  -3   8   5        176.85        155.08        11.54 o                         
  -2   8   5        371.58        334.12        13.67 o                         
  -1   8   5         12.91         13.42         1.97 o                         
   0   8   5         24.03         25.26         2.15 o                         
   1   8   5       2174.83       2121.52        28.67 o                         
   2   8   5         12.87         16.00         1.98 o                         
   3   8   5        710.38        691.06        14.17 o                         
   4   8   5        642.28        651.99        13.51 o                         
   5   8   5        144.78        154.28         5.14 o                         
   6   8   5        331.90        346.72         9.06 o                         
   7   8   5        516.39        540.79        16.75 o                         
   8   8   5          3.09          1.06         2.14 o                         
 -11   9   5         28.48         19.43         3.15 o                         
 -10   9   5          1.86          1.63         3.29 o                         
  -9   9   5        564.04        595.51        30.10 o                         
  -8   9   5        775.43        686.30        15.21 o                         
  -7   9   5        196.35        176.78         5.14 o                         
  -6   9   5          0.09          1.71         2.32 o                         
  -5   9   5        725.96        505.50        16.96 o                         
  -4   9   5        584.27        575.12        12.40 o                         
  -3   9   5        443.77        373.86         9.31 o                         
  -2   9   5        471.17        449.42        10.61 o                         
  -1   9   5        480.48        460.22         7.89 o                         
   0   9   5         13.22         12.96         1.92 o                         
   1   9   5         83.00         87.22         3.21 o                         
   2   9   5        428.44        430.43         7.54 o                         
   3   9   5        123.11        131.47         5.30 o                         
   4   9   5         33.56         39.36         3.40 o                         
   5   9   5        112.36         88.83         6.31 o                         
   6   9   5        324.94        336.46        21.39 o                         
   7   9   5         22.88         14.41         4.48 o                         
  -9  10   5        351.03        319.03        15.39 o                         
  -8  10   5        244.88        229.25         6.03 o                         
  -7  10   5         95.01         93.09         3.57 o                         
  -6  10   5          8.84          9.30         2.32 o                         
  -5  10   5         94.69         88.56         4.81 o                         
  -4  10   5          0.72          0.59         2.67 o                         
  -3  10   5        184.26        193.92         4.79 o                         
  -2  10   5         65.40         76.16         6.16 o                         
  -1  10   5        725.57        688.68        11.83 o                         
   0  10   5        136.45        132.26         3.91 o                         
   1  10   5          0.41          3.22         1.74 o                         
   2  10   5        204.66        228.77         5.06 o                         
   3  10   5        117.89        114.49         4.84 o                         
   4  10   5        109.15        118.01         6.36 o                         
   5  10   5        285.13        261.16         7.95 o                         
   6  10   5         25.72         22.63         2.89 o                         
  -9  11   5          8.32          6.13         5.74 o                         
  -8  11   5        762.96        701.99        24.53 o                         
  -7  11   5       1075.08       1024.94        25.99 o                         
  -6  11   5          5.42          6.29         2.16 o                         
  -5  11   5        441.75        406.42        31.67 o                         
  -4  11   5       2273.56       2271.57        61.15 o                         
  -3  11   5        190.08        202.76         6.99 o                         
  -2  11   5        334.83        415.55         7.68 o                         
  -1  11   5       1549.01       1616.39        26.83 o                         
   0  11   5        318.78        354.08         7.37 o                         
   1  11   5         42.01         54.30         3.15 o                         
   2  11   5        702.92        773.40        11.17 o                         
   3  11   5        639.73        669.82        12.99 o                         
   4  11   5         18.94         18.66         2.56 o                         
   5  11   5        333.24        291.76        11.77 o                         
  -6  12   5        106.98        120.23         5.04 o                         
  -5  12   5         24.25         27.73         3.06 o                         
  -4  12   5         51.45         59.06         3.91 o                         
  -3  12   5        347.44        376.28        22.78 o                         
  -2  12   5         26.05         32.18         2.35 o                         
  -1  12   5        285.56        296.52         6.87 o                         
   0  12   5        173.95        221.18         5.85 o                         
   1  12   5         80.04         88.41         3.36 o                         
   2  12   5         15.86         17.39         1.86 o                         
   3  12   5        126.17        124.96         3.56 o                         
   4  12   5         14.68         11.34         3.10 o                         
  -6  13   5         31.94         37.09         4.19 o                         
  -5  13   5        351.32        381.78        16.08 o                         
  -4  13   5        396.21        401.11         9.61 o                         
  -3  13   5          7.67         29.97         4.82 o                         
  -2  13   5         32.47         36.51         4.78 o                         
  -1  13   5       1222.32       1409.69        27.95 o                         
   0  13   5       2077.81       2327.01        34.85 o                         
   1  13   5         72.57         80.78         3.02 o                         
   2  13   5       1238.05       1323.16        21.63 o                         
 -13   0   6         54.34         53.46         5.76 o                         
 -12   0   6          2.00          2.12         1.98 o                         
 -11   0   6         19.70         25.75         2.94 o                         
 -10   0   6        174.27        136.79         7.54 o                         
  -9   0   6        155.41        120.06        10.38 o                         
  -8   0   6       1636.99       1755.97        51.21 o                         
  -7   0   6       1230.77       1236.00        47.97 o                         
  -6   0   6        868.16        991.43        26.88 o                         
  -5   0   6        261.32        268.85        17.07 o                         
  -4   0   6        129.02        351.47        12.01 o                         
  -3   0   6        549.69        552.25        10.80 o                         
  -2   0   6         84.92        113.62         3.48 o                         
  -1   0   6       1212.74       1198.58        22.83 o                         
   0   0   6       3319.23       3373.87        38.45 o                         
   1   0   6        243.20        271.51         6.60 o                         
   2   0   6       2393.10       2618.54        54.45 o                         
   3   0   6          6.31         41.40         7.46 o                         
   4   0   6        354.14        491.81        11.97 o                         
   5   0   6         44.40         36.93         4.00 o                         
   6   0   6         40.75         44.39         5.78 o                         
   7   0   6        178.23        195.85         8.75 o                         
   8   0   6          2.90          5.10         2.28 o                         
   9   0   6        330.50        219.48         9.00 o                         
 -13   1   6        216.72        186.61         7.09 o                         
 -12   1   6         21.70         18.03         1.84 o                         
 -11   1   6        624.25        656.60        10.28 o                         
 -10   1   6       1291.28       1184.06        50.62 o                         
  -9   1   6        274.80        238.41         8.50 o                         
  -8   1   6       1196.06       1207.09        46.86 o                         
  -7   1   6        401.42        436.06        17.15 o                         
  -6   1   6       2194.95       2195.23        33.10 o                         
  -5   1   6        842.75        787.33        25.59 o                         
  -4   1   6       1377.88       1378.99        25.04 o                         
  -3   1   6       2191.49       2172.81        15.81 o                         
  -2   1   6        296.72        319.51         3.94 o                         
  -1   1   6       2108.65       2169.02        21.85 o                         
   0   1   6       1019.64       1085.36        10.96 o                         
   1   1   6         29.17         75.47         4.37 o                         
   2   1   6        412.20        561.83        15.56 o                         
   3   1   6        450.50        530.90        13.88 o                         
   4   1   6         70.47        128.77         4.80 o                         
   5   1   6        276.57        239.22         5.89 o                         
   6   1   6        291.20        295.60        12.66 o                         
   7   1   6         69.55        108.00         4.76 o                         
   8   1   6         47.55         37.83         2.07 o                         
   9   1   6         95.41         47.43         3.28 o                         
 -13   2   6         21.36         25.20         2.38 o                         
 -12   2   6        109.14        102.51         3.08 o                         
 -11   2   6         34.89         30.75         2.22 o                         
 -10   2   6         12.39         16.24         1.90 o                         
  -9   2   6         57.37         69.11         5.87 o                         
  -8   2   6        837.73        749.36        22.61 o                         
  -7   2   6        136.34        267.82        17.63 o                         
  -6   2   6          2.35         33.26         1.76 o                         
  -5   2   6         10.43         32.14         1.85 o                         
  -4   2   6        353.29        436.20         8.22 o                         
  -3   2   6       1053.34       1071.45        14.85 o                         
  -2   2   6        674.39        664.43         8.05 o                         
  -1   2   6        276.91        358.10         4.48 o                         
   0   2   6       1232.50       1240.49        12.60 o                         
   1   2   6        363.22        346.82         5.05 o                         
   2   2   6        476.44        534.12         9.01 o                         
   3   2   6       1842.12       1939.32        24.86 o                         
   4   2   6         30.24         77.57         3.98 o                         
   5   2   6        585.53        490.04        17.69 o                         
   6   2   6        413.08        378.80         9.70 o                         
   7   2   6        229.07        235.39         6.51 o                         
   8   2   6          0.13          2.49         1.49 o                         
   9   2   6        313.34        175.45        19.53 o                         
 -13   3   6        316.19        248.85         9.17 o                         
 -12   3   6         37.42         49.30         2.76 o                         
 -11   3   6        423.01        428.34         7.83 o                         
 -10   3   6        585.82        522.70         9.24 o                         
  -9   3   6        171.23        143.57         4.24 o                         
  -8   3   6        588.09        686.89        28.54 o                         
  -7   3   6       4492.14       4841.49        96.70 o                         
  -6   3   6        121.13        140.10         8.15 o                         
  -5   3   6         10.31         13.78         1.55 o                         
  -4   3   6        871.48        859.34        13.68 o                         
  -3   3   6        939.91        914.65        11.85 o                         
  -2   3   6        387.02        387.73         6.03 o                         
  -1   3   6        416.68        436.46        12.17 o                         
   0   3   6       1545.41       1594.80        72.46 o                         
   1   3   6         60.48         59.34         3.65 o                         
   2   3   6         87.92        119.21         5.96 o                         
   4   3   6       2078.02       2138.15        26.51 o                         
   5   3   6         26.61         32.55         2.96 o                         
   6   3   6         15.01         36.13         2.55 o                         
   7   3   6        108.19        104.69         3.39 o                         
   8   3   6          4.74          5.55         4.60 o                         
 -12   4   6        222.26        241.74         5.27 o                         
 -11   4   6         73.13         79.81         4.05 o                         
 -10   4   6         32.94         45.06         3.52 o                         
  -9   4   6         12.30         21.87         2.27 o                         
  -8   4   6       1982.21       1594.13        33.86 o                         
  -7   4   6        471.28        526.10        19.07 o                         
  -6   4   6         23.96         25.22         3.87 o                         
  -5   4   6        431.75        416.38         8.75 o                         
  -4   4   6       1788.21       1672.94        47.43 o                         
  -3   4   6          0.21         10.57         2.00 o                         
  -2   4   6          5.33          9.88         1.83 o                         
  -1   4   6        190.47        190.59         6.61 o                         
   1   4   6        243.16        267.20        14.86 o                         
   2   4   6          5.62         10.91         5.34 o                         
   3   4   6        617.22        676.86        19.46 o                         
   4   4   6        114.44        165.15        16.29 o                         
   5   4   6        124.35         88.25         8.85 o                         
   6   4   6        294.65        271.86         8.47 o                         
   7   4   6        158.72        158.40         7.14 o                         
   8   4   6          5.99          8.40         4.48 o                         
 -12   5   6          0.92          0.40         3.42 o                         
 -11   5   6          2.23         12.41         2.12 o                         
 -10   5   6         88.34        116.74         7.04 o                         
  -9   5   6        234.43        175.57         6.58 o                         
  -8   5   6        260.50        233.87         9.07 o                         
  -7   5   6          0.50          1.54         2.60 o                         
  -6   5   6          7.42         10.14         2.93 o                         
  -5   5   6        529.87        666.38        21.48 o                         
  -4   5   6        738.60        767.54        36.24 o                         
  -3   5   6        313.78        286.88        17.66 o                         
  -2   5   6        871.45        801.53        15.35 o                         
  -1   5   6         10.88         25.05         2.75 o                         
   0   5   6        732.72        790.36        77.56 o                         
   1   5   6       1812.68       1810.22        76.85 o                         
   2   5   6         34.09         32.30         3.43 o                         
   3   5   6          3.46          8.11         4.21 o                         
   4   5   6        107.88        116.04         7.72 o                         
   5   5   6          2.45         15.53         4.16 o                         
   6   5   6        302.76        262.16         7.92 o                         
   7   5   6        177.14        195.09        10.22 o                         
   8   5   6         40.38         34.42         3.41 o                         
 -11   6   6        413.59        434.44        13.15 o                         
 -10   6   6          0.22          4.04         3.55 o                         
  -9   6   6        520.16        478.74         9.70 o                         
  -8   6   6          2.01          1.25         2.15 o                         
  -7   6   6         34.62         33.11         8.00 o                         
  -6   6   6        245.97        241.22        26.81 o                         
  -5   6   6       1575.22       1293.12       101.65 o                         
  -4   6   6        118.24        104.40         7.01 o                         
  -3   6   6        746.88        663.98        22.53 o                         
  -2   6   6       1040.34        971.83        30.79 o                         
  -1   6   6          5.79         47.21         5.87 o                         
   0   6   6          6.30         25.23         3.52 o                         
   1   6   6         49.54        151.26        10.15 o                         
   2   6   6         71.37         83.01         3.83 o                         
   3   6   6        187.53        171.32         5.51 o                         
   4   6   6         11.55         13.03         4.03 o                         
   5   6   6         45.15         67.90         5.39 o                         
   6   6   6         56.10         54.36         4.23 o                         
   7   6   6         82.53         95.07         5.08 o                         
   8   6   6        106.52        127.69         4.57 o                         
 -11   7   6         80.92         83.48         5.38 o                         
 -10   7   6         68.00         63.15         4.17 o                         
  -9   7   6          3.46         16.02         3.25 o                         
  -8   7   6          3.31          9.61         2.45 o                         
  -7   7   6        300.93        273.54        33.63 o                         
  -6   7   6        168.08        191.93        29.64 o                         
  -5   7   6         30.88         76.57        11.97 o                         
  -4   7   6        918.64        902.58        28.39 o                         
  -3   7   6        395.51        415.19        15.98 o                         
  -2   7   6        276.31        291.74        12.86 o                         
  -1   7   6        497.70        486.46         8.84 o                         
   0   7   6        428.77        466.95        12.33 o                         
   1   7   6        841.68        866.84        33.99 o                         
   2   7   6        218.51        235.95         5.58 o                         
   3   7   6        118.71        134.00         5.24 o                         
   4   7   6        123.16        127.00         7.10 o                         
   5   7   6        338.57        317.66        10.65 o                         
   6   7   6         90.54         74.27         4.22 o                         
   7   7   6         78.80         86.76         7.10 o                         
 -10   8   6          0.40          3.17         3.16 o                         
  -8   8   6        220.43        172.65        12.20 o                         
  -7   8   6        166.27        161.03        18.82 o                         
  -6   8   6       1112.43        953.09        22.53 o                         
  -5   8   6        201.85        217.86         8.98 o                         
  -4   8   6         35.12        101.71         6.78 o                         
  -3   8   6         38.12         39.74         2.55 o                         
  -2   8   6       1317.78       1315.66        21.61 o                         
  -1   8   6         31.98         33.60         2.12 o                         
   0   8   6       1017.01       1042.11        15.04 o                         
   1   8   6        156.27        161.10         5.10 o                         
   2   8   6         23.49        103.11        10.64 o                         
   3   8   6        100.50        110.61         4.41 o                         
   4   8   6          4.60         18.05         2.29 o                         
   5   8   6        144.65        226.95         7.93 o                         
   6   8   6         70.54         70.96         4.41 o                         
 -10   9   6        954.63        926.01        25.92 o                         
  -9   9   6        271.42        257.37        10.28 o                         
  -8   9   6        252.76        271.84         8.49 o                         
  -7   9   6        106.24        124.80        12.27 o                         
  -6   9   6        248.23        264.05        16.58 o                         
  -5   9   6        366.80        366.62         9.71 o                         
  -4   9   6       1037.30       1040.72        73.28 o                         
  -3   9   6        111.94        158.65         4.54 o                         
  -2   9   6        108.58        113.29         3.64 o                         
  -1   9   6        520.51        545.04        14.13 o                         
   0   9   6         14.00        102.30         4.17 o                         
   1   9   6         11.30         38.28         2.39 o                         
   2   9   6        554.63        603.63        16.58 o                         
   3   9   6         51.50         55.34         5.00 o                         
   4   9   6        203.86        225.37         7.13 o                         
   5   9   6        218.91        242.49        10.09 o                         
  -6  10   6        129.43        133.49         5.12 o                         
  -5  10   6         33.37         83.37         6.43 o                         
  -4  10   6        421.23        436.96        10.87 o                         
  -3  10   6        445.97        475.18        10.04 o                         
  -2  10   6        261.86        280.21         6.70 o                         
  -1  10   6        286.59        341.32         7.99 o                         
   0  10   6        361.37        381.88        12.50 o                         
   1  10   6        767.16        795.94        15.07 o                         
   2  10   6         15.42         29.23         3.25 o                         
   3  10   6        103.90        113.72         4.88 o                         
   4  10   6        162.28        182.44         5.93 o                         
   5  10   6          0.84         12.82         3.54 o                         
  -7  11   6         70.66         85.32         4.77 o                         
  -6  11   6          7.89         42.01         7.56 o                         
  -5  11   6         32.30         41.66         3.22 o                         
  -4  11   6        175.45        174.43         7.39 o                         
  -3  11   6         30.40        105.26         4.71 o                         
  -2  11   6        140.93        175.21         5.32 o                         
  -1  11   6        970.23       1034.18        24.35 o                         
   0  11   6          2.67         18.60         2.00 o                         
   1  11   6        118.08        125.40         3.49 o                         
   2  11   6        519.46        544.28        12.31 o                         
   3  11   6         93.21         97.99         7.95 o                         
  -6  12   6         11.27          9.49         1.91 o                         
  -5  12   6         22.00         29.34         2.64 o                         
  -4  12   6        109.00        109.04         4.33 o                         
  -3  12   6        104.00         95.57         5.04 o                         
  -2  12   6         55.63         65.44         2.85 o                         
  -1  12   6          5.15         12.52         2.06 o                         
   0  12   6         15.99         28.92         2.84 o                         
   1  12   6         77.19         92.85         3.19 o                         
   2  12   6          7.38          8.60         3.32 o                         
  -2  13   6          0.72          3.00         3.02 o                         
 -12   1   7         19.74         15.65         2.32 o                         
 -11   1   7        217.05        237.46        10.60 o                         
 -10   1   7         18.18         10.80         1.62 o                         
  -9   1   7          4.08          5.16         1.56 o                         
  -8   1   7         23.59         14.96         1.83 o                         
  -7   1   7        199.88        213.15         4.65 o                         
  -6   1   7        593.39        613.70        10.04 o                         
  -5   1   7          5.51          4.68         1.40 o                         
  -4   1   7         80.12         66.75         3.28 o                         
  -3   1   7        132.16        138.47         3.57 o                         
  -2   1   7         53.73         55.39         3.86 o                         
  -1   1   7          0.51          3.20         1.68 o                         
   0   1   7         48.29         60.80         3.74 o                         
   1   1   7        294.11        289.02         7.37 o                         
   2   1   7         81.95         92.15         3.30 o                         
   3   1   7          0.04          1.99         1.88 o                         
   4   1   7         24.22         19.78         2.11 o                         
   5   1   7          0.76          1.17         1.61 o                         
   6   1   7          1.37          2.04         1.48 o                         
   7   1   7         22.77         17.47         1.44 o                         
 -12   2   7         25.97         21.46         6.79 o                         
 -11   2   7         41.04         40.26         3.74 o                         
 -10   2   7         63.97         61.49         3.03 o                         
  -9   2   7         37.79         35.89         2.62 o                         
  -8   2   7        206.15        185.14         3.98 o                         
  -7   2   7        186.00        202.92         4.74 o                         
  -6   2   7         16.08         18.18         1.77 o                         
  -5   2   7        253.27        249.65         7.23 o                         
  -4   2   7          3.99          4.88         1.48 o                         
  -3   2   7         42.60         66.12         2.90 o                         
  -2   2   7        448.65        424.57        11.53 o                         
  -1   2   7        953.93        903.26        13.44 o                         
   0   2   7        117.54        119.29         3.73 o                         
   1   2   7         32.76         34.30         2.16 o                         
   2   2   7        983.42        996.43        22.49 o                         
   3   2   7        123.18        131.63         3.56 o                         
   4   2   7         79.43         53.83         2.64 o                         
   5   2   7         39.49         33.58         2.15 o                         
   6   2   7        193.28        173.02         3.68 o                         
   7   2   7         84.65         47.15         1.82 o                         
 -12   3   7        122.05        123.71         5.27 o                         
 -11   3   7        534.80        558.90        16.88 o                         
 -10   3   7        113.65         93.94         3.09 o                         
  -9   3   7         90.77         70.93         4.73 o                         
  -8   3   7        303.18        283.39        12.37 o                         
  -7   3   7        192.77        174.24         6.51 o                         
  -6   3   7          4.11         11.80         2.36 o                         
  -5   3   7        139.11        141.38         4.49 o                         
  -4   3   7        591.28        590.09        13.73 o                         
  -3   3   7          6.10         11.20         1.51 o                         
  -2   3   7        860.46        877.53        19.55 o                         
  -1   3   7        651.22        667.46        16.00 o                         
   0   3   7        294.51        289.24         8.10 o                         
   1   3   7       1307.58       1359.65        20.94 o                         
   2   3   7        169.81        184.05         4.73 o                         
   3   3   7         62.31         56.20         2.60 o                         
   4   3   7        263.67        256.72         7.29 o                         
   5   3   7        274.43        251.90         7.25 o                         
   6   3   7          8.56          4.45         2.58 o                         
   7   3   7         23.56          9.79         2.49 o                         
 -11   4   7        202.65        210.99         4.83 o                         
 -10   4   7        130.22        145.56         5.39 o                         
  -9   4   7         14.16         12.17         2.03 o                         
  -8   4   7        293.29        244.15         6.31 o                         
  -7   4   7        395.49        314.79        22.34 o                         
  -6   4   7          0.59          3.43         1.92 o                         
  -5   4   7        597.64        536.58        45.26 o                         
  -4   4   7         14.66         14.26         2.42 o                         
  -3   4   7         94.18         99.90         5.04 o                         
  -2   4   7         37.97         37.74         6.77 o                         
  -1   4   7        422.57        417.42        12.07 o                         
   0   4   7        181.27        195.59         9.06 o                         
   1   4   7         17.57         24.92         4.13 o                         
   2   4   7        488.99        456.60        13.84 o                         
   3   4   7         22.33         22.37         3.93 o                         
   4   4   7         89.62         58.78         8.50 o                         
   5   4   7        233.21        191.82        11.53 o                         
   6   4   7          8.35          9.63         2.50 o                         
   7   4   7         40.93         22.63         3.01 o                         
 -11   5   7        215.16        216.69         5.77 o                         
 -10   5   7         18.98         30.15         2.69 o                         
  -9   5   7        213.93        212.99         5.44 o                         
  -8   5   7        782.27        686.85        15.31 o                         
  -7   5   7         24.57         20.68         2.88 o                         
  -6   5   7        404.87        418.55        15.92 o                         
  -5   5   7        894.00        930.88        29.06 o                         
  -4   5   7        932.84        960.65        29.96 o                         
  -3   5   7         72.47         68.54         4.08 o                         
  -2   5   7       1687.72       1601.74        78.78 o                         
  -1   5   7       1576.17       1607.32        43.79 o                         
   0   5   7         43.95         37.18         3.20 o                         
   1   5   7        596.37        583.13        16.27 o                         
   2   5   7        352.76        366.10        11.87 o                         
   3   5   7          0.24          2.27         2.74 o                         
   4   5   7        134.79        110.72         6.15 o                         
   5   5   7        690.93        626.90        38.94 o                         
   6   5   7        236.72        281.87        11.68 o                         
 -10   6   7         91.61        101.16         3.40 o                         
  -9   6   7        125.71        116.54         4.66 o                         
  -8   6   7          4.11          1.85         1.76 o                         
  -7   6   7         65.98         52.07         3.64 o                         
  -6   6   7          0.94          4.42         2.58 o                         
  -5   6   7         45.29         39.55         4.31 o                         
  -4   6   7        227.29        211.82        10.25 o                         
  -3   6   7         21.83         26.59         3.87 o                         
  -2   6   7          5.17          9.43         3.18 o                         
  -1   6   7         10.44         12.86         1.79 o                         
   0   6   7         43.04         38.81         2.56 o                         
   1   6   7        517.99        519.27        19.38 o                         
   2   6   7        117.55        111.80         4.49 o                         
   3   6   7          1.39          0.96         2.54 o                         
   4   6   7        191.49        142.41         6.39 o                         
   5   6   7        292.98        300.39        13.00 o                         
   6   6   7        262.22        270.20        10.64 o                         
 -10   7   7         79.93         62.84         3.31 o                         
  -9   7   7        330.27        325.47        24.13 o                         
  -8   7   7        273.75        230.48         8.22 o                         
  -7   7   7         95.78        101.59        14.89 o                         
  -6   7   7          1.45          5.37         2.54 o                         
  -5   7   7        432.80        455.08        16.48 o                         
  -4   7   7        172.23        154.91         8.22 o                         
  -3   7   7        247.99        250.60        11.26 o                         
  -2   7   7        505.23        510.99        10.31 o                         
  -1   7   7        176.46        188.57         4.61 o                         
   0   7   7         13.79         15.99         1.73 o                         
   1   7   7        271.81        284.97        11.91 o                         
   2   7   7        431.05        474.69        12.06 o                         
   3   7   7         46.06         49.12         2.99 o                         
   4   7   7         52.13         43.70         4.27 o                         
   5   7   7         55.61         70.11         6.70 o                         
  -9   8   7         69.60         90.48         3.92 o                         
  -8   8   7         13.06         10.12         1.65 o                         
  -7   8   7        127.41         92.03         5.61 o                         
  -5   8   7         89.77        102.10         6.28 o                         
  -4   8   7        370.55        376.00        15.43 o                         
  -3   8   7        188.78        193.33         5.34 o                         
  -2   8   7         82.71         94.70         3.16 o                         
  -1   8   7          4.77          7.35         1.52 o                         
   0   8   7        129.70        159.33         4.01 o                         
   1   8   7        406.72        433.58        10.95 o                         
   2   8   7          1.91         -0.10         1.63 o                         
   3   8   7          0.29          2.80         1.98 o                         
   4   8   7         32.40         30.51         5.04 o                         
  -8   9   7        169.98        115.47         6.50 o                         
  -7   9   7          0.01          1.52         1.31 o                         
  -6   9   7        119.13        102.53         5.71 o                         
  -5   9   7          0.85          2.44         1.64 o                         
  -4   9   7         21.24         15.31         1.60 o                         
  -3   9   7         11.38          7.80         1.72 o                         
  -2   9   7         15.16         13.26         1.57 o                         
  -1   9   7          6.00         13.56         1.49 o                         
   0   9   7          0.26          3.47         1.28 o                         
   1   9   7         54.61         61.66         4.76 o                         
   2   9   7         22.72         29.49         2.80 o                         
   3   9   7        105.89        123.28         4.47 o                         
  -6  10   7        533.53        528.68        16.00 o                         
  -5  10   7          7.51          7.22         2.81 o                         
  -4  10   7        121.40        119.10         6.16 o                         
  -3  10   7       1355.66       1496.48        28.79 o                         
  -2  10   7        518.59        590.21        10.68 o                         
  -1  10   7         36.58         51.32         2.56 o                         
   0  10   7        655.79        733.75        12.70 o                         
   1  10   7         28.18         39.78         2.89 o                         
   2  10   7          3.54          4.12         1.89 o                         
  -5  11   7         30.27         33.06         3.11 o                         
  -3  11   7          0.17          3.09         1.60 o                         
  -2  11   7         13.59         23.20         1.98 o                         
  -1  11   7         16.21         24.75         2.76 o                         
   0  11   7          4.60          8.73         3.37 o                         
 -10   0   8        692.67        658.27        15.29 o                         
  -9   0   8        338.88        215.93        23.35 o                         
  -8   0   8        456.15        425.12         9.55 o                         
  -7   0   8         45.06         51.95         3.25 o                         
  -6   0   8        685.93        759.93        16.54 o                         
  -5   0   8        845.97        928.46        85.46 o                         
  -4   0   8          2.00         10.28         2.51 o                         
  -3   0   8       1684.18       1705.11        30.41 o                         
  -2   0   8        113.47        124.32         6.03 o                         
  -1   0   8        665.47        675.00        13.34 o                         
   0   0   8        345.78        381.29         7.91 o                         
   1   0   8         11.09         27.79         3.04 o                         
   2   0   8        126.40        114.70         5.43 o                         
   3   0   8         12.03         16.24         2.50 o                         
   4   0   8         20.14         12.07         2.19 o                         
   5   0   8         19.55         15.61         1.94 o                         
 -10   1   8        302.15        278.02         9.52 o                         
  -9   1   8        619.61        445.22        29.64 o                         
  -8   1   8          9.42          8.88         1.52 o                         
  -7   1   8         59.28         80.82         2.75 o                         
  -6   1   8        286.51        333.80         5.84 o                         
  -5   1   8        506.18        533.03         9.44 o                         
  -4   1   8         47.24         43.86         2.49 o                         
  -3   1   8        655.92        738.18        11.37 o                         
  -2   1   8        489.34        560.70        14.91 o                         
  -1   1   8         34.77         33.41         2.00 o                         
   0   1   8        782.53        820.99        16.78 o                         
   1   1   8        598.39        691.24         9.89 o                         
   2   1   8         71.82         71.62         2.61 o                         
   3   1   8        168.21        154.01         5.07 o                         
   4   1   8        625.72        479.23        23.27 o                         
   5   1   8        259.34        190.39         3.40 o                         
 -10   2   8        501.52        436.71        17.61 o                         
  -9   2   8        235.55        179.36        12.65 o                         
  -8   2   8          0.76          0.91         1.29 o                         
  -7   2   8        243.20        258.99         4.87 o                         
  -6   2   8        737.36        803.74        13.65 o                         
  -5   2   8        255.54        296.38        12.00 o                         
  -4   2   8         96.93         95.25         3.90 o                         
  -3   2   8        377.60        413.05         9.22 o                         
  -2   2   8        338.37        405.98        10.54 o                         
  -1   2   8         78.06         89.47         3.45 o                         
   0   2   8         28.15         34.75         1.99 o                         
   1   2   8        228.16        244.75         5.85 o                         
   2   2   8        193.20        196.09         4.05 o                         
   3   2   8          4.23          3.87         1.26 o                         
   4   2   8        168.36        126.50         2.91 o                         
   5   2   8         48.92         35.94         2.66 o                         
 -10   3   8        161.50        160.33         6.68 o                         
  -9   3   8          1.08          2.91         1.42 o                         
  -8   3   8         78.57         67.88         4.27 o                         
  -7   3   8        274.84        307.05         7.38 o                         
  -6   3   8        305.96        335.17         9.15 o                         
  -5   3   8          4.99          7.67         1.81 o                         
  -4   3   8         59.21         83.56         3.56 o                         
  -3   3   8        670.43        818.70        13.07 o                         
  -2   3   8       1373.61       1319.00        19.43 o                         
  -1   3   8          8.31          9.76         1.35 o                         
   0   3   8        398.71        449.44        11.94 o                         
   1   3   8        356.09        355.31         8.73 o                         
   2   3   8          0.05          0.82         1.39 o                         
   3   3   8        180.32        149.17        10.51 o                         
   4   3   8        102.00         66.94         5.07 o                         
   5   3   8          0.65         -0.91         1.83 o                         
 -10   4   8          0.69          4.16         2.64 o                         
  -9   4   8        330.67        279.17        56.43 o                         
  -8   4   8         24.56         27.79         8.37 o                         
  -7   4   8          9.14         14.93         2.12 o                         
  -6   4   8        454.24        587.78        29.98 o                         
  -5   4   8        261.37        289.51        11.90 o                         
  -4   4   8        101.28         94.20         5.23 o                         
  -3   4   8        290.66        305.07         9.32 o                         
  -2   4   8        461.47        444.63        11.92 o                         
  -1   4   8         89.19        100.64         5.05 o                         
   0   4   8         43.97         29.91         3.17 o                         
   1   4   8        102.44         86.29         4.86 o                         
   2   4   8        398.57        340.47        35.05 o                         
   3   4   8        101.10         60.64        14.08 o                         
   4   4   8         14.15          6.22         1.68 o                         
  -9   5   8          5.77          1.34         3.00 o                         
  -8   5   8         30.59         27.15         3.03 o                         
  -7   5   8        446.53        420.19        30.27 o                         
  -6   5   8        297.79        265.44        10.93 o                         
  -5   5   8          5.67          5.17         2.44 o                         
  -4   5   8        540.49        572.63        13.63 o                         
  -3   5   8         77.06         90.99         4.64 o                         
  -2   5   8         84.01         81.18         4.28 o                         
  -1   5   8        300.77        298.48        10.87 o                         
   0   5   8         18.33          8.47         1.65 o                         
   1   5   8         31.58         33.78         4.55 o                         
   2   5   8          8.83         11.57         2.89 o                         
   3   5   8         12.66          6.44         1.76 o                         
   4   5   8          2.98         -0.13         1.37 o                         
  -9   6   8         90.54         96.54         4.78 o                         
  -8   6   8        136.00        131.24         6.40 o                         
  -7   6   8         42.83         37.22         2.82 o                         
  -6   6   8         80.07         66.40         4.89 o                         
  -5   6   8          3.19         10.26         2.64 o                         
  -4   6   8        403.37        442.04        15.72 o                         
  -3   6   8         85.63        100.78         6.29 o                         
  -2   6   8          3.15          6.89         1.47 o                         
  -1   6   8        214.65        238.37         8.63 o                         
   0   6   8        174.30        186.01         5.92 o                         
   1   6   8         74.94         67.16         5.89 o                         
   2   6   8        334.08        310.83        21.15 o                         
   3   6   8        195.94        158.86         7.48 o                         
  -8   7   8         51.15         38.65         3.56 o                         
  -7   7   8         20.17         15.13         1.49 o                         
  -6   7   8        146.87        116.35         4.51 o                         
  -5   7   8         83.56         77.78         5.13 o                         
  -4   7   8         54.04         69.24         2.48 o                         
  -3   7   8         25.78         23.60         1.79 o                         
  -2   7   8        241.74        261.51         5.92 o                         
  -1   7   8          7.52         18.03         1.57 o                         
   0   7   8         28.37         22.96         2.23 o                         
   1   7   8          7.87          8.92         1.71 o                         
   2   7   8         80.41         71.03         4.62 o                         
   3   7   8          3.29          2.57         1.59 o                         
  -7   8   8         58.19         66.24         4.17 o                         
  -6   8   8         26.23         26.27         1.89 o                         
  -5   8   8         18.81         21.04         2.25 o                         
  -4   8   8        552.60        561.66        12.49 o                         
  -3   8   8        453.28        472.39        10.96 o                         
  -2   8   8          8.05         18.27         2.04 o                         
  -1   8   8        615.18        648.64         9.70 o                         
   0   8   8        343.96        371.14         8.83 o                         
   1   8   8          7.99          8.62         1.49 o                         
  -5   9   8       1110.04       1048.07        28.62 o                         
  -4   9   8        312.60        316.71        10.74 o                         
  -3   9   8         30.83         36.65         2.59 o                         
  -2   9   8        493.29        463.21        11.22 o                         
  -1   9   8         91.27         91.18         4.79 o                         
  -8   1   9          1.51          1.73         1.43 o                         
  -7   1   9        155.00        171.15         4.06 o                         
  -6   1   9         27.32         55.95         3.67 o                         
  -5   1   9          5.45          9.47         1.47 o                         
  -4   1   9         52.69         64.59         9.40 o                         
  -3   1   9         12.70         20.06         2.08 o                         
  -2   1   9         25.73         23.30         2.07 o                         
  -1   1   9         23.07         22.51         1.62 o                         
   0   1   9         37.50         40.53         3.00 o                         
   1   1   9          1.76          5.12         0.98 o                         
   2   1   9         11.78          5.40         1.04 o                         
  -8   2   9          2.16         10.87         2.64 o                         
  -7   2   9        387.12        395.24         9.89 o                         
  -6   2   9        312.79        392.86         7.97 o                         
  -5   2   9          0.38          4.49         1.57 o                         
  -4   2   9          1.24          5.69         1.60 o                         
  -3   2   9        128.95        158.67         8.23 o                         
  -2   2   9         28.63         20.95         2.01 o                         
  -1   2   9         21.68         29.26         1.83 o                         
   0   2   9          6.36         19.07         1.37 o                         
   1   2   9          1.43         17.84         1.30 o                         
   2   2   9        560.53        519.09        12.97 o                         
  -7   3   9         14.38         14.78         2.74 o                         
  -5   3   9        117.82        159.61        13.89 o                         
  -4   3   9          7.56         16.52         5.06 o                         
  -3   3   9        119.07        147.95        10.44 o                         
  -2   3   9          1.76          2.80         1.49 o                         
  -1   3   9         56.53         49.37         4.62 o                         
   0   3   9        361.90        280.57        11.32 o                         
   1   3   9         81.13         48.08         4.19 o                         
   2   3   9         44.60         12.01         2.49 o                         
  -6   4   9          1.32         22.13         3.01 o                         
  -5   4   9        159.99        211.66         8.83 o                         
  -4   4   9        561.88        757.05        22.92 o                         
  -3   4   9         30.77         44.75         2.35 o                         
  -2   4   9         48.60         89.06         3.69 o                         
  -1   4   9        315.27        353.39        13.19 o                         
   0   4   9        275.38        240.88         9.97 o                         
   1   4   9          6.60          8.42         2.34 o                         
  -5   5   9         20.39         49.31         3.59 o                         
  -4   5   9         29.77         28.15         1.64 o                         
  -3   5   9         10.11         10.89         1.15 o                         
  -2   5   9          0.68          2.88         1.24 o                         
  -1   5   9        294.67        320.89         8.17 o                         
   0   5   9          0.89          3.04         1.38 o                         
  -5   6   9        135.77        200.77         5.62 o                         
  -4   6   9       1295.16       1251.48        34.18 o                         
  -3   6   9         68.66         84.41         9.43 o                         
  -2   6   9        162.43        249.83         9.39 o                         
  -1   6   9        553.29        557.57        16.98 o                         
                                                                                
