# Supplementary material for: Salt forms of a thio­amide: protonation of 1-(2,6-di­methyl­phen­yl)thio­urea
Source: Acta Crystallogr C Struct Chem. 2026 Feb 25;82(Pt 3):129–37. doi: 10.1107/S2053229626001804 (PMC12961746; doi:10.1107/S2053229626001804)
Supplement: Supplementary file 6 [file c-82-00129-DimerBF42sup6.hkl]

data_DimerBF42                                                                  
_shelx_title ' '                                                                
_shelx_refln_list_code          4                                               
_shelx_F_calc_maximum      255.21                                               
_exptl_crystal_F_000      1096.00                                               
_reflns_d_resolution_high  0.8113                                               
                                                                                
loop_                                                                           
 _space_group_symop_operation_xyz                                               
 'x, y, z'                                                                      
 '-x, y, -z+1/2'                                                                
 'x+1/2, y+1/2, z'                                                              
 '-x+1/2, y+1/2, -z+1/2'                                                        
 '-x, -y, -z'                                                                   
 'x, -y, z-1/2'                                                                 
 '-x+1/2, -y+1/2, -z'                                                           
 'x+1/2, -y+1/2, z-1/2'                                                         
                                                                                
_cell_length_a    15.6877                                                       
_cell_length_b    10.4883                                                       
_cell_length_c    14.8569                                                       
_cell_angle_alpha  90.000                                                       
_cell_angle_beta   98.972                                                       
_cell_angle_gamma  90.000                                                       
                                                                                
_shelx_F_squared_multiplier     1.000                                           
                                                                                
loop_                                                                           
 _refln_index_h                                                                 
 _refln_index_k                                                                 
 _refln_index_l                                                                 
 _refln_F_squared_calc                                                          
 _refln_F_squared_meas                                                          
 _refln_F_squared_sigma                                                         
 _refln_observed_status                                                         
   2   0   0       5037.02       4429.10       142.89 o                         
   4   0   0      16570.15      16822.49       284.78 o                         
   6   0   0       8273.94       8933.15       329.29 o                         
   8   0   0      19183.36      20191.61       374.60 o                         
  10   0   0       9395.55       9481.22       132.86 o                         
  12   0   0       2470.31       2470.95        37.67 o                         
  14   0   0        834.02        852.35        17.92 o                         
  16   0   0        716.58        647.48        25.13 o                         
  18   0   0        818.23        808.41        17.27 o                         
   1   1   0      27859.95      26487.01       155.98 o                         
   3   1   0        254.65        334.33         5.17 o                         
   5   1   0       6144.73       6352.54       109.31 o                         
   7   1   0       1487.88       1689.47        41.30 o                         
   9   1   0       2117.59       2037.69        97.93 o                         
  11   1   0       1760.31       1727.28        22.76 o                         
  13   1   0         86.77         94.99         4.61 o                         
  15   1   0         19.64         13.86         2.54 o                         
  17   1   0        545.62        562.72         8.75 o                         
  19   1   0        304.07        270.83         5.52 o                         
   0   2   0      15635.78      15688.25       188.01 o                         
   2   2   0      16958.07      16180.32       133.96 o                         
   4   2   0      10830.10      11160.24        81.22 o                         
   6   2   0      18058.28      17937.27       183.47 o                         
   8   2   0       4838.69       4936.28        86.33 o                         
  10   2   0         22.09         32.06         4.91 o                         
  12   2   0        973.85       1035.16        11.27 o                         
  14   2   0        332.14        351.58         7.73 o                         
  16   2   0        131.99        166.31         4.99 o                         
  18   2   0         50.76         43.42         2.50 o                         
   1   3   0         85.16        128.31         4.74 o                         
   3   3   0      46096.01      45258.43       356.69 o                         
   5   3   0        309.01        373.71         9.08 o                         
   7   3   0      11681.23      11188.00       132.68 o                         
   9   3   0       1202.59       1187.69        33.46 o                         
  11   3   0       2822.96       2919.94        28.01 o                         
  13   3   0        121.71        133.72         5.89 o                         
  15   3   0         20.61         22.27         3.21 o                         
  17   3   0          4.49          8.89         4.34 o                         
   0   4   0       5489.86       5674.88        56.77 o                         
   2   4   0        900.17        786.17        14.36 o                         
   4   4   0       3833.55       3937.46        39.71 o                         
   6   4   0         74.78        103.27         6.29 o                         
   8   4   0       2873.38       2864.28        38.03 o                         
  10   4   0       1389.51       1410.98        18.45 o                         
  12   4   0          2.01          4.40         2.91 o                         
  14   4   0        320.80        319.75        10.10 o                         
  16   4   0         61.64         75.64         5.93 o                         
  18   4   0        150.20        135.64         7.33 o                         
   1   5   0       9800.90       9714.83        77.63 o                         
   3   5   0       7009.53       7341.88       163.94 o                         
   5   5   0         99.92         91.07         8.50 o                         
   7   5   0       1601.52       1642.90        34.35 o                         
   9   5   0       3548.33       3462.26        37.32 o                         
  11   5   0        112.46        111.36         5.43 o                         
  13   5   0        402.72        396.80         9.77 o                         
  15   5   0         22.95         37.54         3.84 o                         
  17   5   0         75.64         81.26         4.70 o                         
   0   6   0       1375.40       1553.68        31.72 o                         
   2   6   0         11.39         10.77         3.25 o                         
   4   6   0       3794.99       3913.16        52.42 o                         
   6   6   0        363.94        445.33        13.99 o                         
   8   6   0       1856.41       1823.48        27.35 o                         
  10   6   0         37.88         55.34         4.98 o                         
  12   6   0          7.16          5.71         2.73 o                         
  14   6   0         40.73         42.48         4.14 o                         
  16   6   0         16.77         22.30         4.99 o                         
   1   7   0        699.41        725.72        17.82 o                         
   3   7   0          8.88          7.45         2.38 o                         
   5   7   0          2.58          0.67         3.18 o                         
   7   7   0         21.58         29.08         5.52 o                         
   9   7   0       1192.05       1142.19        20.92 o                         
  11   7   0          5.44          6.95         4.20 o                         
  13   7   0        426.93        441.85        14.07 o                         
  15   7   0         65.93         63.47         7.27 o                         
   0   8   0        675.81        682.18        22.04 o                         
   2   8   0          0.88          0.10         2.54 o                         
   4   8   0          2.96         11.42         4.17 o                         
   6   8   0        517.66        482.30        17.59 o                         
   8   8   0        499.09        504.19        22.84 o                         
  10   8   0         49.76         53.13         4.85 o                         
  12   8   0         38.56         41.38         4.20 o                         
  14   8   0          0.03          2.09         4.15 o                         
   1   9   0       3175.89       3318.73        42.89 o                         
   3   9   0        209.66        198.59         9.73 o                         
   5   9   0        471.92        490.97        22.60 o                         
   7   9   0       1075.99       1007.58        33.66 o                         
   9   9   0        110.42        141.90        11.90 o                         
  11   9   0        667.13        672.08        17.27 o                         
  13   9   0         79.59         68.32         6.26 o                         
   0  10   0       3530.62       3975.84        85.41 o                         
   2  10   0        671.86        637.57        28.55 o                         
   4  10   0        103.90         86.56        10.61 o                         
   6  10   0        107.76        101.72        10.64 o                         
   8  10   0         62.46         68.26         8.79 o                         
  10  10   0        394.09        397.78        12.89 o                         
   1  11   0        791.75        824.80        19.81 o                         
   3  11   0        410.52        346.13        17.42 o                         
   5  11   0        149.85        127.19        10.67 o                         
   7  11   0         30.03         31.84         3.64 o                         
   9  11   0        695.26        588.20        64.69 o                         
   0  12   0        300.57        314.20        14.30 o                         
   2  12   0        266.01        290.57        13.80 o                         
   4  12   0         62.55         57.14         6.79 o                         
   6  12   0         33.79         15.38         3.09 o                         
 -19   1   1          7.24          5.13         1.88 o                         
 -17   1   1        162.86        146.90         5.50 o                         
 -15   1   1        442.31        419.20         8.50 o                         
 -13   1   1         21.13          9.88         2.61 o                         
 -11   1   1       1974.21       1961.01        18.46 o                         
  -9   1   1        707.84        651.96        27.15 o                         
  -7   1   1       4820.51       4941.02        86.84 o                         
  -5   1   1       3750.77       3609.30        44.78 o                         
  -3   1   1       9806.32      10832.02        65.96 o                         
  -1   1   1        622.31        602.37         4.77 o                         
   1   1   1       3500.78       3132.44        27.71 o                         
   3   1   1      22671.94      23199.56       223.67 o                         
   5   1   1       1228.53       1369.10        23.33 o                         
   7   1   1        640.36        902.30        31.71 o                         
   9   1   1        992.59       1097.24        32.95 o                         
  11   1   1         10.39          4.53         1.81 o                         
  13   1   1        389.39        398.01         8.01 o                         
  15   1   1        391.39        378.74         9.44 o                         
  17   1   1        396.54        407.05         9.63 o                         
 -18   2   1          0.50          0.16         1.46 o                         
 -16   2   1        109.38         68.23         3.58 o                         
 -14   2   1         32.31         20.62         2.50 o                         
 -12   2   1       2849.75       2759.50        37.37 o                         
 -10   2   1       1744.32       1761.05        37.02 o                         
  -8   2   1       3272.46       3781.55        71.84 o                         
  -6   2   1          4.11          9.79         3.36 o                         
  -4   2   1         25.32         38.49         2.44 o                         
  -2   2   1      21136.06      21391.30       158.19 o                         
   0   2   1        969.68        817.55         6.64 o                         
   2   2   1      14100.96      14212.10        85.30 o                         
   4   2   1       2157.10       2180.28        23.24 o                         
   6   2   1       1081.23       1252.91        24.17 o                         
   8   2   1         13.74          8.96         3.66 o                         
  10   2   1        189.19        177.38         5.62 o                         
  12   2   1       1078.04       1101.89        12.02 o                         
  14   2   1         16.67         10.37         2.50 o                         
  16   2   1        688.76        714.09        10.37 o                         
  18   2   1         59.96         50.58         2.56 o                         
 -17   3   1        244.58        240.06         9.75 o                         
 -15   3   1        117.77        136.11         5.82 o                         
 -13   3   1         67.26         81.25         5.65 o                         
 -11   3   1       9058.47       8754.76       108.20 o                         
  -9   3   1       4339.37       4433.91        59.08 o                         
  -7   3   1       1735.35       1852.21        87.01 o                         
  -5   3   1         24.39         39.50         2.88 o                         
  -3   3   1      10051.17       9857.19        62.79 o                         
  -1   3   1         34.84         40.01         2.98 o                         
   1   3   1      29262.22      28855.38       239.96 o                         
   3   3   1      10297.07      10669.80        95.77 o                         
   5   3   1       6462.05       6463.28        63.52 o                         
   7   3   1        336.29        359.64        13.46 o                         
   9   3   1        332.29        306.38        17.32 o                         
  11   3   1       3432.14       3355.04        32.87 o                         
  13   3   1        707.91        684.78        13.20 o                         
  15   3   1         24.96         32.46         4.63 o                         
  17   3   1          6.85          4.47         3.87 o                         
 -18   4   1        364.90        337.43         8.75 o                         
 -16   4   1         74.40         77.60         6.01 o                         
 -14   4   1       3947.03       4093.42        43.54 o                         
 -12   4   1        131.11        131.65         6.97 o                         
 -10   4   1       3415.51       3365.34        32.33 o                         
  -8   4   1       4118.29       4262.59       253.78 o                         
  -6   4   1       7677.87       8558.63        78.06 o                         
  -4   4   1       9045.90       9278.59        89.58 o                         
  -2   4   1       2122.17       2065.03        32.53 o                         
   0   4   1       1114.95       1015.45        14.11 o                         
   2   4   1        581.06        515.62        15.25 o                         
   4   4   1       4010.12       3805.62        49.74 o                         
   6   4   1        667.34        613.87        17.61 o                         
   8   4   1       1680.57       1691.74        31.64 o                         
  10   4   1          7.40          8.85         2.56 o                         
  12   4   1         72.36         70.26         4.55 o                         
  14   4   1         42.36         58.09         4.19 o                         
  16   4   1         44.78         35.55         4.52 o                         
 -17   5   1        192.46        228.65        11.69 o                         
 -15   5   1        185.37        163.83         6.80 o                         
 -13   5   1       2585.28       2772.50        32.35 o                         
 -11   5   1        139.68        150.86         8.96 o                         
  -9   5   1       1260.47       1140.67        20.01 o                         
  -7   5   1        279.30        316.08        13.18 o                         
  -5   5   1       7463.15       7644.85        80.65 o                         
  -3   5   1      13997.14      15068.25       161.88 o                         
  -1   5   1        485.13        350.46         8.96 o                         
   1   5   1         12.00         15.36         2.79 o                         
   3   5   1      11263.79      11759.95       126.59 o                         
   5   5   1        721.71        870.51        26.20 o                         
   7   5   1       3317.38       3234.69        49.55 o                         
   9   5   1       9369.99       9337.08        93.85 o                         
  11   5   1       1531.18       1590.26        31.08 o                         
  13   5   1          2.96          0.72         2.67 o                         
  15   5   1        291.99        315.35         9.13 o                         
  17   5   1        207.41        228.35         7.27 o                         
 -16   6   1          8.56          3.68         4.33 o                         
 -14   6   1         35.31         35.92         5.04 o                         
 -12   6   1       1226.64       1214.27        34.17 o                         
 -10   6   1       3886.34       3744.96        47.52 o                         
  -8   6   1       1882.37       1725.54        32.92 o                         
  -6   6   1          3.88          1.98         2.65 o                         
  -4   6   1       2525.41       2593.63        52.69 o                         
  -2   6   1       8788.06       8218.60        86.54 o                         
   0   6   1       2389.54       2288.29        57.87 o                         
   2   6   1        122.63        145.74         7.51 o                         
   4   6   1        695.76        700.12        22.84 o                         
   6   6   1        466.96        441.86        13.54 o                         
   8   6   1       1361.63       1317.23        17.96 o                         
  10   6   1       2452.39       2453.54        29.65 o                         
  12   6   1        160.75        172.96         6.51 o                         
  14   6   1        111.84        132.98         5.24 o                         
  16   6   1          1.46          0.53         2.41 o                         
 -15   7   1          4.07          0.92         4.10 o                         
 -13   7   1        720.60        754.86        27.15 o                         
 -11   7   1       3797.43       3757.95        58.41 o                         
  -9   7   1       1070.63       1123.53        20.69 o                         
  -7   7   1        350.70        327.81        11.31 o                         
  -5   7   1        265.74        243.07         9.58 o                         
  -3   7   1       5455.49       5367.02        52.35 o                         
  -1   7   1       3097.49       3050.45        37.32 o                         
   1   7   1        253.74        246.57         8.18 o                         
   3   7   1        249.41        313.04        11.14 o                         
   5   7   1        277.70        247.62        10.53 o                         
   7   7   1        435.48        365.27        10.79 o                         
   9   7   1          5.95          4.57         3.22 o                         
  11   7   1       1105.65       1152.34        17.60 o                         
  13   7   1        589.74        596.58        11.06 o                         
  15   7   1        161.37        160.41         9.93 o                         
 -14   8   1         33.84         28.63         5.38 o                         
 -12   8   1       1357.06       1368.09        22.14 o                         
 -10   8   1       1710.55       1647.72        45.64 o                         
  -8   8   1         70.93         73.41        10.00 o                         
  -6   8   1          9.62          8.71         6.52 o                         
  -4   8   1        438.28        369.34         9.50 o                         
  -2   8   1       3488.66       3419.63        41.83 o                         
   0   8   1        365.88        367.99         9.63 o                         
   2   8   1       2464.34       2521.34        30.57 o                         
   4   8   1        466.40        419.35        19.16 o                         
   6   8   1       1778.33       1828.30        48.75 o                         
   8   8   1        193.34        168.34         9.32 o                         
  10   8   1        597.07        594.50        13.80 o                         
  12   8   1       2216.07       2263.01        53.58 o                         
  14   8   1         68.07         80.84         7.16 o                         
 -13   9   1        469.69        460.72         9.23 o                         
 -11   9   1        196.15        250.69        17.01 o                         
  -9   9   1        318.73        331.81        17.60 o                         
  -7   9   1          7.38          7.46         5.82 o                         
  -5   9   1       1151.08       1074.13        24.03 o                         
  -3   9   1        259.13        252.21         9.10 o                         
  -1   9   1       2010.40       2075.54        30.55 o                         
   1   9   1       1616.28       1662.53        31.38 o                         
   3   9   1        685.42        617.14        25.07 o                         
   5   9   1        521.13        450.84        21.38 o                         
   7   9   1        131.29        150.76        12.81 o                         
   9   9   1        208.93        169.36        12.47 o                         
  11   9   1        616.75        604.04        21.60 o                         
  13   9   1         56.38         52.05         5.65 o                         
 -12  10   1        186.66        199.54         6.78 o                         
 -10  10   1         28.36         34.12         4.71 o                         
  -8  10   1        135.80        112.20         7.76 o                         
  -6  10   1          0.53          3.48         5.13 o                         
  -4  10   1         14.49         16.65         4.45 o                         
  -2  10   1        315.59        316.65        20.37 o                         
   0  10   1       1248.81       1357.40        28.76 o                         
   2  10   1        111.71        117.09        11.53 o                         
   4  10   1        531.83        583.52        24.48 o                         
   6  10   1        116.25        102.21        10.37 o                         
   8  10   1        731.95        697.83        24.76 o                         
  10  10   1        469.98        412.40        44.50 o                         
  -9  11   1        302.02        294.50         9.39 o                         
  -7  11   1        197.79        200.42         7.02 o                         
  -5  11   1         52.65         39.46         7.09 o                         
  -3  11   1        103.65         85.81         6.70 o                         
  -1  11   1        143.89        153.39         8.41 o                         
   1  11   1         33.33         46.98         7.98 o                         
   3  11   1       1106.19       1110.45        33.82 o                         
   5  11   1         91.00         73.22         8.55 o                         
   7  11   1        140.17        119.29         8.23 o                         
   9  11   1        382.39        321.25        34.51 o                         
  -6  12   1          1.88         -0.38         2.11 o                         
  -4  12   1        323.24        317.84        13.96 o                         
  -2  12   1         28.61         31.32         3.91 o                         
   0  12   1         91.89         85.35         8.14 o                         
   2  12   1        125.46        125.85         9.28 o                         
   4  12   1          1.35          3.80         3.99 o                         
   6  12   1          0.03         -0.42         2.04 o                         
 -18   0   2        431.01        383.33         9.34 o                         
 -16   0   2         35.76         15.83         3.52 o                         
 -14   0   2       1045.43       1120.65        25.46 o                         
 -12   0   2       2364.30       2461.50        51.13 o                         
 -10   0   2        575.06        552.56        18.07 o                         
  -8   0   2       4364.08       4377.85       110.81 o                         
  -6   0   2       5855.77       5625.23        81.69 o                         
  -4   0   2       8018.43       7821.16        82.14 o                         
  -2   0   2      12158.29      13128.67        90.04 o                         
   0   0   2       2001.36       1569.42        10.11 o                         
   2   0   2      29428.31      29496.71       243.36 o                         
   4   0   2       5327.41       5496.97       104.78 o                         
   6   0   2        390.97        424.10        16.19 o                         
   8   0   2        298.59        445.90        37.44 o                         
  10   0   2       3940.95       4022.93        69.07 o                         
  12   0   2        584.69        557.02        12.53 o                         
  14   0   2        441.47        419.85        12.06 o                         
  16   0   2       2139.70       2248.90        47.07 o                         
  18   0   2        527.45        574.13        10.84 o                         
 -19   1   2        106.32         76.04         3.65 o                         
 -17   1   2         22.44         26.66         2.60 o                         
 -15   1   2        593.13        601.08         9.56 o                         
 -13   1   2       5044.71       4885.69        38.29 o                         
 -11   1   2       2706.07       2588.06        22.44 o                         
  -9   1   2        137.27        138.52        12.77 o                         
  -7   1   2       8232.84       8376.45        98.38 o                         
  -5   1   2       4815.69       4745.85        57.08 o                         
  -3   1   2       1770.17       1677.85        10.41 o                         
  -1   1   2       8936.72       8305.35        35.67 o                         
   1   1   2       1879.31       1707.32         9.11 o                         
   3   1   2        337.11        358.90        15.39 o                         
   5   1   2       4482.23       4529.74        47.66 o                         
   7   1   2       1859.46       1799.54        36.72 o                         
   9   1   2       5002.51       4941.79        71.76 o                         
  11   1   2       2262.98       2109.10        25.71 o                         
  13   1   2          0.02          3.68         2.22 o                         
  15   1   2        592.02        584.82         9.84 o                         
  17   1   2       1348.27       1410.04        16.34 o                         
 -18   2   2         24.25         23.72         1.91 o                         
 -16   2   2        331.64        390.61         7.17 o                         
 -14   2   2       2489.86       2333.24        25.95 o                         
 -12   2   2       1739.69       1637.94        16.77 o                         
 -10   2   2        885.32        938.96        19.45 o                         
  -8   2   2       3030.13       3134.50        94.88 o                         
  -6   2   2       1946.08       1812.64        23.15 o                         
  -4   2   2       4993.47       4685.44        28.31 o                         
  -2   2   2      18908.10      19067.61        96.43 o                         
   0   2   2        759.62        774.61         4.89 o                         
   2   2   2       2521.01       2487.28        15.15 o                         
   4   2   2       2794.03       2512.19        49.95 o                         
   6   2   2       1257.52       1335.89        28.79 o                         
   8   2   2       4161.48       4301.28        57.05 o                         
  10   2   2       4854.87       4538.76        39.44 o                         
  12   2   2       1506.60       1527.19        17.60 o                         
  14   2   2        399.39        357.81         8.52 o                         
  16   2   2        531.14        482.25         8.99 o                         
  18   2   2        776.15        737.84        11.97 o                         
 -17   3   2        178.25        170.84        11.38 o                         
 -15   3   2        640.19        701.78        13.20 o                         
 -13   3   2        700.72        727.71        22.90 o                         
 -11   3   2         45.79         30.78         2.76 o                         
  -9   3   2        218.91        219.32         8.57 o                         
  -7   3   2        828.58        915.02        27.22 o                         
  -5   3   2       1436.98       1757.18        22.77 o                         
  -3   3   2       2397.66       2265.86        28.18 o                         
  -1   3   2       3610.79       3615.83        39.05 o                         
   1   3   2       1353.12       1251.03        14.13 o                         
   3   3   2       2161.82       2298.66        22.99 o                         
   5   3   2        733.70        626.64        14.32 o                         
   7   3   2       2065.60       1952.62        31.71 o                         
   9   3   2       2040.14       2026.20        28.80 o                         
  11   3   2        788.19        756.65        12.46 o                         
  13   3   2        119.80        121.40         6.45 o                         
  15   3   2        130.05        138.72         7.89 o                         
  17   3   2        334.21        303.69        13.40 o                         
 -18   4   2        112.97        111.40         7.71 o                         
 -16   4   2        487.01        489.22        14.13 o                         
 -14   4   2          1.60          2.57         2.93 o                         
 -12   4   2       1581.80       1546.91        22.72 o                         
 -10   4   2         46.21         36.35         3.58 o                         
  -8   4   2        221.47        214.87        10.98 o                         
  -6   4   2       3111.69       3324.15        43.87 o                         
  -4   4   2       3976.30       4320.36        43.32 o                         
  -2   4   2       4434.03       4223.85        55.24 o                         
   0   4   2       2747.25       2735.87        40.45 o                         
   2   4   2        505.76        569.09        13.40 o                         
   4   4   2       4193.41       4367.39        69.51 o                         
   6   4   2          8.99         31.97         6.26 o                         
   8   4   2       3219.71       3273.78        83.04 o                         
  10   4   2        451.77        436.09         9.46 o                         
  12   4   2       1145.51       1089.24        17.48 o                         
  14   4   2         92.30         87.50         4.84 o                         
  16   4   2         73.69         78.53         7.67 o                         
 -17   5   2        237.17        236.58        12.05 o                         
 -15   5   2        322.05        329.58        17.67 o                         
 -13   5   2          0.78          0.80         4.03 o                         
 -11   5   2        190.00        210.97        10.46 o                         
  -9   5   2       1820.55       1825.31        27.28 o                         
  -7   5   2        192.24        219.02        10.19 o                         
  -5   5   2         48.36         27.92         5.05 o                         
  -3   5   2        325.38        277.89        12.12 o                         
  -1   5   2        119.39         61.30         4.94 o                         
   1   5   2        614.45        658.09        15.54 o                         
   3   5   2         31.55         44.00         5.07 o                         
   5   5   2       1207.19       1192.94        32.46 o                         
   7   5   2       3967.99       4083.98        46.65 o                         
   9   5   2          0.87          3.81         2.86 o                         
  11   5   2          1.76          0.17         2.77 o                         
  13   5   2        281.14        316.02         8.63 o                         
  15   5   2        346.54        332.25        12.39 o                         
  17   5   2          0.64         -0.55         2.72 o                         
 -16   6   2         60.46         43.50         4.27 o                         
 -14   6   2         57.88         60.89         9.00 o                         
 -12   6   2        213.63        245.42        11.32 o                         
 -10   6   2        918.42        915.85        18.34 o                         
  -8   6   2        525.51        473.57        20.56 o                         
  -6   6   2       1401.87       1396.29        22.05 o                         
  -4   6   2       1109.02       1061.57        18.40 o                         
  -2   6   2         76.12         54.29         6.58 o                         
   0   6   2       2816.81       2877.78        48.90 o                         
   2   6   2        884.87        872.72        17.97 o                         
   4   6   2       5449.11       5466.81        67.44 o                         
   6   6   2       2273.06       2293.60        37.81 o                         
   8   6   2        101.65        114.27         7.72 o                         
  10   6   2         57.43         55.79         4.21 o                         
  12   6   2        454.42        429.12        10.13 o                         
  14   6   2        823.86        773.43        12.85 o                         
  16   6   2          0.90          0.76         2.42 o                         
 -15   7   2        532.91        512.93        13.08 o                         
 -13   7   2          4.66          4.54         5.62 o                         
 -11   7   2        165.36        159.98         7.73 o                         
  -9   7   2        252.83        240.52        11.38 o                         
  -7   7   2         81.39         90.94         6.41 o                         
  -5   7   2          0.17          0.18         3.36 o                         
  -3   7   2       1201.57       1143.88        24.90 o                         
  -1   7   2        364.70        380.03        11.14 o                         
   1   7   2       2309.28       2355.27        29.23 o                         
   3   7   2       1530.88       1593.82        25.48 o                         
   5   7   2        848.76        862.20        18.22 o                         
   7   7   2       1343.01       1372.27        24.41 o                         
   9   7   2         43.65         36.08         4.28 o                         
  11   7   2        142.88        134.00         5.67 o                         
  13   7   2         91.48        103.03         4.58 o                         
  15   7   2         19.94         34.49         4.00 o                         
 -14   8   2        323.29        317.44        13.85 o                         
 -12   8   2        222.31        238.76        10.24 o                         
 -10   8   2        120.94        127.03        11.81 o                         
  -8   8   2        966.61        858.25        31.11 o                         
  -6   8   2       1334.64       1341.90        40.15 o                         
  -4   8   2         21.28         27.59         4.90 o                         
  -2   8   2        919.79        972.13        16.85 o                         
   0   8   2        175.36        165.45         6.78 o                         
   2   8   2         20.91         28.24         3.88 o                         
   4   8   2         24.71         39.32         6.21 o                         
   6   8   2        460.20        464.08        15.05 o                         
   8   8   2        556.73        600.17        17.40 o                         
  10   8   2        576.68        553.30        11.86 o                         
  12   8   2         25.39         26.79         4.13 o                         
  14   8   2         93.58         83.56         7.10 o                         
 -13   9   2        542.90        524.40        10.08 o                         
 -11   9   2         42.94         46.46         4.27 o                         
  -9   9   2         14.30          8.41         3.60 o                         
  -7   9   2        238.56        242.64        10.59 o                         
  -5   9   2       1002.63        995.88        28.18 o                         
  -3   9   2       2243.38       2245.89        37.66 o                         
  -1   9   2        222.66        208.96         8.33 o                         
   1   9   2        715.81        769.49        24.05 o                         
   3   9   2        265.41        342.52        18.54 o                         
   5   9   2        240.84        290.17        17.10 o                         
   7   9   2         64.56         63.95         8.97 o                         
   9   9   2         99.54        110.84        10.19 o                         
  11   9   2       1011.91        973.94        28.50 o                         
  13   9   2         25.13         23.24         4.12 o                         
 -12  10   2       1084.09       1050.17        18.51 o                         
 -10  10   2         40.04         36.06         4.67 o                         
  -8  10   2         39.26         35.00         4.10 o                         
  -6  10   2         11.68         13.87         3.04 o                         
  -4  10   2       1054.98       1061.97        25.60 o                         
  -2  10   2        260.37        273.93        10.80 o                         
   0  10   2        381.33        404.12        16.44 o                         
   2  10   2       1419.83       1507.98        43.09 o                         
   4  10   2       2198.05       2333.08        57.44 o                         
   6  10   2         19.37         31.80         6.96 o                         
   8  10   2          5.18          4.37         3.22 o                         
  10  10   2        747.05        530.35        52.12 o                         
  -9  11   2         11.28         12.10         3.13 o                         
  -7  11   2         49.18         39.95         6.41 o                         
  -5  11   2         16.88         23.90         4.15 o                         
  -3  11   2        327.17        341.38        11.87 o                         
  -1  11   2       1005.84       1110.50        33.60 o                         
   1  11   2         52.86         62.95         7.17 o                         
   3  11   2        312.32        291.01        15.78 o                         
   5  11   2        225.60        159.11        11.06 o                         
   7  11   2        712.88        669.47        51.36 o                         
   9  11   2        298.74        306.15         8.78 o                         
  -6  12   2          3.46          7.34         3.55 o                         
  -4  12   2        501.85        476.24        11.85 o                         
  -2  12   2        873.97        935.18        26.57 o                         
   0  12   2         35.47         37.97         6.38 o                         
   2  12   2          0.25         -1.35         4.26 o                         
   4  12   2         35.29         39.56         5.80 o                         
   6  12   2        367.25        173.98         9.79 o                         
 -19   1   3         48.63         36.80         2.82 o                         
 -17   1   3        163.23        141.85         4.52 o                         
 -15   1   3        360.47        387.46         8.81 o                         
 -13   1   3          5.16          2.49         2.09 o                         
 -11   1   3       1883.13       1837.41        16.87 o                         
  -9   1   3         93.51         74.16         5.40 o                         
  -7   1   3       1067.22        925.20        13.23 o                         
  -5   1   3        169.31        204.08         4.52 o                         
  -3   1   3        279.37        307.64         4.43 o                         
  -1   1   3       2316.38       2166.38        10.90 o                         
   1   1   3      33543.96      33788.95       148.69 o                         
   3   1   3        361.87        419.82         7.20 o                         
   5   1   3       1966.86       1866.54        23.03 o                         
   7   1   3       4939.34       5160.98        69.06 o                         
   9   1   3        386.28        405.43         9.17 o                         
  11   1   3          1.11          3.28         2.22 o                         
  13   1   3       1120.13       1156.42        16.70 o                         
  15   1   3          7.36          5.16         2.36 o                         
  17   1   3       1306.46       1202.03        13.90 o                         
 -18   2   3          0.08         -1.09         1.51 o                         
 -16   2   3        298.55        309.12         6.36 o                         
 -14   2   3         71.77         79.39         4.33 o                         
 -12   2   3        624.25        624.88         9.45 o                         
 -10   2   3       1066.70       1031.12        15.70 o                         
  -8   2   3        144.99        172.75         7.01 o                         
  -6   2   3       7070.78       7682.81        51.27 o                         
  -4   2   3       7352.68       7699.25        44.00 o                         
  -2   2   3       6167.07       5925.76        35.60 o                         
   0   2   3      65134.68      64657.05       268.24 o                         
   2   2   3       5485.53       5419.98        32.93 o                         
   4   2   3        468.10        475.72         7.87 o                         
   6   2   3       6564.41       6597.16        57.77 o                         
   8   2   3       3249.40       3054.23        44.66 o                         
  10   2   3        264.50        262.22         6.52 o                         
  12   2   3        363.50        359.54         7.69 o                         
  14   2   3         42.72         45.74         3.63 o                         
  16   2   3       1655.73       1664.72        16.13 o                         
  18   2   3        108.60         98.77         6.17 o                         
 -17   3   3         20.40         28.54         4.14 o                         
 -15   3   3         69.30         50.33         4.03 o                         
 -13   3   3         92.22         78.23        11.85 o                         
 -11   3   3        101.42        120.13         6.25 o                         
  -9   3   3        586.64        580.00        15.95 o                         
  -7   3   3       1501.12       1530.66        23.54 o                         
  -5   3   3        113.37         63.43         3.80 o                         
  -3   3   3         14.06         20.22         2.82 o                         
  -1   3   3         15.84         19.03         3.77 o                         
   1   3   3       1015.80       1129.20        14.33 o                         
   3   3   3       1047.60       1063.51        17.73 o                         
   5   3   3       3767.97       4117.89        84.61 o                         
   7   3   3        893.36        811.24        19.75 o                         
   9   3   3        198.42        194.60         6.84 o                         
  11   3   3         23.92         14.66         3.62 o                         
  13   3   3        731.71        709.58        13.34 o                         
  15   3   3        680.74        708.15        17.60 o                         
  17   3   3        231.28        259.78        11.72 o                         
 -18   4   3         30.30         37.77         5.18 o                         
 -16   4   3         79.54         84.58         9.74 o                         
 -14   4   3        785.85        757.84        20.24 o                         
 -12   4   3        951.34        915.56        18.19 o                         
 -10   4   3          3.59          4.46         2.46 o                         
  -8   4   3       1913.15       1851.11        26.65 o                         
  -6   4   3        919.76       1199.54        23.55 o                         
  -4   4   3      15500.94      16554.45       133.74 o                         
  -2   4   3       3306.05       3501.19        36.95 o                         
   0   4   3       3867.47       3969.20        45.52 o                         
   2   4   3          5.68          2.06         2.67 o                         
   4   4   3         26.55         61.27         7.02 o                         
   6   4   3       7043.10       7219.23       110.65 o                         
   8   4   3       6100.86       5927.55        62.83 o                         
  10   4   3       2424.81       2315.83        28.19 o                         
  12   4   3         34.31         33.91         4.47 o                         
  14   4   3       3852.13       3901.16        47.47 o                         
  16   4   3         61.13         63.63         6.90 o                         
 -17   5   3        543.01        545.79        19.07 o                         
 -15   5   3        753.61        730.70        27.19 o                         
 -13   5   3        303.79        272.36        17.36 o                         
 -11   5   3       2282.81       2225.82        39.85 o                         
  -9   5   3        215.90        202.84         7.42 o                         
  -7   5   3        109.09        107.17         6.11 o                         
  -5   5   3       2451.07       2011.28        38.51 o                         
  -3   5   3      14868.21      15404.59       168.15 o                         
  -1   5   3       3786.93       3698.05        61.43 o                         
   1   5   3       6607.27       6878.23        65.40 o                         
   3   5   3        233.68        217.70         9.78 o                         
   5   5   3       3805.30       3799.93        69.60 o                         
   7   5   3       4202.02       3901.52        55.40 o                         
   9   5   3       6642.17       6668.95        62.72 o                         
  11   5   3       1130.36       1191.03        18.55 o                         
  13   5   3       3355.14       3387.39        37.34 o                         
  15   5   3         70.09         68.62         4.40 o                         
 -16   6   3        753.64        707.56        15.47 o                         
 -14   6   3        386.26        447.84        20.46 o                         
 -12   6   3        262.23        297.18        17.67 o                         
 -10   6   3         74.79         67.72         6.68 o                         
  -8   6   3        676.77        593.32        18.74 o                         
  -6   6   3        798.06        870.18        14.87 o                         
  -4   6   3       1448.71       1522.31        25.90 o                         
  -2   6   3        655.48        605.15        28.09 o                         
   0   6   3       2730.93       2590.25        39.26 o                         
   2   6   3        246.17        252.35        12.24 o                         
   4   6   3        415.27        283.60        12.61 o                         
   6   6   3       2844.07       2792.82        37.35 o                         
   8   6   3       3752.79       3784.10        38.85 o                         
  10   6   3         81.77         98.86         6.16 o                         
  12   6   3        570.46        594.22        11.97 o                         
  14   6   3          5.58          5.00         2.23 o                         
  16   6   3        920.10        816.55        20.73 o                         
 -15   7   3        886.98        894.60        21.72 o                         
 -13   7   3        454.41        453.62        20.18 o                         
 -11   7   3        157.52        147.73         9.22 o                         
  -9   7   3        296.97        290.76        17.44 o                         
  -7   7   3       1007.32       1150.43        35.93 o                         
  -5   7   3         80.34         61.17         4.71 o                         
  -3   7   3        223.48        151.62         8.18 o                         
  -1   7   3       8522.81       8283.91        88.64 o                         
   1   7   3         21.52         24.12         3.53 o                         
   3   7   3        834.61        849.38        17.71 o                         
   5   7   3       2072.71       2091.10        38.88 o                         
   7   7   3       4164.02       3895.76       120.93 o                         
   9   7   3        452.29        444.11        12.08 o                         
  11   7   3         65.11         58.36         4.13 o                         
  13   7   3          1.42          2.38         2.14 o                         
  15   7   3        886.24        891.30        16.10 o                         
 -14   8   3        537.88        513.00        17.95 o                         
 -12   8   3        750.08        780.57        15.64 o                         
 -10   8   3        206.09        209.69        13.08 o                         
  -8   8   3        476.47        444.27        21.58 o                         
  -6   8   3         23.15         20.21         6.66 o                         
  -4   8   3        350.71        341.35        12.81 o                         
  -2   8   3       1009.57       1017.32        18.57 o                         
   0   8   3       2532.99       2593.24        31.30 o                         
   2   8   3         52.68         43.33         5.94 o                         
   4   8   3       1801.40       1664.18        38.47 o                         
   6   8   3        869.66        941.35        32.00 o                         
   8   8   3        730.46        732.10        19.13 o                         
  10   8   3         50.11         54.23         4.45 o                         
  12   8   3         56.50         60.91         3.51 o                         
  14   8   3        119.02        104.81         7.15 o                         
 -13   9   3        454.54        410.78         9.95 o                         
 -11   9   3        547.46        592.21        14.48 o                         
  -9   9   3        116.53        121.92         6.76 o                         
  -7   9   3        272.64        260.67         9.66 o                         
  -5   9   3        317.63        311.18        12.13 o                         
  -3   9   3       2397.69       2375.42        33.71 o                         
  -1   9   3        310.06        304.28        12.81 o                         
   1   9   3        423.15        414.60        16.01 o                         
   3   9   3        232.96        230.90        14.49 o                         
   5   9   3       2463.81       2282.22        56.64 o                         
   7   9   3        508.27        569.17        23.50 o                         
   9   9   3         99.61        103.53         6.28 o                         
  11   9   3        320.97        286.02        13.92 o                         
 -12  10   3         90.31        103.34         7.42 o                         
 -10  10   3        263.78        264.00         9.93 o                         
  -8  10   3          0.72          0.77         2.47 o                         
  -6  10   3        775.42        753.51        18.72 o                         
  -4  10   3        134.82        133.87         8.17 o                         
  -2  10   3        555.41        533.80        18.24 o                         
   0  10   3          9.10          5.77         4.15 o                         
   2  10   3         49.29         55.65         5.98 o                         
   4  10   3        303.69        335.18        12.26 o                         
   6  10   3         18.15         13.02         3.75 o                         
   8  10   3        144.26        120.09         7.98 o                         
  10  10   3        385.64        265.50        26.64 o                         
  -9  11   3         90.90         76.14         4.94 o                         
  -7  11   3          0.18          1.00         3.63 o                         
  -5  11   3        119.25        148.56         7.57 o                         
  -3  11   3         71.97         88.36         9.19 o                         
  -1  11   3         59.33         74.98         8.97 o                         
   1  11   3         88.15         89.02        13.17 o                         
   3  11   3         91.41         76.56         6.24 o                         
   5  11   3        196.82        142.56         6.40 o                         
   7  11   3         35.39         31.92         4.28 o                         
   9  11   3        107.40         87.15         4.72 o                         
  -6  12   3          1.75         -0.30         3.16 o                         
  -4  12   3        211.90        258.11        11.94 o                         
  -2  12   3        120.91        126.57         9.18 o                         
   0  12   3         12.06         13.40         4.78 o                         
   2  12   3          4.97          4.24         4.36 o                         
   4  12   3          7.76          6.91         3.58 o                         
 -18   0   4        527.58        510.20         9.52 o                         
 -16   0   4        826.82        857.39        17.11 o                         
 -14   0   4        230.37        169.09         7.76 o                         
 -12   0   4       1661.94       1625.58        21.64 o                         
 -10   0   4        286.19        332.93        17.77 o                         
  -8   0   4       9836.71      11369.07       194.16 o                         
  -6   0   4       5956.92       5279.84        50.82 o                         
  -4   0   4      11790.42      11345.35       117.63 o                         
  -2   0   4      36754.63      35333.54       312.94 o                         
   0   0   4      45291.41      43823.48       255.13 o                         
   2   0   4       7063.70       6610.40        56.19 o                         
   4   0   4      30315.64      29816.26       226.89 o                         
   6   0   4      17398.67      18854.87       170.63 o                         
   8   0   4       1623.16       2080.36        52.68 o                         
  10   0   4        411.38        388.41        13.83 o                         
  12   0   4          5.23          6.72         6.74 o                         
  14   0   4       2300.02       2445.58        44.45 o                         
  16   0   4        953.25        961.32        17.48 o                         
 -19   1   4          3.57          2.04         1.74 o                         
 -17   1   4        474.18        483.58         6.80 o                         
 -15   1   4        348.98        388.91         8.75 o                         
 -13   1   4       1190.04       1133.49        13.26 o                         
 -11   1   4       5751.47       5428.04        37.05 o                         
  -9   1   4          0.08          1.73         2.30 o                         
  -7   1   4          5.10         10.07         2.31 o                         
  -5   1   4      16071.20      16133.26        95.84 o                         
  -3   1   4      31882.51      31304.57       150.98 o                         
  -1   1   4        283.60        303.64         3.53 o                         
   1   1   4      18854.28      19196.09        87.09 o                         
   3   1   4      21347.61      21739.26       118.30 o                         
   5   1   4      15485.57      15523.02        89.52 o                         
   7   1   4        227.41        207.71         7.35 o                         
   9   1   4        463.97        446.56         9.32 o                         
  11   1   4          0.38          0.99         2.54 o                         
  13   1   4        320.68        325.95         8.27 o                         
  15   1   4       1004.88       1026.23        14.93 o                         
  17   1   4        678.98        676.17         8.82 o                         
 -18   2   4         65.51         62.78         3.30 o                         
 -16   2   4        131.96        147.77         4.00 o                         
 -14   2   4       5413.86       5355.26        54.72 o                         
 -12   2   4        130.20        120.19         4.78 o                         
 -10   2   4       2922.66       2731.64        24.95 o                         
  -8   2   4       1760.41       1904.07        22.32 o                         
  -6   2   4       6553.46       6599.68        46.14 o                         
  -4   2   4      11160.46      11272.64        65.43 o                         
  -2   2   4       4177.06       3808.38        21.32 o                         
   0   2   4      11497.98      12076.58        53.18 o                         
   2   2   4       8057.79       8655.64        51.15 o                         
   4   2   4         79.71         40.23         2.86 o                         
   6   2   4       2249.73       2149.02        23.00 o                         
   8   2   4       3682.82       3416.96        30.31 o                         
  10   2   4        609.54        662.09        12.61 o                         
  12   2   4        171.85        166.04         6.57 o                         
  14   2   4        317.40        342.24         8.08 o                         
  16   2   4         88.36         91.19         3.26 o                         
 -17   3   4          1.26         -2.29         5.07 o                         
 -15   3   4       1015.58        988.29        18.78 o                         
 -13   3   4       2201.56       2321.00        41.38 o                         
 -11   3   4          4.46          6.92         3.21 o                         
  -9   3   4        119.97        151.55        13.20 o                         
  -7   3   4       1027.65        889.55        17.62 o                         
  -5   3   4       4754.14       4897.75        40.98 o                         
  -3   3   4       4637.38       4942.01        51.50 o                         
  -1   3   4       3325.58       3143.08        35.17 o                         
   1   3   4       3360.36       3399.50        31.90 o                         
   3   3   4       4915.57       5251.92        46.38 o                         
   5   3   4          8.33          7.44         3.19 o                         
   7   3   4       4493.64       4435.67        57.24 o                         
   9   3   4       1105.41       1117.13        20.80 o                         
  11   3   4       2967.65       3024.95        47.62 o                         
  13   3   4        187.88        183.53         9.20 o                         
  15   3   4         46.30         72.13         8.21 o                         
  17   3   4         82.28         70.55         5.81 o                         
 -18   4   4        149.12        140.41         8.58 o                         
 -16   4   4        285.91        247.44        14.91 o                         
 -14   4   4         67.55         51.61         9.15 o                         
 -12   4   4        787.79        788.70        24.60 o                         
 -10   4   4        240.73        192.94         6.83 o                         
  -8   4   4       1697.24       1684.88        25.50 o                         
  -6   4   4       2942.14       2762.93        40.32 o                         
  -4   4   4        245.51        201.22         7.64 o                         
  -2   4   4       7292.31       7117.70        73.67 o                         
   0   4   4         33.00         16.74         2.82 o                         
   2   4   4       2753.76       2430.09        34.01 o                         
   4   4   4       4216.99       3985.13        50.44 o                         
   6   4   4        844.06        760.44        38.80 o                         
   8   4   4        791.59        847.38        16.61 o                         
  10   4   4        446.38        451.37        18.14 o                         
  12   4   4        441.87        428.47        11.82 o                         
  14   4   4        349.79        350.65         9.90 o                         
  16   4   4         97.70         98.14         7.64 o                         
 -17   5   4        142.26        148.66         9.53 o                         
 -15   5   4         22.64         22.74         6.70 o                         
 -13   5   4         39.74         37.49         7.88 o                         
 -11   5   4        285.55        298.91        10.08 o                         
  -9   5   4         98.43        135.45         6.38 o                         
  -7   5   4         23.01         49.12         5.88 o                         
  -5   5   4          7.85         20.07         3.40 o                         
  -3   5   4        462.27        484.53        14.29 o                         
  -1   5   4        322.79        359.26        14.43 o                         
   1   5   4       1372.09       1344.59        22.00 o                         
   3   5   4         23.36         77.96         6.29 o                         
   5   5   4         70.82         60.14         6.86 o                         
   7   5   4        321.50        328.29        12.57 o                         
   9   5   4        265.23        264.03        10.32 o                         
  11   5   4        579.64        597.06        12.34 o                         
  13   5   4        155.74        161.99         6.08 o                         
  15   5   4         39.88         27.79         4.85 o                         
 -16   6   4          7.23         12.25         3.00 o                         
 -14   6   4         18.67         18.33         6.30 o                         
 -12   6   4        124.78        142.75         7.24 o                         
 -10   6   4         63.49         54.06         6.38 o                         
  -8   6   4       2690.99       2640.92        61.78 o                         
  -6   6   4        526.96        547.98        13.70 o                         
  -4   6   4       2030.53       1815.95        29.55 o                         
  -2   6   4        603.45        717.80        26.98 o                         
   0   6   4        720.67        826.90        18.08 o                         
   2   6   4       3837.58       3679.31        63.42 o                         
   4   6   4         91.44        113.47         8.60 o                         
   6   6   4         60.75         57.81         5.35 o                         
   8   6   4        133.85        134.35         6.93 o                         
  10   6   4        611.72        606.22        14.49 o                         
  12   6   4        300.86        289.44         8.06 o                         
  14   6   4         57.47         64.14         3.63 o                         
 -15   7   4          6.27          5.23         3.89 o                         
 -13   7   4         83.47         84.29         5.26 o                         
 -11   7   4        870.01        790.18        21.01 o                         
  -9   7   4        159.92        167.49         8.05 o                         
  -7   7   4         37.77         33.00         5.70 o                         
  -5   7   4         74.92         85.72         5.75 o                         
  -3   7   4       1614.76       1768.49        34.37 o                         
  -1   7   4         27.14         18.64         3.65 o                         
   1   7   4        302.99        325.76         9.69 o                         
   3   7   4       1620.49       1629.00        29.83 o                         
   5   7   4        580.89        588.40        14.26 o                         
   7   7   4        872.73        848.00        30.45 o                         
   9   7   4         14.17         19.03         3.74 o                         
  11   7   4        428.33        450.10         9.93 o                         
  13   7   4         46.38         47.77         3.25 o                         
 -14   8   4        174.55        208.00        11.02 o                         
 -12   8   4          8.55         12.77         3.28 o                         
 -10   8   4        833.78        766.34        16.67 o                         
  -8   8   4        351.55        360.73         9.84 o                         
  -6   8   4        541.00        473.01        12.39 o                         
  -4   8   4       1727.88       1588.51        34.07 o                         
  -2   8   4        624.98        578.99        14.69 o                         
   0   8   4        110.85        114.32         7.00 o                         
   2   8   4        100.28        112.40        10.00 o                         
   4   8   4        351.10        316.04        17.30 o                         
   6   8   4        128.50        165.65        13.20 o                         
   8   8   4          0.48          2.55         2.96 o                         
  10   8   4          1.43          0.60         2.76 o                         
  12   8   4          2.39          1.31         1.89 o                         
 -13   9   4        369.56        382.47        10.92 o                         
 -11   9   4         41.09         32.44         3.73 o                         
  -9   9   4          7.04          3.71         4.04 o                         
  -7   9   4         19.02         25.04         4.01 o                         
  -5   9   4       2413.78       2440.54        51.48 o                         
  -3   9   4       2240.24       2262.85        40.09 o                         
  -1   9   4        515.94        549.89        24.36 o                         
   1   9   4        104.35        103.35         7.77 o                         
   3   9   4        710.30        804.74        15.62 o                         
   5   9   4       2123.89       2209.06        34.47 o                         
   7   9   4         21.14         18.95         3.45 o                         
   9   9   4         73.01         71.85         4.90 o                         
  11   9   4         91.87        111.76         4.60 o                         
 -12  10   4        285.73        298.89         8.38 o                         
 -10  10   4          0.47          2.15         2.51 o                         
  -8  10   4         80.96         77.65         4.32 o                         
  -6  10   4        279.48        277.63        10.84 o                         
  -4  10   4       1189.40       1323.87        37.77 o                         
  -2  10   4        556.70        560.42        16.78 o                         
   0  10   4          2.37          1.82         3.94 o                         
   2  10   4        118.14        101.86         5.51 o                         
   4  10   4       1428.59       1595.23        26.29 o                         
   6  10   4       1417.82       1461.77        40.81 o                         
   8  10   4          5.85          4.41         2.75 o                         
  10  10   4          3.53          2.34         3.55 o                         
  -9  11   4          5.91          1.63         1.93 o                         
  -7  11   4        823.30        904.39        25.68 o                         
  -5  11   4        224.31        251.36        13.41 o                         
  -3  11   4         43.53         53.78         7.54 o                         
  -1  11   4        879.11        949.69        21.40 o                         
   1  11   4          2.13         10.05         3.88 o                         
   3  11   4       1274.74       1071.08        38.81 o                         
   5  11   4        444.54        393.38        15.42 o                         
   7  11   4        320.18        249.81        21.63 o                         
  -6  12   4        659.67        681.20        18.81 o                         
  -4  12   4         40.07         55.70         6.07 o                         
  -2  12   4        954.27       1040.84        28.02 o                         
   0  12   4         50.20         49.85         6.32 o                         
   2  12   4        441.48        415.63        15.49 o                         
   4  12   4         19.20         23.22         4.28 o                         
 -19   1   5          3.39          4.85         2.26 o                         
 -17   1   5          2.43          1.43         1.70 o                         
 -15   1   5         62.60         45.40         2.84 o                         
 -13   1   5          9.77         15.97         2.80 o                         
 -11   1   5       1250.59       1243.61        13.91 o                         
  -9   1   5        918.94       1005.81        14.12 o                         
  -7   1   5        777.43        681.25        11.67 o                         
  -5   1   5       4170.09       4429.03        31.21 o                         
  -3   1   5          0.30          0.85         1.23 o                         
  -1   1   5       2846.80       2777.64        16.08 o                         
   1   1   5      21227.09      21679.73       111.90 o                         
   3   1   5       2299.17       2127.67        19.93 o                         
   5   1   5       5412.41       5248.07        44.42 o                         
   7   1   5       1595.78       1721.92        21.14 o                         
   9   1   5        174.22        210.57         6.49 o                         
  11   1   5        422.00        506.17        16.35 o                         
  13   1   5         15.93          7.04         4.95 o                         
  15   1   5          2.98          3.96         2.10 o                         
  17   1   5        132.32        155.39         3.68 o                         
 -18   2   5         12.19          9.34         1.75 o                         
 -16   2   5        435.94        402.12         7.85 o                         
 -14   2   5        673.47        635.73        12.91 o                         
 -12   2   5        132.91        110.48         4.45 o                         
 -10   2   5       1483.84       1372.52        13.90 o                         
  -8   2   5       1205.73       1182.07        18.34 o                         
  -6   2   5       7827.70       7784.58        53.49 o                         
  -4   2   5       2791.15       3117.77        23.76 o                         
  -2   2   5       1146.17       1144.28        10.11 o                         
   0   2   5       3102.85       3005.49        18.63 o                         
   2   2   5        171.29        257.74         5.88 o                         
   4   2   5         86.71         41.31         3.05 o                         
   6   2   5        268.69        301.13         9.55 o                         
   8   2   5        114.06         57.35         5.42 o                         
  10   2   5          3.06          2.86         2.48 o                         
  12   2   5         14.75         14.46         3.16 o                         
  14   2   5          7.77          7.10         2.36 o                         
  16   2   5        470.22        498.85         8.36 o                         
 -17   3   5        656.82        627.67        22.75 o                         
 -15   3   5        699.96        769.52        29.26 o                         
 -13   3   5       3828.86       3603.35        56.89 o                         
 -11   3   5       2260.37       2305.22        38.33 o                         
  -9   3   5        221.01        185.86         8.39 o                         
  -7   3   5       9201.85       9483.13       109.42 o                         
  -5   3   5      24998.82      25739.32       183.83 o                         
  -3   3   5        410.54        397.83         9.92 o                         
  -1   3   5       1989.61       2059.53        25.11 o                         
   1   3   5         22.78         44.60         3.65 o                         
   3   3   5      13599.44      13476.94       102.90 o                         
   5   3   5       3538.18       3354.03        44.81 o                         
   7   3   5         59.42         60.72         6.02 o                         
   9   3   5       1176.55       1217.93        27.09 o                         
  11   3   5        735.85        740.39        18.80 o                         
  13   3   5         25.11         26.09         3.33 o                         
  15   3   5        491.65        458.88        12.74 o                         
 -18   4   5        244.94        217.50        10.32 o                         
 -16   4   5        816.63        835.62        48.33 o                         
 -14   4   5        864.80        862.46        31.57 o                         
 -12   4   5        220.09        223.59        15.62 o                         
 -10   4   5       1065.83       1066.99        17.36 o                         
  -8   4   5       1277.59       1288.04        20.27 o                         
  -6   4   5       1329.98       1174.53        19.22 o                         
  -4   4   5       4199.74       4157.43        45.34 o                         
  -2   4   5        153.19        187.64         8.38 o                         
   0   4   5       3476.19       3578.63        44.52 o                         
   2   4   5        170.27        179.96         7.30 o                         
   4   4   5       3447.79       3407.17        56.41 o                         
   6   4   5        185.89        195.42        10.22 o                         
   8   4   5        922.78        958.09        16.20 o                         
  10   4   5       1431.63       1512.12        29.58 o                         
  12   4   5        121.07        139.80         6.82 o                         
  14   4   5        327.01        364.74         9.70 o                         
  16   4   5        203.67        177.64         9.04 o                         
 -17   5   5        873.30        879.39        24.63 o                         
 -15   5   5        545.96        565.61        22.82 o                         
 -13   5   5        882.34        747.93        28.71 o                         
 -11   5   5        282.60        216.08        10.65 o                         
  -9   5   5       1980.31       1924.85        29.51 o                         
  -7   5   5        346.46        351.79        10.42 o                         
  -5   5   5        182.64        153.14         7.79 o                         
  -3   5   5       2213.61       2127.81        34.22 o                         
  -1   5   5        232.01        182.38         9.08 o                         
   1   5   5       6278.23       6326.22        63.57 o                         
   3   5   5        145.81        179.33         8.24 o                         
   5   5   5        394.64        323.64        13.81 o                         
   7   5   5         10.30         12.43         4.14 o                         
   9   5   5        134.98        121.51         7.88 o                         
  11   5   5        269.83        262.12         7.94 o                         
  13   5   5        426.43        446.79        11.17 o                         
  15   5   5        689.59        708.71        15.03 o                         
 -16   6   5        762.97        722.28        21.95 o                         
 -14   6   5        870.77        862.54        41.44 o                         
 -12   6   5       1751.57       1812.53        34.89 o                         
 -10   6   5         39.19         66.65        19.94 o                         
  -8   6   5       6657.52       6129.88        86.23 o                         
  -6   6   5       1487.10       1322.05        22.23 o                         
  -4   6   5       1294.94       1336.98        29.19 o                         
  -2   6   5       5203.95       5243.46        81.69 o                         
   0   6   5       6955.76       6726.21        78.97 o                         
   2   6   5       2491.80       2353.19        37.88 o                         
   4   6   5        475.99        438.36        14.38 o                         
   6   6   5        141.08        164.54         9.00 o                         
   8   6   5       2078.98       2068.08        32.96 o                         
  10   6   5         53.04         59.94         5.03 o                         
  12   6   5        855.61        802.60        15.23 o                         
  14   6   5        392.79        391.53        11.10 o                         
 -15   7   5        909.31        933.57        25.43 o                         
 -13   7   5        380.27        438.68        11.15 o                         
 -11   7   5         19.09         26.71         4.23 o                         
  -9   7   5         40.72         37.84         4.66 o                         
  -7   7   5       6390.40       6301.61        87.24 o                         
  -5   7   5       5851.56       5451.46        56.78 o                         
  -3   7   5        211.78        195.93        16.28 o                         
  -1   7   5        238.68        221.57         8.77 o                         
   1   7   5        151.01        112.68         6.07 o                         
   3   7   5       1460.66       1332.58        34.08 o                         
   5   7   5        169.91        161.37        13.51 o                         
   7   7   5       2598.66       2916.19        41.43 o                         
   9   7   5        204.60        208.81        10.04 o                         
  11   7   5         87.24         84.72         4.47 o                         
  13   7   5         52.06         37.78         2.80 o                         
 -14   8   5        454.04        498.38        16.93 o                         
 -12   8   5        100.34        108.57         5.74 o                         
 -10   8   5          1.52         -2.47         3.36 o                         
  -8   8   5        122.59        138.15         6.29 o                         
  -6   8   5       4173.79       4084.04        63.42 o                         
  -4   8   5       2440.66       2375.52        59.38 o                         
  -2   8   5       2488.11       2540.27        36.59 o                         
   0   8   5        778.90        831.37        22.76 o                         
   2   8   5        236.52        196.24         9.87 o                         
   4   8   5       2730.63       2865.02        69.68 o                         
   6   8   5        493.25        506.90        16.14 o                         
   8   8   5         40.33         42.97         4.09 o                         
  10   8   5         30.66         36.73         3.69 o                         
  12   8   5        199.50        225.53         7.40 o                         
 -13   9   5        298.65        320.10         6.18 o                         
 -11   9   5         85.80         77.00         4.85 o                         
  -9   9   5        168.64        157.67         7.02 o                         
  -7   9   5          2.87         10.59         4.46 o                         
  -5   9   5        130.67        156.00         8.96 o                         
  -3   9   5        941.52        903.13        22.13 o                         
  -1   9   5         81.88        106.14         7.95 o                         
   1   9   5         75.54         81.62         5.25 o                         
   3   9   5        236.95        278.35        10.25 o                         
   5   9   5        373.71        386.85        16.83 o                         
   7   9   5        187.51        189.73         6.87 o                         
   9   9   5          2.02          1.25         2.02 o                         
  11   9   5         10.41          8.72         2.20 o                         
 -10  10   5         13.78         11.57         2.66 o                         
  -8  10   5         88.79        107.12         5.99 o                         
  -6  10   5         59.46         54.95         7.87 o                         
  -4  10   5        841.40        938.75        27.64 o                         
  -2  10   5        923.65        959.52        22.56 o                         
   0  10   5          1.94          5.90         4.50 o                         
   2  10   5         46.71         60.74         4.53 o                         
   4  10   5        538.76        606.24        16.29 o                         
   6  10   5        209.85        236.60         8.30 o                         
   8  10   5         53.14         56.91         2.96 o                         
  -9  11   5        119.14        136.56         7.61 o                         
  -7  11   5          8.55          2.83         3.73 o                         
  -5  11   5        187.94        211.28        12.13 o                         
  -3  11   5        412.95        461.78        18.90 o                         
  -1  11   5        205.51        191.17        10.22 o                         
   1  11   5         30.61         24.57         4.28 o                         
   3  11   5        436.18        393.63         9.99 o                         
   5  11   5         24.24         29.88         4.30 o                         
   7  11   5        443.51        352.03        22.22 o                         
  -4  12   5          1.00          5.40         3.88 o                         
  -2  12   5         15.28         14.13         4.38 o                         
   0  12   5        177.15        187.75        10.06 o                         
   2  12   5          7.35          8.75         3.55 o                         
 -18   0   6        897.62        962.42        19.41 o                         
 -16   0   6       1784.51       1720.05        33.34 o                         
 -14   0   6       2130.79       2056.41        32.04 o                         
 -12   0   6        708.29        710.81        18.29 o                         
 -10   0   6       3426.68       3572.13        44.37 o                         
  -8   0   6       4747.43       4706.31        63.72 o                         
  -6   0   6         56.04         76.93         5.70 o                         
  -4   0   6      14867.69      14353.29       186.69 o                         
  -2   0   6      17380.02      17723.99       140.18 o                         
   0   0   6       2423.49       2445.71        23.80 o                         
   2   0   6        182.89        104.28         6.09 o                         
   4   0   6        671.97        667.92        16.37 o                         
   6   0   6      25238.15      25144.08       227.71 o                         
   8   0   6       1567.70       1363.87        18.21 o                         
  10   0   6       1526.21       1677.87        40.09 o                         
  12   0   6          4.28         -0.88         4.59 o                         
  14   0   6       2736.08       2962.81        39.83 o                         
  16   0   6        863.10        895.67        20.75 o                         
 -17   1   6        855.39        860.86        10.55 o                         
 -15   1   6        943.88        889.72        14.50 o                         
 -13   1   6        172.91        192.50         5.53 o                         
 -11   1   6       1256.53       1305.20        14.99 o                         
  -9   1   6       3646.37       3650.35        35.25 o                         
  -7   1   6         15.45         22.24         2.82 o                         
  -5   1   6        889.90        907.59        11.44 o                         
  -3   1   6          3.23          6.07         1.59 o                         
  -1   1   6          0.75          1.09         1.29 o                         
   1   1   6       1098.08       1071.91        13.40 o                         
   3   1   6        281.25        290.10         7.13 o                         
   5   1   6       5659.31       5488.38        48.27 o                         
   7   1   6       3394.30       3459.43        31.28 o                         
   9   1   6        512.69        576.82        11.23 o                         
  11   1   6        141.31        158.53         7.12 o                         
  13   1   6        771.28        814.75        15.69 o                         
  15   1   6        926.76        980.07        12.44 o                         
 -18   2   6        301.18        298.28         6.55 o                         
 -16   2   6       1021.19       1040.30        19.36 o                         
 -14   2   6         23.68         25.68         2.86 o                         
 -12   2   6          2.15          5.12         2.06 o                         
 -10   2   6        789.91        850.54         9.75 o                         
  -8   2   6        494.21        445.89        12.14 o                         
  -6   2   6       4395.13       4436.34        35.59 o                         
  -4   2   6        975.33        942.33        13.17 o                         
  -2   2   6       4897.94       5180.02        30.64 o                         
   0   2   6       6419.69       7279.04        41.85 o                         
   2   2   6      10988.84      10924.88        78.51 o                         
   4   2   6       3669.15       3794.39        33.45 o                         
   6   2   6         20.06         14.45         2.62 o                         
   8   2   6        500.79        393.64         6.80 o                         
  10   2   6        349.35        357.78         9.52 o                         
  12   2   6       3711.35       3956.55        71.09 o                         
  14   2   6       1009.12       1057.43        13.60 o                         
  16   2   6        364.92        383.24         6.79 o                         
 -17   3   6        572.08        600.89        14.93 o                         
 -15   3   6        543.07        592.42        24.92 o                         
 -13   3   6         96.51        126.37        12.60 o                         
 -11   3   6        279.97        251.29        10.08 o                         
  -9   3   6         81.19         94.40         4.94 o                         
  -7   3   6       9716.89      10354.17        94.74 o                         
  -5   3   6         92.24         16.33         3.23 o                         
  -3   3   6         67.42         21.05         4.26 o                         
  -1   3   6       3151.22       3382.48        37.76 o                         
   1   3   6        443.86        369.89        11.06 o                         
   3   3   6       5814.57       5885.23        65.12 o                         
   5   3   6        129.67        127.21         8.08 o                         
   7   3   6        140.39        112.39         5.87 o                         
   9   3   6       2413.93       2476.15        53.73 o                         
  11   3   6        283.49        296.77        11.44 o                         
  13   3   6       3012.91       2977.31        38.41 o                         
  15   3   6        303.86        295.27        10.22 o                         
 -18   4   6        371.91        320.18        12.12 o                         
 -16   4   6        251.77        240.51         9.61 o                         
 -14   4   6        769.98        761.38        28.87 o                         
 -12   4   6         99.44         84.33        10.43 o                         
 -10   4   6          0.71          2.48         3.75 o                         
  -8   4   6         29.45         26.62         3.20 o                         
  -6   4   6       1720.94       1814.86        24.42 o                         
  -4   4   6       3959.67       4160.35        46.53 o                         
  -2   4   6         84.02         61.05         8.74 o                         
   0   4   6        612.12        752.00        28.21 o                         
   2   4   6       1146.40       1296.94        33.99 o                         
   4   4   6        431.95        330.40        17.02 o                         
   6   4   6       1313.29       1299.73        28.23 o                         
   8   4   6       1047.83       1032.06        20.47 o                         
  10   4   6        241.26        233.87        10.27 o                         
  12   4   6          2.67          3.84         2.97 o                         
  14   4   6        238.22        221.08        11.75 o                         
 -17   5   6         66.41         65.66         6.37 o                         
 -15   5   6        243.47        264.66        10.25 o                         
 -13   5   6        337.66        374.32        17.00 o                         
 -11   5   6          7.31          8.46         2.97 o                         
  -9   5   6       1453.24       1466.75        20.30 o                         
  -7   5   6          8.55         21.41         2.99 o                         
  -5   5   6        236.02        228.49         8.35 o                         
  -3   5   6       2785.28       2882.00        31.39 o                         
  -1   5   6        301.58        270.81        13.93 o                         
   1   5   6       1241.07       1297.72        23.79 o                         
   3   5   6        306.32        312.39        11.31 o                         
   5   5   6       2638.34       2639.14        43.16 o                         
   7   5   6        585.16        517.37        16.73 o                         
   9   5   6        298.15        335.95        11.17 o                         
  11   5   6         74.21         56.62         4.83 o                         
  13   5   6         62.87         58.93         4.29 o                         
  15   5   6         51.90         68.47         4.20 o                         
 -16   6   6         98.62        101.54         7.77 o                         
 -14   6   6         97.86         90.48         8.82 o                         
 -12   6   6        114.50        124.37         6.81 o                         
 -10   6   6        494.19        513.90        14.91 o                         
  -8   6   6         49.46         63.79         3.92 o                         
  -6   6   6        352.47        293.14         7.67 o                         
  -4   6   6        117.82        128.90         8.28 o                         
  -2   6   6        206.64        213.81         8.70 o                         
   0   6   6          7.65          2.69         2.46 o                         
   2   6   6         39.92         37.53         3.78 o                         
   4   6   6        665.30        717.28        17.07 o                         
   6   6   6        480.36        470.12        12.56 o                         
   8   6   6         36.62         36.93         4.25 o                         
  10   6   6        157.16        127.42         5.64 o                         
  12   6   6         39.58         45.02         3.53 o                         
  14   6   6        328.96        286.96        12.12 o                         
 -15   7   6         91.19         76.78         4.70 o                         
 -13   7   6         41.85         33.39         3.28 o                         
 -11   7   6         99.64         97.17         6.21 o                         
  -9   7   6        569.03        575.35        11.37 o                         
  -7   7   6        387.92        437.24         9.81 o                         
  -5   7   6        185.82        199.80         6.15 o                         
  -3   7   6        359.08        313.42        14.50 o                         
  -1   7   6         13.98         12.38         4.36 o                         
   1   7   6        202.60        232.19         9.05 o                         
   3   7   6        333.30        315.25        11.12 o                         
   5   7   6          1.73          5.02         4.93 o                         
   7   7   6         61.20         48.68         5.16 o                         
   9   7   6         29.47         31.34         4.92 o                         
  11   7   6          0.52          0.00         2.25 o                         
  13   7   6        350.89        341.42         7.50 o                         
 -14   8   6         11.05          9.22         3.74 o                         
 -12   8   6         11.48         10.69         2.63 o                         
 -10   8   6       1663.64       1720.09        23.16 o                         
  -8   8   6         88.24         66.61         4.83 o                         
  -6   8   6        138.73        139.58        10.92 o                         
  -4   8   6          5.35          7.59         5.82 o                         
  -2   8   6       1858.90       1928.59        47.09 o                         
   0   8   6        221.98        237.59        11.54 o                         
   2   8   6          2.41          6.12         4.58 o                         
   4   8   6        174.81        188.89        11.32 o                         
   6   8   6         23.22         31.14         4.53 o                         
   8   8   6         22.04         21.90         3.27 o                         
  10   8   6        190.27        180.74         6.67 o                         
  12   8   6        230.62        225.35         6.05 o                         
 -13   9   6          1.13          3.37         1.74 o                         
 -11   9   6         13.80         12.08         2.45 o                         
  -9   9   6        234.87        258.22        10.39 o                         
  -7   9   6        790.35        847.50        21.04 o                         
  -5   9   6        279.48        288.20         9.84 o                         
  -3   9   6        144.98        174.17         9.40 o                         
  -1   9   6        180.89        220.96        10.84 o                         
   1   9   6         15.02          8.63         3.63 o                         
   3   9   6        382.65        420.94        13.21 o                         
   5   9   6        804.55        892.56        18.47 o                         
   7   9   6        204.69        241.32         7.36 o                         
   9   9   6          0.53          1.31         2.04 o                         
  11   9   6         83.82         72.75         3.33 o                         
 -10  10   6        177.60        189.57         6.09 o                         
  -8  10   6        477.35        509.63        11.32 o                         
  -6  10   6        116.09        118.55         9.90 o                         
  -4  10   6          1.76         -0.46         3.11 o                         
  -2  10   6         30.86         32.31         6.12 o                         
   0  10   6          9.55          5.22         3.91 o                         
   2  10   6        335.05        301.75         9.95 o                         
   4  10   6         38.79         39.83         3.72 o                         
   6  10   6        248.82        307.74         9.33 o                         
   8  10   6         85.52         87.40         3.24 o                         
  -7  11   6        313.70        344.46        13.66 o                         
  -5  11   6        173.65        198.70        11.22 o                         
  -3  11   6        331.31        363.69        15.92 o                         
  -1  11   6        199.96        208.22         7.48 o                         
   1  11   6        537.06        615.64        22.45 o                         
   3  11   6         95.33        108.97         5.21 o                         
   5  11   6       1260.25       1193.04        21.81 o                         
  -4  12   6        212.92        234.89        10.10 o                         
  -2  12   6         56.96         50.69         5.44 o                         
   0  12   6         17.33          5.37         3.25 o                         
 -17   1   7        104.69        101.47         4.00 o                         
 -15   1   7         22.44         31.56         3.29 o                         
 -13   1   7        231.31        248.00         6.84 o                         
 -11   1   7        477.32        463.24         8.11 o                         
  -9   1   7          0.74          2.97         1.78 o                         
  -7   1   7          8.34         19.17         3.37 o                         
  -5   1   7       4231.50       4234.78        39.04 o                         
  -3   1   7        214.24        172.36         4.99 o                         
  -1   1   7        756.04        911.62         9.32 o                         
   1   1   7        276.45        333.67         8.26 o                         
   3   1   7       2907.28       2461.31        25.43 o                         
   5   1   7       3966.31       4253.52        39.22 o                         
   7   1   7       1445.88       1494.09        12.86 o                         
   9   1   7         41.30         51.18         2.97 o                         
  11   1   7         33.02         47.97         4.50 o                         
  13   1   7        387.85        444.55        10.95 o                         
  15   1   7        342.65        356.40         6.53 o                         
 -18   2   7          2.98          0.86         1.41 o                         
 -16   2   7        165.75        163.28         5.34 o                         
 -14   2   7        219.47        204.32         6.59 o                         
 -12   2   7        871.71        898.87        13.03 o                         
 -10   2   7        436.46        385.13         9.24 o                         
  -8   2   7          3.03          5.04         2.09 o                         
  -6   2   7        240.04        333.24         8.04 o                         
  -4   2   7       8133.26       8402.16        61.09 o                         
  -2   2   7        241.59        181.89         5.01 o                         
   0   2   7       4598.91       5090.83        39.85 o                         
   2   2   7        346.83        294.21         8.73 o                         
   4   2   7       3242.34       3279.25        36.82 o                         
   6   2   7         14.58         16.04         2.03 o                         
   8   2   7        801.70        932.40        11.16 o                         
  10   2   7        241.10        234.85         6.54 o                         
  12   2   7        212.11        234.17        10.49 o                         
  14   2   7        401.44        398.77         9.32 o                         
  16   2   7         43.62         45.18         3.95 o                         
 -17   3   7         21.21         27.96         3.93 o                         
 -15   3   7        284.23        293.33        11.67 o                         
 -13   3   7        451.28        422.20        21.29 o                         
 -11   3   7        178.45        147.15        12.51 o                         
  -9   3   7        308.85        266.49         9.63 o                         
  -7   3   7         10.20         25.96         2.88 o                         
  -5   3   7       1086.30        977.67        21.72 o                         
  -3   3   7       5461.21       5668.58        64.17 o                         
  -1   3   7        599.56        517.05        13.94 o                         
   1   3   7        969.20       1180.17        26.11 o                         
   3   3   7      16707.97      17910.33       253.75 o                         
   5   3   7        321.75        383.29        16.49 o                         
   7   3   7        324.97        296.16        19.66 o                         
   9   3   7        208.44        232.40        20.83 o                         
  11   3   7       2240.66       2504.75        60.60 o                         
  13   3   7        279.42        266.56         9.02 o                         
  15   3   7         16.44          9.15         2.97 o                         
 -16   4   7        223.23        231.09        13.22 o                         
 -14   4   7         31.87         15.51         4.46 o                         
 -12   4   7          2.27          0.77         5.34 o                         
 -10   4   7         25.11         29.24         3.53 o                         
  -8   4   7       4136.36       3955.56        36.67 o                         
  -6   4   7       2246.81       2288.83        28.08 o                         
  -4   4   7        111.85        162.23         5.52 o                         
  -2   4   7       1796.55       1892.91        37.39 o                         
   0   4   7        718.69        547.23        30.35 o                         
   2   4   7       8965.51       9021.06        98.58 o                         
   4   4   7        591.39        625.84        15.68 o                         
   6   4   7       1695.13       1586.05        38.11 o                         
   8   4   7          2.08          4.29         4.04 o                         
  10   4   7       3411.68       3533.53        79.19 o                         
  12   4   7       1156.91       1189.51        19.95 o                         
  14   4   7        116.91        143.00         9.84 o                         
 -15   5   7         18.42         23.99         5.80 o                         
 -13   5   7        146.95        137.17         8.21 o                         
 -11   5   7          1.21         -0.17         2.83 o                         
  -9   5   7       1294.24       1356.72        18.57 o                         
  -7   5   7       3549.71       3721.36        30.94 o                         
  -5   5   7       1383.15       1268.43        13.42 o                         
  -3   5   7        110.99        118.24         5.07 o                         
  -1   5   7       1301.42       1250.23        23.81 o                         
   1   5   7       3552.50       3556.99        41.03 o                         
   3   5   7       2088.43       2047.67        40.79 o                         
   5   5   7       4722.23       4648.57        90.37 o                         
   7   5   7       1090.53       1075.04        26.99 o                         
   9   5   7       3065.98       3001.90        50.98 o                         
  11   5   7       2143.66       2051.15        25.41 o                         
  13   5   7        172.55        200.76         6.60 o                         
 -16   6   7        108.42        108.12         7.41 o                         
 -14   6   7         10.46         15.62         5.10 o                         
 -12   6   7        109.77        105.39         6.29 o                         
 -10   6   7        225.04        181.09        12.98 o                         
  -8   6   7        764.94        732.93        17.87 o                         
  -6   6   7       2177.34       2202.27        27.47 o                         
  -4   6   7       1482.29       1405.87        24.30 o                         
  -2   6   7          0.32          4.26         3.50 o                         
   0   6   7        141.25        132.18         5.97 o                         
   2   6   7       1428.22       1374.03        22.25 o                         
   4   6   7       4561.09       4388.37        59.54 o                         
   6   6   7       1386.70       1491.19        25.75 o                         
   8   6   7        420.49        416.54        14.15 o                         
  10   6   7        457.11        442.16        12.22 o                         
  12   6   7        145.38        156.03         5.98 o                         
 -15   7   7        237.78        204.12        10.11 o                         
 -13   7   7          2.53          2.18         2.34 o                         
 -11   7   7        174.18        163.77         6.49 o                         
  -9   7   7        513.91        562.80        11.26 o                         
  -7   7   7          6.74          4.73         2.72 o                         
  -5   7   7       1643.87       1529.50        17.98 o                         
  -3   7   7       2375.49       2466.94        39.91 o                         
  -1   7   7       1152.29       1188.20        19.66 o                         
   1   7   7        470.39        488.06        11.53 o                         
   3   7   7       2503.28       2511.80        66.33 o                         
   5   7   7        816.91        764.17        21.93 o                         
   7   7   7        612.46        562.68        14.52 o                         
   9   7   7          0.56         -2.41         3.54 o                         
  11   7   7        319.69        367.93         7.11 o                         
  13   7   7       1396.95       1269.89        20.80 o                         
 -12   8   7         38.37         38.02         3.21 o                         
 -10   8   7       1140.31       1159.13        17.67 o                         
  -8   8   7         11.83         20.10         3.05 o                         
  -6   8   7       1547.10       1648.45        21.00 o                         
  -4   8   7        327.60        348.76        30.04 o                         
  -2   8   7        725.79        676.53        27.81 o                         
   0   8   7        172.34        149.35         9.76 o                         
   2   8   7       4049.96       4198.38        65.69 o                         
   4   8   7        422.95        528.18        17.78 o                         
   6   8   7         92.97         90.00         6.27 o                         
   8   8   7         61.45         81.98         4.64 o                         
  10   8   7         93.97        110.07         5.03 o                         
 -11   9   7        183.49        172.66         5.47 o                         
  -9   9   7        340.40        336.34         8.18 o                         
  -7   9   7       1293.37       1394.06        22.26 o                         
  -5   9   7         34.48         47.43         5.78 o                         
  -3   9   7         77.41         76.09         5.61 o                         
  -1   9   7        100.72        105.28        11.19 o                         
   1   9   7       1027.63        960.47        23.54 o                         
   3   9   7        812.38        889.61        18.20 o                         
   5   9   7        326.21        410.28        16.49 o                         
   7   9   7         42.99         35.64         3.31 o                         
   9   9   7         66.88         76.74         4.01 o                         
 -10  10   7        110.28        102.21         4.30 o                         
  -8  10   7        248.40        265.04        12.80 o                         
  -6  10   7        142.26        170.38        19.35 o                         
  -4  10   7         15.78         21.22         3.69 o                         
  -2  10   7         29.61         21.42         3.80 o                         
   0  10   7         91.57         92.37        10.13 o                         
   2  10   7          0.95          0.44         2.66 o                         
   4  10   7         87.57         91.58         4.65 o                         
   6  10   7        735.35        758.20        13.32 o                         
   8  10   7          6.97          5.94         1.50 o                         
  -7  11   7         30.44         23.95         4.34 o                         
  -5  11   7        227.04        247.72        11.81 o                         
  -3  11   7          0.57          0.70         3.09 o                         
  -1  11   7          9.26          7.94         3.62 o                         
   1  11   7         13.87          7.52         3.68 o                         
   3  11   7         34.96         35.24         3.20 o                         
   5  11   7        473.78        443.51        11.97 o                         
 -18   0   8         33.04         30.23         2.84 o                         
 -16   0   8        153.09        187.88         9.06 o                         
 -14   0   8        310.97        302.46        10.49 o                         
 -12   0   8         87.80         70.13         5.97 o                         
 -10   0   8        174.92        133.42         6.24 o                         
  -8   0   8      10848.37      10436.34        81.26 o                         
  -6   0   8         23.60         21.05         4.11 o                         
  -4   0   8       2775.14       2824.96        35.48 o                         
  -2   0   8        388.71        496.97        14.45 o                         
   0   0   8       7249.25       6780.42        73.54 o                         
   2   0   8       4242.27       4209.26        53.11 o                         
   4   0   8        223.97        188.34         7.61 o                         
   6   0   8        717.95        865.08        13.68 o                         
   8   0   8        719.45        708.13        13.13 o                         
  10   0   8        556.92        592.62        15.00 o                         
  12   0   8         81.60        118.46         8.68 o                         
  14   0   8        555.13        530.99        10.75 o                         
 -17   1   8        242.96        238.66         5.63 o                         
 -15   1   8        344.91        338.35         9.10 o                         
 -13   1   8        603.59        556.87        11.22 o                         
 -11   1   8       2510.54       2426.59        30.17 o                         
  -9   1   8       3157.04       3055.18        32.40 o                         
  -7   1   8       7516.67       7180.31        48.39 o                         
  -5   1   8        818.70        842.28        15.02 o                         
  -3   1   8        386.23        350.02         7.60 o                         
  -1   1   8       1170.18       1208.71        12.79 o                         
   1   1   8      22195.66      21657.88       138.47 o                         
   3   1   8       2440.31       2321.28        25.95 o                         
   5   1   8        667.74        760.98         8.70 o                         
   7   1   8         19.55         21.98         2.15 o                         
   9   1   8       1039.62       1122.58        15.17 o                         
  11   1   8       2059.51       2235.78        24.90 o                         
  13   1   8         60.18         56.59         4.69 o                         
  15   1   8        265.94        242.88         4.55 o                         
 -18   2   8        610.89        615.79        18.17 o                         
 -16   2   8       1139.77       1016.84        12.50 o                         
 -14   2   8          0.98          3.51         2.20 o                         
 -12   2   8        125.87        135.32         5.57 o                         
 -10   2   8       3078.62       2998.60        25.53 o                         
  -8   2   8       2477.24       2298.71        18.69 o                         
  -6   2   8       4040.48       4062.43        33.22 o                         
  -4   2   8       3607.24       3399.20        34.72 o                         
  -2   2   8       1633.89       1482.03        16.41 o                         
   0   2   8      15902.55      16224.92       123.68 o                         
   2   2   8         29.89         47.04         4.30 o                         
   4   2   8       7111.38       7258.40        54.92 o                         
   6   2   8          0.47          3.42         1.76 o                         
   8   2   8       1552.28       1699.87        17.66 o                         
  10   2   8         20.62         21.04         3.28 o                         
  12   2   8       1470.41       1449.27        28.30 o                         
  14   2   8          1.70          1.82         1.65 o                         
 -17   3   8        664.39        612.52        19.74 o                         
 -15   3   8         91.87        110.89         7.39 o                         
 -13   3   8         91.36        114.52        17.86 o                         
 -11   3   8        505.78        485.09        23.00 o                         
  -9   3   8        265.74        247.71         8.73 o                         
  -7   3   8        553.84        567.00         8.19 o                         
  -5   3   8       5375.52       5226.54        49.23 o                         
  -3   3   8       1422.06       1287.19        49.01 o                         
  -1   3   8       5870.76       5774.36        91.04 o                         
   1   3   8        636.01        740.82        17.57 o                         
   3   3   8       3714.14       3404.89        57.31 o                         
   5   3   8       1375.24       1366.24        24.77 o                         
   7   3   8       1372.31       1418.27        35.08 o                         
   9   3   8        447.64        513.83        15.01 o                         
  11   3   8         28.34         21.74         5.25 o                         
  13   3   8        246.64        267.59        12.45 o                         
  15   3   8          8.86          5.18         3.41 o                         
 -16   4   8          0.77         -1.16         3.01 o                         
 -14   4   8         88.88         85.94         7.98 o                         
 -12   4   8          0.68          3.91         6.22 o                         
 -10   4   8        115.40        139.99         6.31 o                         
  -8   4   8        699.74        687.93        10.16 o                         
  -6   4   8        177.97        210.23         4.78 o                         
  -4   4   8         11.58         13.47         2.39 o                         
  -2   4   8       1164.01       1173.53        24.56 o                         
   0   4   8          2.06          1.70         3.55 o                         
   2   4   8       2082.71       2097.31        27.57 o                         
   4   4   8         35.41         23.17         4.33 o                         
   6   4   8         96.34         95.91         7.87 o                         
   8   4   8         76.21         74.67        19.06 o                         
  10   4   8        778.98        786.37        21.50 o                         
  12   4   8         73.87         87.62         5.47 o                         
  14   4   8        128.67        133.60         8.72 o                         
 -15   5   8         10.12         10.50         3.29 o                         
 -13   5   8          9.42         12.44         4.13 o                         
 -11   5   8        457.39        500.48        13.84 o                         
  -9   5   8        105.38        165.24         6.29 o                         
  -7   5   8        664.99        657.82         9.18 o                         
  -5   5   8         29.39         16.66         2.14 o                         
  -3   5   8         10.20         13.70         2.60 o                         
  -1   5   8        340.55        316.13        10.44 o                         
   1   5   8        347.85        334.71         8.67 o                         
   3   5   8          1.09          3.31         3.10 o                         
   5   5   8        145.67        130.08        10.33 o                         
   7   5   8        123.99        158.06        16.94 o                         
   9   5   8         27.68         58.78        25.96 o                         
  11   5   8         12.88         16.53         4.06 o                         
  13   5   8        143.96        144.21         9.57 o                         
 -14   6   8          0.12          0.49         2.95 o                         
 -12   6   8         12.11          9.72         2.89 o                         
 -10   6   8         65.87         75.30         6.90 o                         
  -8   6   8        118.41        177.39         6.48 o                         
  -6   6   8        291.67        326.27         8.05 o                         
  -4   6   8        177.04        201.90         7.28 o                         
  -2   6   8        187.58        184.98         6.84 o                         
   0   6   8         58.74         47.77         4.70 o                         
   2   6   8       1091.78        973.47        18.58 o                         
   4   6   8        203.06        236.10        11.96 o                         
   6   6   8        449.57        481.00        13.28 o                         
   8   6   8        644.01        694.12        18.41 o                         
  10   6   8        118.53        134.43         6.08 o                         
  12   6   8         42.67         31.16         2.50 o                         
 -13   7   8         28.20         24.21         2.78 o                         
 -11   7   8         50.55         41.68         3.87 o                         
  -9   7   8         32.36         36.50         4.67 o                         
  -7   7   8       1052.76       1018.10        15.90 o                         
  -5   7   8        106.29        104.79         6.67 o                         
  -3   7   8       1452.92       1523.16        45.29 o                         
  -1   7   8         82.00         75.32         5.83 o                         
   1   7   8         37.47         30.50         4.75 o                         
   3   7   8         27.88         31.97         8.85 o                         
   5   7   8         92.08        101.65         6.47 o                         
   7   7   8       1132.78       1124.40        17.79 o                         
   9   7   8         28.19         22.66         3.36 o                         
  11   7   8          3.81          7.36         2.20 o                         
 -12   8   8         36.72         39.32         3.31 o                         
 -10   8   8        138.21        121.70         5.37 o                         
  -8   8   8       1305.78       1333.85        17.94 o                         
  -6   8   8        369.04        363.71        14.33 o                         
  -4   8   8          2.22          2.00         4.47 o                         
  -2   8   8        108.54        117.88         8.68 o                         
   0   8   8       3551.69       3551.52        46.74 o                         
   2   8   8        133.78        106.60         8.26 o                         
   4   8   8         14.80         12.59         4.76 o                         
   6   8   8         81.81         72.16         5.52 o                         
   8   8   8          0.57          1.61         3.10 o                         
  10   8   8        172.69        178.55         4.93 o                         
 -11   9   8        122.66        112.56         4.74 o                         
  -9   9   8        139.62        155.36        10.16 o                         
  -7   9   8        290.02        297.80        18.72 o                         
  -5   9   8         33.68         24.23         4.83 o                         
  -3   9   8        100.23         74.76         7.01 o                         
  -1   9   8        586.23        612.12        25.40 o                         
   1   9   8        851.16        881.88        21.93 o                         
   3   9   8         24.71          7.27         3.24 o                         
   5   9   8        622.74        605.04        21.10 o                         
   7   9   8         76.45         70.69         3.85 o                         
   9   9   8        154.60        185.93         4.74 o                         
 -10  10   8        500.70        483.72        14.51 o                         
  -8  10   8        242.15        265.63        11.91 o                         
  -6  10   8        225.72        265.59         9.66 o                         
  -4  10   8         53.37         47.65         4.18 o                         
  -2  10   8        130.30        116.55         7.70 o                         
   0  10   8        780.07        823.26        27.90 o                         
   2  10   8        908.55        966.49        14.82 o                         
   4  10   8         29.10         29.17         3.01 o                         
   6  10   8        186.87        189.28         7.30 o                         
  -5  11   8         70.64         83.13        11.12 o                         
  -3  11   8          0.72          2.76         4.30 o                         
  -1  11   8        146.57        136.02         6.90 o                         
   1  11   8        621.04        681.03        25.73 o                         
   3  11   8        381.39        386.87        15.89 o                         
 -17   1   9        149.19        143.87         4.16 o                         
 -15   1   9         43.40         40.35         3.13 o                         
 -13   1   9       2770.74       2700.98        30.45 o                         
 -11   1   9       5380.37       5355.07        50.81 o                         
  -9   1   9        862.43        816.97        10.99 o                         
  -7   1   9       2573.13       2614.64        15.53 o                         
  -5   1   9        174.32        216.29         6.04 o                         
  -3   1   9        529.13        510.97         9.97 o                         
  -1   1   9         11.55         11.81         2.18 o                         
   1   1   9         78.37         82.99         3.70 o                         
   3   1   9         47.25         33.77         2.83 o                         
   5   1   9        370.63        401.68         6.15 o                         
   7   1   9        448.52        429.05         7.79 o                         
   9   1   9        116.60         95.01         4.49 o                         
  11   1   9          7.56          6.41         2.32 o                         
  13   1   9          2.14         -0.89         2.11 o                         
  15   1   9         56.43         43.72         3.78 o                         
 -16   2   9          5.47          6.22         1.93 o                         
 -14   2   9        110.59        112.54         4.41 o                         
 -12   2   9        223.12        221.21         6.31 o                         
 -10   2   9       9295.00       9131.36        82.61 o                         
  -8   2   9        437.68        403.74        10.23 o                         
  -6   2   9       3274.99       3449.02        18.32 o                         
  -4   2   9        552.09        573.50         8.95 o                         
  -2   2   9        394.43        286.99         6.84 o                         
   0   2   9         39.32         33.63         3.35 o                         
   2   2   9        847.38       1030.49        13.19 o                         
   4   2   9        441.51        428.00         6.82 o                         
   6   2   9        258.04        271.27         5.26 o                         
   8   2   9        245.10        284.21         6.45 o                         
  10   2   9         87.11         73.33         4.15 o                         
  12   2   9        776.39        790.42        11.53 o                         
  14   2   9        142.39        145.28         3.80 o                         
 -17   3   9         97.67         77.76         6.54 o                         
 -15   3   9          4.49          6.72         3.50 o                         
 -13   3   9       2498.87       2470.11        60.83 o                         
 -11   3   9        268.10        226.51        15.93 o                         
  -9   3   9        311.40        338.54         9.74 o                         
  -7   3   9        265.83        241.44         5.42 o                         
  -5   3   9       1780.04       1772.94        14.46 o                         
  -3   3   9       6823.07       6951.31        79.95 o                         
  -1   3   9         37.47         22.14         4.49 o                         
   1   3   9       1179.84       1149.93        12.40 o                         
   3   3   9        791.67        797.89        15.93 o                         
   5   3   9         44.76         28.58         4.90 o                         
   7   3   9          9.93         19.28         8.45 o                         
   9   3   9       1361.82       1426.31        26.63 o                         
  11   3   9         61.12         71.21         6.65 o                         
  13   3   9        356.05        367.75        11.74 o                         
 -16   4   9        703.07        686.12        21.48 o                         
 -14   4   9       1298.60       1272.36        36.93 o                         
 -12   4   9        774.61        790.24        16.96 o                         
 -10   4   9          5.88          4.30         3.06 o                         
  -8   4   9        929.09        920.24        11.76 o                         
  -6   4   9       2416.48       2582.37        26.70 o                         
  -4   4   9       2429.96       2408.14        23.06 o                         
  -2   4   9       2033.68       1850.38        16.89 o                         
   0   4   9        524.50        479.88         9.27 o                         
   2   4   9        352.06        333.13         8.44 o                         
   4   4   9         43.91         48.10         5.07 o                         
   6   4   9         14.74         11.79         6.85 o                         
   8   4   9          2.60          8.25        15.50 o                         
  10   4   9        715.58        712.20        20.38 o                         
  12   4   9        409.04        383.20         9.91 o                         
 -15   5   9          2.18          1.10         2.75 o                         
 -13   5   9        318.26        366.57        12.90 o                         
 -11   5   9       1227.00       1157.35        16.63 o                         
  -9   5   9        397.27        436.47         9.09 o                         
  -7   5   9       2323.58       2343.64        25.73 o                         
  -5   5   9          7.40         10.21         2.34 o                         
  -3   5   9        977.28        934.31        13.19 o                         
  -1   5   9        222.90        258.88         7.08 o                         
   1   5   9       2491.80       2435.20        26.09 o                         
   3   5   9         95.23         83.61         6.95 o                         
   5   5   9         10.30          7.43         5.36 o                         
   7   5   9        188.53        183.70        17.97 o                         
   9   5   9         84.85         62.15         8.81 o                         
  11   5   9        867.14        895.88        19.70 o                         
  13   5   9        179.11        156.84         8.75 o                         
 -14   6   9         53.08         56.97         6.42 o                         
 -12   6   9        708.86        721.82        11.69 o                         
 -10   6   9       3120.93       3253.93        33.50 o                         
  -8   6   9        151.82        159.65         5.65 o                         
  -6   6   9          4.13          7.85         2.59 o                         
  -4   6   9         21.24         23.89         3.96 o                         
  -2   6   9       5620.08       5731.95        71.03 o                         
   0   6   9        197.25        169.22         6.81 o                         
   2   6   9         62.12         71.52         5.22 o                         
   4   6   9          9.02          6.31         5.22 o                         
   6   6   9         26.38         22.16         3.85 o                         
   8   6   9        363.06        366.67        19.02 o                         
  10   6   9        437.41        468.83        18.30 o                         
  12   6   9        183.40        172.71         6.39 o                         
 -13   7   9        106.77        111.14         4.98 o                         
 -11   7   9        583.72        649.85        12.21 o                         
  -9   7   9       3182.51       3323.32        33.89 o                         
  -7   7   9         97.49        111.91         5.34 o                         
  -5   7   9        439.46        417.01        15.89 o                         
  -3   7   9         93.58         70.79         7.43 o                         
  -1   7   9       1944.26       1972.65        37.67 o                         
   1   7   9        547.14        568.02        14.99 o                         
   3   7   9        262.82        276.24        12.68 o                         
   5   7   9        804.68        801.29        21.15 o                         
   7   7   9        797.32        789.10        19.12 o                         
   9   7   9        269.89        273.65         6.87 o                         
  11   7   9        252.12        233.64         5.85 o                         
 -12   8   9        265.39        239.95         6.83 o                         
 -10   8   9        779.93        883.55        16.36 o                         
  -8   8   9        616.84        667.32        12.94 o                         
  -6   8   9         21.25         33.87         5.81 o                         
  -4   8   9        543.51        541.49        17.78 o                         
  -2   8   9          4.39          8.74         4.81 o                         
   0   8   9        305.84        293.80        12.68 o                         
   2   8   9        617.14        599.58        18.23 o                         
   4   8   9        371.20        410.92        11.69 o                         
   6   8   9        456.33        404.09         9.64 o                         
   8   8   9          9.90         10.60         2.56 o                         
  10   8   9        282.87        244.38         5.79 o                         
 -11   9   9        287.17        294.64         6.81 o                         
  -9   9   9        333.66        388.38         8.93 o                         
  -7   9   9        569.36        582.95        12.56 o                         
  -5   9   9         63.24         59.28         6.24 o                         
  -3   9   9         22.18         17.37         6.65 o                         
  -1   9   9        377.69        424.88        20.28 o                         
   1   9   9        485.40        504.72        12.72 o                         
   3   9   9        518.44        514.24        12.38 o                         
   5   9   9          7.47         11.67         3.08 o                         
   7   9   9          7.33          4.80         1.75 o                         
  -8  10   9        574.06        599.68        17.33 o                         
  -6  10   9         36.36         36.44         6.43 o                         
  -4  10   9        153.26        154.85        11.61 o                         
  -2  10   9         38.07         46.77         5.24 o                         
   0  10   9        491.41        487.69        14.26 o                         
   2  10   9        519.89        594.19        10.46 o                         
   4  10   9          4.27          2.71         1.76 o                         
   6  10   9          6.80          3.74         1.48 o                         
  -3  11   9          6.15          5.29         3.63 o                         
  -1  11   9        365.79        328.09        13.93 o                         
   1  11   9          9.82          8.62         3.97 o                         
 -16   0  10          2.85          5.66         2.98 o                         
 -14   0  10        146.05        161.53        17.37 o                         
 -12   0  10       3330.33       3265.49        54.27 o                         
 -10   0  10       5620.40       5278.51        78.68 o                         
  -8   0  10        694.71        678.62        11.77 o                         
  -6   0  10        844.07        892.02        10.71 o                         
  -4   0  10       1095.15       1165.41        19.89 o                         
  -2   0  10       5956.65       5576.69        49.58 o                         
   0   0  10       1352.28       1344.12        21.49 o                         
   2   0  10       6152.68       6369.37        52.45 o                         
   4   0  10        199.12        177.23         5.68 o                         
   6   0  10        945.65       1104.85        17.53 o                         
   8   0  10       1599.14       1747.13        28.85 o                         
  10   0  10        780.64        772.03        14.99 o                         
  12   0  10        844.30        881.64        27.73 o                         
  14   0  10         28.40         28.94         2.71 o                         
 -17   1  10          2.51          4.31         1.69 o                         
 -15   1  10          0.19          0.74         2.10 o                         
 -13   1  10        702.59        695.73        12.27 o                         
 -11   1  10        490.16        477.67        10.34 o                         
  -9   1  10        965.04       1001.07        11.94 o                         
  -7   1  10         21.10         11.60         1.65 o                         
  -5   1  10        464.81        458.52         4.81 o                         
  -3   1  10        260.77        314.41         3.63 o                         
  -1   1  10        112.86        124.47         3.10 o                         
   1   1  10       1620.69       1508.74        11.06 o                         
   3   1  10       4802.00       4887.40        32.42 o                         
   5   1  10         99.50         92.19         3.29 o                         
   7   1  10        493.69        563.49         9.11 o                         
   9   1  10        496.33        526.33         9.25 o                         
  11   1  10        984.38       1036.83        14.97 o                         
  13   1  10        432.95        433.42        11.05 o                         
 -16   2  10          2.59          0.80         1.67 o                         
 -14   2  10        287.85        300.79         7.32 o                         
 -12   2  10        240.45        264.35         7.50 o                         
 -10   2  10         27.40         22.67         2.68 o                         
  -8   2  10       2397.12       2401.40        16.75 o                         
  -6   2  10          6.63         15.95         1.54 o                         
  -4   2  10       2141.72       2184.24        12.07 o                         
  -2   2  10        226.69        272.97         3.31 o                         
   0   2  10        203.60        195.90         3.28 o                         
   2   2  10        855.01        814.10        11.97 o                         
   4   2  10        110.38        103.96         3.35 o                         
   6   2  10          9.43         10.38         2.20 o                         
   8   2  10        310.71        323.99         7.47 o                         
  10   2  10       2438.89       2580.66        34.06 o                         
  12   2  10         70.23         75.69         3.51 o                         
  14   2  10         50.14         45.99         5.39 o                         
 -15   3  10        135.46        143.18        10.39 o                         
 -13   3  10        586.34        621.67        25.14 o                         
 -11   3  10        112.89        131.93         7.20 o                         
  -9   3  10        643.10        733.33        16.84 o                         
  -7   3  10        205.22        168.72         6.06 o                         
  -5   3  10        326.48        374.44         6.29 o                         
  -3   3  10       1402.83       1526.45        13.15 o                         
  -1   3  10       3088.56       3051.35        26.20 o                         
   1   3  10          8.14         85.75        31.66 o                         
   3   3  10         10.88         22.74         4.43 o                         
   5   3  10        967.33        893.92        25.78 o                         
   7   3  10          4.33         15.69         4.48 o                         
   9   3  10       2242.63       2208.23        44.75 o                         
  11   3  10        956.32       1035.26        23.24 o                         
  13   3  10          4.29          8.49         2.98 o                         
 -16   4  10          1.98          7.59         3.70 o                         
 -14   4  10         80.99         79.27         8.80 o                         
 -12   4  10        535.78        560.32        11.88 o                         
 -10   4  10        397.44        400.86         9.33 o                         
  -8   4  10         60.71         67.88         3.79 o                         
  -6   4  10       1648.32       1772.32        18.61 o                         
  -4   4  10         22.18         40.92        15.72 o                         
  -2   4  10       3391.17       3326.44        30.02 o                         
   0   4  10        312.49        243.46         7.34 o                         
   2   4  10        196.13        184.71         6.58 o                         
   4   4  10        214.55        180.28         7.63 o                         
   6   4  10        453.44        440.21        17.52 o                         
   8   4  10        546.55        540.63        15.02 o                         
  10   4  10        316.76        318.11        12.32 o                         
  12   4  10        416.66        427.01         9.58 o                         
 -15   5  10          9.73         21.05         5.08 o                         
 -13   5  10          7.62         14.65         2.81 o                         
 -11   5  10        976.99        954.94        14.53 o                         
  -9   5  10          1.18          2.06         2.63 o                         
  -7   5  10        156.50        137.41         5.39 o                         
  -5   5  10         36.58         34.54         3.06 o                         
  -3   5  10        146.73        180.63         6.35 o                         
  -1   5  10       2138.36       2037.50        24.63 o                         
   1   5  10         74.51         98.92         5.84 o                         
   3   5  10         46.03         46.76         5.13 o                         
   5   5  10        105.75         87.41         6.81 o                         
   7   5  10        733.74        731.76        37.66 o                         
   9   5  10          0.39          5.81         5.17 o                         
  11   5  10         12.80          7.36         2.99 o                         
 -14   6  10        170.21        140.15        10.30 o                         
 -12   6  10          0.27          3.43         2.55 o                         
 -10   6  10          0.40          3.06         2.94 o                         
  -8   6  10        351.20        346.95         8.84 o                         
  -6   6  10          8.63          8.59         2.64 o                         
  -4   6  10        216.47        217.03         9.26 o                         
  -2   6  10       3622.64       3671.04        41.75 o                         
   0   6  10        298.35        293.02        10.19 o                         
   2   6  10        959.18        947.41        24.48 o                         
   4   6  10         61.95         60.73         7.51 o                         
   6   6  10         95.92        114.57        15.18 o                         
   8   6  10          3.16         20.01        19.37 o                         
  10   6  10        159.34        148.62         9.97 o                         
 -13   7  10        144.98        120.65         4.74 o                         
 -11   7  10         33.24         34.11         3.81 o                         
  -9   7  10        460.65        520.31        13.05 o                         
  -7   7  10        356.98        349.98         9.77 o                         
  -5   7  10        320.91        356.76        18.32 o                         
  -3   7  10        133.39        168.04        15.48 o                         
  -1   7  10       2790.54       2685.27        47.18 o                         
   1   7  10       1074.76       1081.14        21.37 o                         
   3   7  10        252.20        262.94        12.12 o                         
   5   7  10        495.56        442.32        12.16 o                         
   7   7  10         20.56         18.08         3.74 o                         
   9   7  10        432.67        386.72        15.94 o                         
 -12   8  10         52.25         38.34         2.93 o                         
 -10   8  10        215.33        231.28         7.37 o                         
  -8   8  10         69.38         74.76         4.47 o                         
  -6   8  10        148.35        168.53        11.65 o                         
  -4   8  10         19.33         19.83         5.24 o                         
  -2   8  10        379.80        375.88        14.70 o                         
   0   8  10         31.14         38.78         4.64 o                         
   2   8  10        263.55        292.57        12.09 o                         
   4   8  10         19.13         20.75         3.69 o                         
   6   8  10          1.49          4.83         2.23 o                         
   8   8  10        183.85        168.85         7.89 o                         
  -9   9  10        400.17        451.50        13.99 o                         
  -7   9  10        113.13         94.03         6.44 o                         
  -5   9  10        491.34        498.68        14.97 o                         
  -3   9  10          3.57          7.11         3.99 o                         
  -1   9  10         13.75          6.64         4.09 o                         
   1   9  10        591.01        656.94        14.77 o                         
   3   9  10        417.12        442.45        10.76 o                         
   5   9  10        466.56        440.57         8.42 o                         
   7   9  10        404.90        327.07         5.87 o                         
  -6  10  10          7.48         10.37         4.46 o                         
  -4  10  10        382.97        381.38        16.36 o                         
  -2  10  10          1.96          8.43         5.25 o                         
   0  10  10         21.33         15.54         2.81 o                         
   2  10  10       1071.23       1142.24        13.27 o                         
   4  10  10          1.23          1.72         1.54 o                         
 -15   1  11          0.11          0.28         2.12 o                         
 -13   1  11        215.91        279.30         8.46 o                         
 -11   1  11        339.06        354.61         9.99 o                         
  -9   1  11         34.86         38.44         3.46 o                         
  -7   1  11         50.68         40.54         2.23 o                         
  -5   1  11        192.26        158.85         3.05 o                         
  -3   1  11        209.84        161.88         2.84 o                         
  -1   1  11        906.87        932.05         7.05 o                         
   1   1  11        338.12        343.92         5.03 o                         
   3   1  11        188.50        223.78         5.70 o                         
   5   1  11        472.40        559.19         9.35 o                         
   7   1  11        585.68        581.01        10.99 o                         
   9   1  11         23.99         18.74         2.57 o                         
  11   1  11          2.55          0.64         2.01 o                         
  13   1  11          2.02          4.21         1.72 o                         
 -16   2  11        144.27        144.30         5.33 o                         
 -14   2  11          2.49          4.75         2.11 o                         
 -12   2  11         21.60         24.72         3.15 o                         
 -10   2  11        110.07        107.17         4.32 o                         
  -8   2  11        456.54        463.72        22.30 o                         
  -6   2  11          3.37          0.84         1.48 o                         
  -4   2  11        549.45        530.57         5.45 o                         
  -2   2  11         44.44         37.63         1.69 o                         
   0   2  11        285.86        297.96         4.65 o                         
   2   2  11         32.48         37.28         2.46 o                         
   4   2  11        266.73        241.48         5.60 o                         
   6   2  11       1159.47       1216.13        15.05 o                         
   8   2  11        731.45        711.10        12.62 o                         
  10   2  11        258.28        252.99         6.33 o                         
  12   2  11         17.94         23.85         2.38 o                         
 -15   3  11         32.72         42.17         6.26 o                         
 -13   3  11        144.91        159.21        12.20 o                         
 -11   3  11        903.97        906.68        18.51 o                         
  -9   3  11       1628.35       1572.41        26.95 o                         
  -7   3  11        322.06        339.06        11.65 o                         
  -5   3  11       1371.50       1288.42        14.10 o                         
  -3   3  11          3.77         10.04         2.13 o                         
  -1   3  11        705.08        679.92        14.00 o                         
   1   3  11      10044.84       9357.86       120.56 o                         
   3   3  11        539.21        540.38        21.85 o                         
   5   3  11        469.52        439.18        13.53 o                         
   7   3  11        345.71        385.46        19.69 o                         
   9   3  11       1342.88       1422.00        30.01 o                         
  11   3  11         93.09         72.49         5.79 o                         
 -14   4  11        320.55        313.20        15.30 o                         
 -12   4  11        584.96        596.60        20.11 o                         
 -10   4  11         89.04         67.99         4.92 o                         
  -8   4  11        478.49        469.14        10.56 o                         
  -6   4  11        325.14        334.33         8.13 o                         
  -4   4  11         27.90         77.14        20.86 o                         
  -2   4  11        661.52        686.31        66.72 o                         
   0   4  11       3959.81       3848.18        39.48 o                         
   2   4  11         75.12         88.04         5.60 o                         
   4   4  11         68.59         58.94         7.72 o                         
   6   4  11       1341.52       1283.34        25.01 o                         
   8   4  11        547.91        612.99        15.37 o                         
  10   4  11        600.30        609.97        16.19 o                         
  12   4  11         34.42         24.54         3.00 o                         
 -13   5  11        564.86        606.75        12.09 o                         
 -11   5  11        524.01        497.55        13.25 o                         
  -9   5  11        470.68        482.99        11.58 o                         
  -7   5  11        375.80        362.50         8.38 o                         
  -5   5  11        431.92        457.18         9.57 o                         
  -3   5  11       4545.89       4392.92        42.92 o                         
  -1   5  11       2702.80       2671.79        30.09 o                         
   1   5  11        529.18        533.07        13.23 o                         
   3   5  11       1071.97       1112.88        20.30 o                         
   5   5  11        633.93        640.79        20.51 o                         
   7   5  11       1777.33       1829.67        29.23 o                         
   9   5  11        360.69        371.08        12.35 o                         
  11   5  11        475.59        471.34        17.69 o                         
 -12   6  11        926.77       1023.25        14.85 o                         
 -10   6  11        250.24        247.86         7.69 o                         
  -8   6  11         13.98         21.89         3.18 o                         
  -6   6  11        908.94       1009.88        13.46 o                         
  -4   6  11        458.61        425.71        11.20 o                         
  -2   6  11       3038.80       3024.35        32.63 o                         
   0   6  11       1976.39       2028.75        27.94 o                         
   2   6  11         93.10        116.34         8.66 o                         
   4   6  11        117.88        120.59         7.36 o                         
   6   6  11        328.92        370.06        40.66 o                         
   8   6  11       1193.82       1115.91        32.10 o                         
  10   6  11        507.46        539.69        17.32 o                         
 -11   7  11        385.74        420.95         9.88 o                         
  -9   7  11        551.18        581.57        13.20 o                         
  -7   7  11        106.78        111.50         5.00 o                         
  -5   7  11         15.47         11.67         3.33 o                         
  -3   7  11        534.26        510.34        13.94 o                         
  -1   7  11        411.73        438.11        10.97 o                         
   1   7  11       1767.62       1811.51        35.13 o                         
   3   7  11          8.98          5.30         3.96 o                         
   5   7  11        453.15        443.70        11.75 o                         
   7   7  11         81.13        109.14         8.96 o                         
   9   7  11        533.81        513.02        16.32 o                         
 -10   8  11        557.94        570.17        11.16 o                         
  -8   8  11       1155.88       1168.05        18.91 o                         
  -6   8  11        896.35        871.12        21.14 o                         
  -4   8  11        300.41        289.89        10.07 o                         
  -2   8  11          2.27          5.42         4.58 o                         
   0   8  11       1939.78       1878.39        35.85 o                         
   2   8  11        580.84        565.99        16.21 o                         
   4   8  11        184.67        183.56         6.94 o                         
   6   8  11        327.28        301.23         8.95 o                         
  -7   9  11        390.58        352.55        15.39 o                         
  -5   9  11          5.60          3.48         3.41 o                         
  -3   9  11         25.73         26.18         3.89 o                         
  -1   9  11        204.54        196.72        12.89 o                         
   1   9  11        132.78        156.38         6.31 o                         
   3   9  11        295.91        312.82         7.08 o                         
   5   9  11        112.27         80.26         4.44 o                         
  -4  10  11         40.13         33.80         3.74 o                         
  -2  10  11        407.95        392.46        36.19 o                         
   0  10  11        100.65         70.20         3.93 o                         
   2  10  11        211.35        232.43         9.83 o                         
 -16   0  12        256.60        226.84        10.46 o                         
 -14   0  12         86.84         90.47         6.37 o                         
 -12   0  12         62.74         33.80         5.24 o                         
 -10   0  12       9881.11      10165.32       135.12 o                         
  -8   0  12         29.44         35.14         4.83 o                         
  -6   0  12        482.33        448.22         8.33 o                         
  -4   0  12       3949.61       3837.68        31.18 o                         
  -2   0  12       2176.85       2237.71        22.52 o                         
   0   0  12       1585.15       1501.10        31.50 o                         
   2   0  12       1416.08       1372.73        26.76 o                         
   4   0  12        671.87        670.82        19.54 o                         
   6   0  12       7842.39       7913.97       110.71 o                         
   8   0  12        181.80        168.54         6.81 o                         
  10   0  12        541.70        516.06        15.66 o                         
  12   0  12       1284.44       1258.04        42.98 o                         
 -15   1  12         87.11         86.71         3.86 o                         
 -13   1  12        596.85        612.53        12.01 o                         
 -11   1  12       1313.20       1320.22        20.46 o                         
  -9   1  12        174.78        179.47         5.89 o                         
  -7   1  12          6.38          4.91         1.97 o                         
  -5   1  12       3065.23       3129.00        24.52 o                         
  -3   1  12       4544.49       4609.59        27.52 o                         
  -1   1  12          4.03          2.47         1.74 o                         
   1   1  12         20.65         20.56         2.35 o                         
   3   1  12        268.76        300.21         8.12 o                         
   5   1  12        542.44        557.40         9.88 o                         
   7   1  12       1593.66       1714.36        25.94 o                         
   9   1  12        109.57        120.54         4.58 o                         
  11   1  12        178.34        195.61         5.29 o                         
 -14   2  12        788.46        731.09        10.68 o                         
 -12   2  12       1346.98       1305.64        17.27 o                         
 -10   2  12        100.51         96.76         4.16 o                         
  -8   2  12          4.27          4.94         2.29 o                         
  -6   2  12        572.65        593.34         6.31 o                         
  -4   2  12        578.44        554.12         5.92 o                         
  -2   2  12       3265.75       2998.68        17.26 o                         
   0   2  12       2219.03       2236.57        22.77 o                         
   2   2  12        233.75        251.09         6.71 o                         
   4   2  12       3429.99       3623.05        46.60 o                         
   6   2  12          4.07          5.34         2.39 o                         
   8   2  12        228.96        261.01         9.00 o                         
  10   2  12       1079.51       1071.10        21.84 o                         
  12   2  12        247.49        269.12        12.12 o                         
 -15   3  12        270.82        265.59        11.95 o                         
 -13   3  12        956.71        960.02        30.12 o                         
 -11   3  12        128.34        144.18         7.05 o                         
  -9   3  12         18.72         30.77         4.63 o                         
  -7   3  12          7.95          3.79         2.93 o                         
  -5   3  12        137.96        131.59        12.18 o                         
  -3   3  12         88.03         97.75         6.05 o                         
  -1   3  12       2953.58       2886.80        28.62 o                         
   1   3  12       2230.69       2201.63        32.83 o                         
   3   3  12       5151.79       4998.19       185.21 o                         
   5   3  12         31.32         38.11         5.18 o                         
   7   3  12        138.95        143.20         7.90 o                         
   9   3  12        900.48        825.63        21.90 o                         
  11   3  12        159.99        139.08         7.23 o                         
 -14   4  12        559.34        628.76        20.84 o                         
 -12   4  12        138.25        171.56         6.94 o                         
 -10   4  12          6.16          9.88         4.01 o                         
  -8   4  12         20.71         18.41         3.76 o                         
  -6   4  12        118.35        122.40         5.74 o                         
  -4   4  12         67.49         61.25         3.48 o                         
  -2   4  12        966.13       1089.33        15.52 o                         
   0   4  12        247.53        248.81         7.20 o                         
   2   4  12        682.89        664.47        29.13 o                         
   4   4  12         81.01         67.98         8.18 o                         
   6   4  12         39.35         43.75         5.28 o                         
   8   4  12        223.64        195.66         9.55 o                         
  10   4  12          2.05          4.34         3.08 o                         
 -13   5  12          6.12         19.31         4.39 o                         
 -11   5  12        234.05        260.15         7.43 o                         
  -9   5  12        528.93        515.89        11.59 o                         
  -7   5  12         40.31         37.47         3.42 o                         
  -5   5  12         41.58         47.84         3.73 o                         
  -3   5  12        323.00        352.58         8.40 o                         
  -1   5  12        215.30        219.23         6.82 o                         
   1   5  12        206.63        230.34         7.57 o                         
   3   5  12       2802.78       2747.24        36.97 o                         
   5   5  12        350.75        338.51        14.29 o                         
   7   5  12        371.64        356.00        13.32 o                         
   9   5  12         15.09         13.90         3.38 o                         
 -12   6  12        103.51        108.02         8.21 o                         
 -10   6  12          8.11          7.83         2.72 o                         
  -8   6  12        156.95        179.38         6.80 o                         
  -6   6  12        187.31        199.34         5.67 o                         
  -4   6  12        106.67        143.78         6.91 o                         
  -2   6  12        149.73        158.84         5.74 o                         
   0   6  12         51.32         64.29         4.94 o                         
   2   6  12        527.97        550.70        12.60 o                         
   4   6  12         98.92         97.15         9.07 o                         
   6   6  12        115.36        113.25        22.35 o                         
   8   6  12         11.55         19.14         4.63 o                         
 -11   7  12          0.90          0.82         2.24 o                         
  -9   7  12         92.58        110.49         4.76 o                         
  -7   7  12          2.26          1.68         2.79 o                         
  -5   7  12        121.67        108.30         5.65 o                         
  -3   7  12        225.13        232.71         9.52 o                         
  -1   7  12          6.45          7.72         2.82 o                         
   1   7  12         37.23         38.12         4.18 o                         
   3   7  12        455.82        448.65        12.15 o                         
   5   7  12        165.74        169.76         8.08 o                         
   7   7  12         78.32         64.86         6.21 o                         
 -10   8  12         14.53          8.91         3.48 o                         
  -8   8  12        354.75        333.64        15.63 o                         
  -6   8  12         43.59         28.40         4.54 o                         
  -4   8  12        628.30        622.37        14.02 o                         
  -2   8  12        589.10        550.98        24.51 o                         
   0   8  12        385.96        339.44        13.12 o                         
   2   8  12        192.04        191.76         6.74 o                         
   4   8  12        141.45        145.08         5.55 o                         
  -5   9  12        436.83        361.42        11.30 o                         
  -3   9  12        367.36        334.45        18.03 o                         
  -1   9  12         13.17          6.92         5.14 o                         
   1   9  12         54.57         51.78         3.32 o                         
   3   9  12        158.89        155.91         4.99 o                         
 -15   1  13          5.34         16.40         1.96 o                         
 -13   1  13        436.52        410.80         8.97 o                         
 -11   1  13        364.14        392.49        11.54 o                         
  -9   1  13       1327.59       1439.76        17.67 o                         
  -7   1  13        466.60        586.89         7.03 o                         
  -5   1  13       2230.28       2254.47        15.80 o                         
  -3   1  13       1491.84       1574.57        12.02 o                         
  -1   1  13         14.73          9.35         1.99 o                         
   1   1  13       1008.58        924.75        12.54 o                         
   3   1  13        152.86        148.83         6.30 o                         
   5   1  13        484.57        487.16        10.71 o                         
   7   1  13         75.60         71.86         5.48 o                         
   9   1  13         14.66         20.91         2.34 o                         
  11   1  13        216.18        201.74         5.93 o                         
 -14   2  13        188.33        181.30         5.83 o                         
 -12   2  13         84.28         65.25         3.63 o                         
 -10   2  13         31.11         37.88         2.84 o                         
  -8   2  13        264.65        280.56         6.23 o                         
  -6   2  13       1250.48       1315.33        10.08 o                         
  -4   2  13        355.67        312.69         4.59 o                         
  -2   2  13        153.56        154.48         5.96 o                         
   0   2  13         57.80         95.18        20.35 o                         
   2   2  13        157.07        148.75         5.44 o                         
   4   2  13        324.90        331.11         7.96 o                         
   6   2  13        278.79        272.71         8.09 o                         
   8   2  13        128.71        127.46         4.34 o                         
  10   2  13          3.08          6.53         1.97 o                         
 -13   3  13        122.49        136.26         9.88 o                         
 -11   3  13         31.33         26.75         3.84 o                         
  -9   3  13          7.52          3.89         3.56 o                         
  -7   3  13          7.72          4.90         2.90 o                         
  -5   3  13        506.28        555.85        34.18 o                         
  -3   3  13        108.30        212.48        37.12 o                         
  -1   3  13         93.46         91.33         5.16 o                         
   1   3  13        165.36        162.50         8.24 o                         
   3   3  13         20.77         16.20         5.78 o                         
   5   3  13         11.21          6.24         5.45 o                         
   7   3  13        175.16        176.24         9.17 o                         
   9   3  13         37.07         32.28         6.60 o                         
 -12   4  13        379.07        456.17        10.41 o                         
 -10   4  13          1.27          2.44         3.31 o                         
  -8   4  13        595.59        555.14        12.32 o                         
  -6   4  13        106.54         95.66         5.11 o                         
  -4   4  13        237.10        261.80         8.40 o                         
  -2   4  13       2876.01       2988.28        32.70 o                         
   0   4  13       1169.67       1155.91        17.60 o                         
   2   4  13         70.15         64.71         5.14 o                         
   4   4  13        276.16        266.27        13.77 o                         
   6   4  13         23.85         40.23         7.03 o                         
   8   4  13         21.03         15.15         3.56 o                         
 -13   5  13       1263.17       1299.81        23.75 o                         
 -11   5  13        104.51        106.40         5.29 o                         
  -9   5  13         25.02         28.36         3.98 o                         
  -7   5  13       1553.82       1554.92        18.35 o                         
  -5   5  13         20.11         25.94         3.16 o                         
  -3   5  13        442.62        481.24        10.22 o                         
  -1   5  13       2337.53       2212.47        23.99 o                         
   1   5  13        971.82        944.69        19.44 o                         
   3   5  13        346.79        329.44         9.58 o                         
   5   5  13         18.42         34.81         7.74 o                         
   7   5  13         61.21         45.23         4.71 o                         
   9   5  13        235.95        206.02         9.24 o                         
 -12   6  13        344.26        337.08         8.70 o                         
 -10   6  13          1.63          7.12         2.42 o                         
  -8   6  13        182.03        192.43         6.47 o                         
  -6   6  13        315.82        309.21         7.08 o                         
  -4   6  13        866.32        802.25        20.72 o                         
  -2   6  13         49.31         67.07         3.93 o                         
   0   6  13        287.85        272.38         8.50 o                         
   2   6  13          8.42          4.90         3.26 o                         
   4   6  13        534.41        529.86        11.03 o                         
   6   6  13         96.62        117.65        12.42 o                         
  -9   7  13         17.63          6.91         2.09 o                         
  -7   7  13        284.86        304.42        15.60 o                         
  -5   7  13        922.03        882.99        17.38 o                         
  -3   7  13        127.59        123.20         4.90 o                         
  -1   7  13          6.27          4.02         3.18 o                         
   1   7  13         18.93         17.34         3.20 o                         
   3   7  13         81.63         77.17         5.04 o                         
   5   7  13        365.37        316.82        13.23 o                         
  -6   8  13        408.81        430.82        12.25 o                         
  -4   8  13        501.55        491.14        25.76 o                         
  -2   8  13         18.51         16.68         5.98 o                         
   0   8  13         47.69         52.40         5.85 o                         
   2   8  13         93.67         84.04         3.66 o                         
   4   8  13         57.28         47.33         3.76 o                         
  -3   9  13        283.87        250.71        12.02 o                         
  -1   9  13         20.34         23.56         2.90 o                         
 -14   0  14          6.36          4.83         2.34 o                         
 -12   0  14        252.97        278.99        14.23 o                         
 -10   0  14        933.81        968.22        32.76 o                         
  -8   0  14         37.55         71.73        10.42 o                         
  -6   0  14         35.95         57.80         3.79 o                         
  -4   0  14       1892.77       1749.43        19.21 o                         
  -2   0  14         43.16         44.21         3.85 o                         
   0   0  14         13.88          1.89         5.58 o                         
   2   0  14        487.48        513.32        16.53 o                         
   4   0  14         94.83         91.77         7.28 o                         
   6   0  14       2599.12       2704.23        44.35 o                         
   8   0  14        279.01        323.32        34.41 o                         
  10   0  14        118.80        106.66         7.39 o                         
 -13   1  14         99.81        105.10         4.18 o                         
 -11   1  14        126.69        159.67         5.96 o                         
  -9   1  14         45.95         72.92         3.90 o                         
  -7   1  14        258.17        278.83         7.05 o                         
  -5   1  14        435.40        390.72         5.65 o                         
  -3   1  14        600.27        644.24        11.33 o                         
  -1   1  14        737.38        779.28         9.03 o                         
   1   1  14         32.87         34.54         3.47 o                         
   3   1  14        110.98        106.71         4.98 o                         
   5   1  14        854.67        892.39        16.51 o                         
   7   1  14       1076.15       1146.71        14.98 o                         
   9   1  14        141.59        136.06         4.02 o                         
 -14   2  14        270.34        308.75        11.76 o                         
 -12   2  14         24.73         25.79         2.68 o                         
 -10   2  14        102.29         88.87         3.85 o                         
  -8   2  14          0.41          1.45         2.65 o                         
  -6   2  14       1053.90       1225.45        14.64 o                         
  -4   2  14        106.47        134.63         5.41 o                         
  -2   2  14        105.94        141.59        22.02 o                         
   0   2  14        247.75        273.96         6.49 o                         
   2   2  14         23.20         26.17         3.14 o                         
   4   2  14        453.08        498.61        16.00 o                         
   6   2  14        374.39        377.00         8.04 o                         
   8   2  14        402.09        382.57         6.86 o                         
 -11   3  14          8.61          6.10         3.66 o                         
  -9   3  14         24.53         23.52         3.93 o                         
  -7   3  14        133.05        137.55         6.38 o                         
  -5   3  14        508.25        681.26        51.25 o                         
  -3   3  14         13.56         69.46        39.57 o                         
  -1   3  14         91.93         81.25         4.88 o                         
   1   3  14         98.76        103.15         6.83 o                         
   3   3  14         93.37        108.15        20.57 o                         
   5   3  14        489.15        474.74        16.33 o                         
   7   3  14         90.18         85.39         5.96 o                         
   9   3  14         76.41         70.58         6.64 o                         
 -12   4  14        507.74        493.64        10.13 o                         
 -10   4  14        101.61        110.01         5.65 o                         
  -8   4  14        192.81        183.87         7.74 o                         
  -6   4  14        114.08        125.96         5.46 o                         
  -4   4  14         45.63         37.78         3.79 o                         
  -2   4  14        118.57        114.79         7.04 o                         
   0   4  14       1140.47       1179.05        22.06 o                         
   2   4  14        743.65        691.20        14.01 o                         
   4   4  14        537.69        500.21        16.69 o                         
   6   4  14          1.24          8.08        16.29 o                         
   8   4  14         89.72        106.66         5.32 o                         
 -11   5  14         55.07         87.30         6.83 o                         
  -9   5  14         65.43         71.91         4.78 o                         
  -7   5  14          0.08          1.76         2.81 o                         
  -5   5  14        441.66        478.11        13.17 o                         
  -3   5  14       1390.20       1451.87        17.44 o                         
  -1   5  14         67.59         56.38         4.15 o                         
   1   5  14         11.30          3.76         3.01 o                         
   3   5  14         95.78         87.01         5.00 o                         
   5   5  14        223.91        198.61         9.75 o                         
   7   5  14         28.37         20.31         4.55 o                         
 -10   6  14        431.18        413.99        10.41 o                         
  -8   6  14         27.67         16.59         2.66 o                         
  -6   6  14          0.05          2.09         3.04 o                         
  -4   6  14        205.64        226.98         5.80 o                         
  -2   6  14        315.96        356.15         8.12 o                         
   0   6  14        249.87        267.68         8.68 o                         
   2   6  14        282.17        267.50        13.96 o                         
   4   6  14          0.41         -0.97         3.19 o                         
  -7   7  14         26.10         19.54         4.52 o                         
  -5   7  14        124.39        110.41         5.60 o                         
  -3   7  14         73.15         58.71         5.30 o                         
  -1   7  14          2.72          0.76         2.53 o                         
   1   7  14         25.49         13.09         3.22 o                         
   3   7  14          5.12         10.12         3.68 o                         
  -4   8  14         17.46         22.36         5.15 o                         
  -2   8  14         81.86         70.03         7.25 o                         
   0   8  14         25.65         19.28         2.00 o                         
 -13   1  15        241.82        260.86        11.10 o                         
 -11   1  15        383.80        364.87         8.06 o                         
  -9   1  15          3.64          5.39         3.13 o                         
  -7   1  15        454.92        494.16        29.60 o                         
  -5   1  15        433.73        448.99         5.86 o                         
  -3   1  15       1092.70       1092.18        10.42 o                         
  -1   1  15       2146.50       2074.90        31.40 o                         
   1   1  15          5.57          1.91         2.62 o                         
   3   1  15         20.35         18.81         3.00 o                         
   5   1  15         22.12         13.13         2.80 o                         
   7   1  15        163.54        148.98         5.18 o                         
 -12   2  15          6.30         -0.08         2.77 o                         
 -10   2  15        142.28        109.07         4.33 o                         
  -8   2  15         25.78         76.32        30.22 o                         
  -6   2  15        119.89        156.36        16.50 o                         
  -4   2  15       1357.05       1394.57        21.23 o                         
  -2   2  15          1.23         45.96        15.42 o                         
   0   2  15        373.68        312.55         8.07 o                         
   2   2  15         47.89         42.36         3.34 o                         
   4   2  15        147.40        162.56         5.22 o                         
   6   2  15        489.64        454.87         7.91 o                         
 -11   3  15        146.33        114.09         6.21 o                         
  -9   3  15        258.63        273.88         8.47 o                         
  -7   3  15        653.61        635.45        12.45 o                         
  -5   3  15        326.93        328.58         7.37 o                         
  -3   3  15         17.02          9.67         2.87 o                         
  -1   3  15         33.54         31.60         4.43 o                         
   1   3  15        345.69        325.83         9.22 o                         
   3   3  15        743.38        733.66        20.11 o                         
   5   3  15         89.56        100.28        25.53 o                         
   7   3  15        184.21        183.75        10.41 o                         
 -10   4  15         81.44         95.79         4.61 o                         
  -8   4  15        926.35        957.23        16.93 o                         
  -6   4  15        189.59        168.76         6.29 o                         
  -4   4  15         15.74         11.11         2.80 o                         
  -2   4  15        396.17        418.06         9.15 o                         
   0   4  15         69.63         74.27         4.92 o                         
   2   4  15        605.35        642.86        12.40 o                         
   4   4  15       1465.67       1365.92        27.13 o                         
   6   4  15         18.16         13.07         4.84 o                         
  -9   5  15        143.07        146.45         5.49 o                         
  -7   5  15         52.60         56.80         4.99 o                         
  -5   5  15        404.62        378.96         9.11 o                         
  -3   5  15        175.54        229.82         6.43 o                         
  -1   5  15          8.63         12.92         2.90 o                         
   1   5  15        162.71        131.28         6.32 o                         
   3   5  15       3232.21       2947.19        54.18 o                         
   5   5  15        131.89        163.09         9.76 o                         
  -8   6  15         76.54         83.76         4.76 o                         
  -6   6  15        184.65        187.06        11.96 o                         
  -4   6  15        572.51        606.84        12.96 o                         
  -2   6  15        383.13        390.74         8.53 o                         
   0   6  15        280.80        259.67         8.40 o                         
   2   6  15        887.31        858.69        12.64 o                         
  -3   7  15        542.73        515.10        23.13 o                         
  -1   7  15          0.03          1.45         2.02 o                         
   1   7  15        216.89        179.84         6.35 o                         
 -10   0  16       1294.52       1320.84        42.10 o                         
  -8   0  16         90.37        153.46         5.63 o                         
  -6   0  16       1530.93       1538.10        50.45 o                         
  -4   0  16        763.83        752.91        11.10 o                         
  -2   0  16        683.47        783.56        85.73 o                         
   0   0  16        563.89        574.54        23.69 o                         
   2   0  16          3.79          4.43         5.20 o                         
   4   0  16       1271.09       1369.55        25.13 o                         
   6   0  16         31.66         33.70         8.37 o                         
 -11   1  16        361.72        305.88         6.31 o                         
  -9   1  16          7.16         -1.57         2.17 o                         
  -7   1  16       1148.28       1204.10        29.65 o                         
  -5   1  16        687.08        710.63        26.50 o                         
  -3   1  16        126.06        164.92        16.67 o                         
  -1   1  16         41.47         28.64         3.71 o                         
   1   1  16        259.59        270.68        15.07 o                         
   3   1  16        195.42        214.66         6.26 o                         
   5   1  16         51.41         43.58         2.95 o                         
 -10   2  16         55.04         55.06         3.27 o                         
  -8   2  16       2259.27       2203.24        28.11 o                         
  -6   2  16          7.73          1.79         2.71 o                         
  -4   2  16          3.72         34.89        15.75 o                         
  -2   2  16        506.74        472.58         9.42 o                         
   0   2  16       1129.43       1100.03        20.08 o                         
   2   2  16        521.03        517.40        11.87 o                         
   4   2  16         63.39         41.89         3.77 o                         
  -9   3  16        402.40        384.99        10.88 o                         
  -7   3  16        316.52        280.37        10.22 o                         
  -5   3  16          4.43         10.58         3.06 o                         
  -3   3  16        361.58        357.41        10.28 o                         
  -1   3  16         34.32         17.29         5.60 o                         
   1   3  16       1367.98       1266.35        24.17 o                         
   3   3  16         80.01         78.37         8.41 o                         
   5   3  16         85.19         92.44         7.48 o                         
  -8   4  16        174.69        148.55         5.93 o                         
  -6   4  16        473.37        503.49        10.94 o                         
  -4   4  16        661.42        707.94        17.09 o                         
  -2   4  16        253.05        287.56         7.76 o                         
   0   4  16         26.31         19.21         3.75 o                         
   2   4  16         70.29         51.00         4.15 o                         
   4   4  16        725.96        667.47        20.83 o                         
  -7   5  16          1.64          0.85         3.89 o                         
  -5   5  16        414.53        388.02        16.70 o                         
  -3   5  16          7.59          0.06         3.85 o                         
  -1   5  16        127.86        114.21         5.91 o                         
   1   5  16        284.82        230.00         6.01 o                         
   3   5  16        530.50        475.86        16.33 o                         
  -2   6  16        123.23        116.32         5.81 o                         
   0   6  16        316.52        281.35        14.65 o                         
  -9   1  17        355.25        406.22        15.14 o                         
  -5   1  17         11.80        147.70        21.04 o                         
  -3   1  17         19.20         13.80         3.13 o                         
  -1   1  17         73.46         87.59         5.14 o                         
   1   1  17         26.60         33.39         4.74 o                         
   3   1  17        175.55        174.92         7.16 o                         
  -8   2  17         50.57         80.33        12.18 o                         
  -6   2  17         12.32         36.34         5.73 o                         
  -4   2  17         53.61        105.80        28.40 o                         
  -2   2  17        151.15        150.10         7.30 o                         
   0   2  17         57.16         54.88         4.13 o                         
   2   2  17         25.96         20.72         4.90 o                         
  -7   3  17        316.26        335.60         9.40 o                         
  -5   3  17         11.40         -2.56         3.88 o                         
  -3   3  17         37.44         22.35         3.78 o                         
  -1   3  17        198.42        185.24         6.52 o                         
   1   3  17       1309.64       1224.03        31.07 o                         
  -4   4  17          5.02         -1.41         6.18 o                         
  -2   4  17        380.62        369.98        13.57 o                         
   0   4  17         14.68         -5.94         3.96 o                         
  -2   0  18          1.74         10.48         4.35 o                         
   0   0  18         38.15         10.25         3.78 o                         
  -1   1  18        301.18        240.72         7.82 o                         
  -4   2  18        163.32        224.13        18.10 o                         
  -2   2  18        153.90        137.58        19.65 o                         
                                                                                
