# Supplementary material for: Salt forms of a thio­amide: protonation of 1-(2,6-di­methyl­phen­yl)thio­urea
Source: Acta Crystallogr C Struct Chem. 2026 Feb 25;82(Pt 3):129–37. doi: 10.1107/S2053229626001804 (PMC12961746; doi:10.1107/S2053229626001804)
Supplement: Supplementary file 7 [file c-82-00129-DimerSO4H2.H2Osup7.hkl]

data_DimerSO4H2.H2O                                                             
_shelx_title ' '                                                                
_shelx_refln_list_code          4                                               
_shelx_F_calc_maximum      302.15                                               
_exptl_crystal_F_000      1200.00                                               
_reflns_d_resolution_high  0.8109                                               
                                                                                
loop_                                                                           
 _space_group_symop_operation_xyz                                               
 'x, y, z'                                                                      
 '-x, y+1/2, -z+1/2'                                                            
 '-x, -y, -z'                                                                   
 'x, -y-1/2, z-1/2'                                                             
                                                                                
_cell_length_a    15.7786                                                       
_cell_length_b    10.5384                                                       
_cell_length_c    15.1791                                                       
_cell_angle_alpha  90.000                                                       
_cell_angle_beta  102.694                                                       
_cell_angle_gamma  90.000                                                       
                                                                                
_shelx_F_squared_multiplier     1.000                                           
                                                                                
loop_                                                                           
 _refln_index_h                                                                 
 _refln_index_k                                                                 
 _refln_index_l                                                                 
 _refln_F_squared_calc                                                          
 _refln_F_squared_meas                                                          
 _refln_F_squared_sigma                                                         
 _refln_observed_status                                                         
   1   0   0         26.48         24.12         1.24 o                         
   2   0   0        149.06        159.95         3.85 o                         
   3   0   0         19.64         13.00         2.80 o                         
   4   0   0      13006.09      12409.53       234.34 o                         
   5   0   0        539.51        492.41        12.70 o                         
   6   0   0       1665.81       2025.36        47.77 o                         
   7   0   0        758.97        788.68        22.62 o                         
   8   0   0       1518.32       1330.28        35.82 o                         
   9   0   0         49.55         77.62        11.29 o                         
  10   0   0       1462.33       1446.21        80.99 o                         
  11   0   0        227.46        248.05        10.06 o                         
  12   0   0        623.89        598.22        20.65 o                         
  13   0   0        125.10        136.72         7.71 o                         
  14   0   0       2237.62       2095.49        68.21 o                         
  15   0   0        943.78        921.42        47.61 o                         
  16   0   0        374.63        311.69        21.10 o                         
  17   0   0        454.90        400.86        23.64 o                         
  18   0   0        826.33        921.96        25.40 o                         
   1   1   0      36106.21      36101.77       403.96 o                         
   2   1   0          5.70          5.13         1.19 o                         
   3   1   0        649.77        639.10         8.60 o                         
   4   1   0         84.43         69.04         5.53 o                         
   5   1   0      15893.17      15465.00       248.47 o                         
   6   1   0         73.21         88.13         5.00 o                         
   7   1   0       3939.85       3966.34        67.85 o                         
   8   1   0        469.16        502.67        12.39 o                         
   9   1   0        350.19        333.82         9.50 o                         
  10   1   0        494.01        460.70        11.79 o                         
  11   1   0       1197.26       1172.86        27.97 o                         
  12   1   0        106.47         97.63         4.61 o                         
  13   1   0          3.95          1.97         4.13 o                         
  14   1   0         76.37         77.07         5.53 o                         
  15   1   0        186.13        187.86         8.38 o                         
  16   1   0        546.72        555.18        14.96 o                         
  17   1   0        775.98        767.05        17.39 o                         
  18   1   0         98.60         94.74         4.44 o                         
   0   2   0      30159.44      29975.96       561.22 o                         
   1   2   0          5.53          6.65         1.02 o                         
   2   2   0       6119.63       5926.35        75.71 o                         
   3   2   0         11.34          8.54         2.20 o                         
   4   2   0       8144.75       7894.60       127.23 o                         
   5   2   0        299.77        332.27         8.68 o                         
   6   2   0      18550.42      19840.22       344.50 o                         
   7   2   0        617.87        666.40        13.29 o                         
   8   2   0      18085.52      17903.68       328.82 o                         
   9   2   0        283.62        303.23        12.71 o                         
  10   2   0       5253.29       5029.55       118.44 o                         
  11   2   0         99.96        102.19         4.24 o                         
  12   2   0       2295.68       2250.97        51.59 o                         
  13   2   0          0.50          1.10         4.16 o                         
  14   2   0       1072.36       1050.02        24.91 o                         
  15   2   0          9.49         10.23         4.16 o                         
  16   2   0        756.89        747.33        15.42 o                         
  17   2   0          9.45          9.11         3.11 o                         
  18   2   0        531.26        504.63         8.92 o                         
   1   3   0      14491.30      14052.09       197.76 o                         
   2   3   0         95.60         92.22         3.89 o                         
   3   3   0      39353.99      39122.16       619.35 o                         
   4   3   0        598.39        610.98        15.36 o                         
   5   3   0       5265.99       4469.69        88.81 o                         
   6   3   0        596.69        607.41        21.17 o                         
   7   3   0       8822.28       8908.73       195.26 o                         
   8   3   0        517.07        525.64        18.92 o                         
   9   3   0       6369.74       6666.73       123.99 o                         
  10   3   0        182.62        202.23         7.61 o                         
  11   3   0       3657.51       3572.38        48.91 o                         
  12   3   0        205.93        200.16         6.82 o                         
  13   3   0        934.05        951.67        21.44 o                         
  14   3   0          7.34          3.47         4.17 o                         
  15   3   0       1275.32       1286.09        24.56 o                         
  16   3   0          1.32          1.45         4.28 o                         
  17   3   0        458.86        439.30        11.78 o                         
  18   3   0        390.10        388.14         9.84 o                         
   0   4   0       4026.55       4412.92       111.44 o                         
   1   4   0         27.06         27.14         3.34 o                         
   2   4   0        276.40        262.78         8.24 o                         
   3   4   0         42.39         43.71         4.26 o                         
   4   4   0      14419.28      14480.80       252.07 o                         
   5   4   0        527.74        544.61        19.50 o                         
   6   4   0       2938.99       2629.43        62.91 o                         
   7   4   0         19.06         22.33         5.57 o                         
   8   4   0       1142.91       1226.93        23.41 o                         
   9   4   0         28.33         28.00         3.02 o                         
  10   4   0        698.88        805.00        15.00 o                         
  11   4   0         20.18         24.53         3.60 o                         
  12   4   0       1494.99       1530.71        26.61 o                         
  13   4   0       1198.66       1201.88        21.82 o                         
  14   4   0        113.18        112.38         5.85 o                         
  15   4   0         38.32         34.07         4.22 o                         
  16   4   0        637.14        673.08        14.08 o                         
  17   4   0        405.28        384.15        10.50 o                         
  18   4   0         34.05         26.77         4.89 o                         
   1   5   0      16988.35      17911.10       380.97 o                         
   2   5   0         51.30         36.95         5.19 o                         
   3   5   0       9211.05       9545.13       184.33 o                         
   4   5   0         92.22         78.73         8.17 o                         
   5   5   0       1752.79       1818.26        60.21 o                         
   6   5   0         70.32         74.03         7.74 o                         
   7   5   0       1560.11       1582.33        38.61 o                         
   8   5   0        521.05        521.05        16.67 o                         
   9   5   0        412.32        418.38        10.21 o                         
  10   5   0        844.66        803.88        15.24 o                         
  11   5   0         95.82         85.87         4.98 o                         
  12   5   0         85.46         89.48         5.03 o                         
  13   5   0         68.91         78.83         5.13 o                         
  14   5   0        265.73        248.77         7.88 o                         
  15   5   0        293.29        292.48         8.05 o                         
  16   5   0        751.48        747.32        16.15 o                         
  17   5   0        617.11        577.71        13.63 o                         
   0   6   0          3.86          2.12         6.97 o                         
   1   6   0          9.26         13.56         4.86 o                         
   2   6   0        420.15        352.45        13.71 o                         
   3   6   0          0.75         -3.35         6.55 o                         
   4   6   0      25558.24      25245.57       757.31 o                         
   5   6   0        264.64        225.04        11.58 o                         
   6   6   0       1915.71       1812.39        39.58 o                         
   7   6   0        266.05        276.68         8.49 o                         
   8   6   0       2995.91       2928.50        64.46 o                         
   9   6   0        107.82         95.99         5.73 o                         
  10   6   0       6205.00       6218.22       135.35 o                         
  11   6   0         48.08         66.48         7.86 o                         
  12   6   0        459.22        453.71        14.06 o                         
  13   6   0          2.04          0.58         3.44 o                         
  14   6   0         16.36         35.22         4.80 o                         
  15   6   0        606.79        594.61        12.37 o                         
  16   6   0       1220.09       1194.24        22.95 o                         
   1   7   0         62.14         71.71         6.29 o                         
   2   7   0          0.21          2.56         6.44 o                         
   3   7   0       1027.92       1057.39        25.50 o                         
   4   7   0          8.42          0.93         5.18 o                         
   5   7   0       2111.12       2107.61        56.42 o                         
   6   7   0        131.25        113.39         8.24 o                         
   7   7   0         52.35         65.33         6.64 o                         
   8   7   0          0.05         -3.76         6.22 o                         
   9   7   0       2454.82       2505.27        51.95 o                         
  10   7   0          4.01          7.73         5.14 o                         
  11   7   0       2937.57       2909.17        66.73 o                         
  12   7   0         25.69         30.94         5.51 o                         
  13   7   0          2.68          8.05         4.48 o                         
  14   7   0        215.85        212.22         9.51 o                         
  15   7   0        778.71        810.80        23.13 o                         
   0   8   0       2953.66       2967.00        89.75 o                         
   1   8   0         18.23         19.08         3.15 o                         
   2   8   0        533.56        518.74        12.03 o                         
   3   8   0         27.24         25.40         3.95 o                         
   4   8   0        836.23        908.83        18.97 o                         
   5   8   0         61.54         59.39         6.21 o                         
   6   8   0       2123.54       2135.18        50.11 o                         
   7   8   0          8.14         13.18         5.58 o                         
   8   8   0        328.53        362.69        16.88 o                         
   9   8   0         57.48         60.06         4.72 o                         
  10   8   0       1156.10       1210.70        30.47 o                         
  11   8   0         52.00         52.88         5.73 o                         
  12   8   0       1904.38       1943.91        45.15 o                         
  13   8   0        187.72        199.49         8.08 o                         
  14   8   0         24.22         36.62         7.84 o                         
   1   9   0       9530.80      10042.15       191.81 o                         
   2   9   0         67.12         76.05         7.55 o                         
   3   9   0       1588.78       1588.43        34.11 o                         
   4   9   0        316.30        333.63        10.61 o                         
   5   9   0       1734.48       1876.58        39.55 o                         
   6   9   0        657.88        645.19        16.56 o                         
   7   9   0       1019.63        969.62        22.49 o                         
   8   9   0        158.94        158.49         5.96 o                         
   9   9   0         64.85         62.97         5.15 o                         
  10   9   0          4.87          7.93         4.58 o                         
  11   9   0        681.12        680.81        20.52 o                         
  12   9   0         36.92         42.48         6.65 o                         
  13   9   0        600.42        727.90        33.82 o                         
   0  10   0       5616.59       6202.81       189.77 o                         
   1  10   0        272.73        284.52        19.64 o                         
   2  10   0        928.50        891.60        23.56 o                         
   3  10   0        408.91        434.91        13.93 o                         
   4  10   0         14.42         27.35         4.67 o                         
   5  10   0         93.59        104.17         6.65 o                         
   6  10   0        509.17        497.41        13.33 o                         
   7  10   0        108.16        112.11         8.43 o                         
   8  10   0         38.17         34.62         5.86 o                         
   9  10   0        107.45        107.66         9.31 o                         
  10  10   0          2.48          6.94         3.65 o                         
  11  10   0         49.73         52.56         5.06 o                         
   1  11   0         23.27         26.53         5.49 o                         
   2  11   0        676.30        697.23        18.88 o                         
   3  11   0       1829.89       1835.72        42.65 o                         
   4  11   0        655.95        629.60        15.29 o                         
   5  11   0         90.13        102.63         5.39 o                         
   6  11   0        136.19        143.97         6.79 o                         
   7  11   0         72.98         61.19         5.82 o                         
   8  11   0        156.89        155.60         9.26 o                         
   9  11   0        691.42        642.66        45.67 o                         
  10  11   0         15.20         19.28         5.00 o                         
   0  12   0       2635.83       2815.13        87.26 o                         
   1  12   0         89.75         91.04         5.89 o                         
   2  12   0        143.21        147.16        11.03 o                         
   3  12   0        465.11        463.87        35.94 o                         
   4  12   0        754.11        761.08        21.79 o                         
   5  12   0        860.52        808.84        27.05 o                         
   6  12   0        469.70        417.47        12.94 o                         
   7  12   0        214.84        215.99        12.37 o                         
 -19   1   1        144.03        128.77         4.29 o                         
 -18   1   1        387.81        349.45         9.05 o                         
 -17   1   1         36.86         41.04         5.91 o                         
 -16   1   1        633.21        642.70        20.24 o                         
 -15   1   1       2808.32       2656.30        50.14 o                         
 -14   1   1        681.59        688.29        16.37 o                         
 -13   1   1        318.81        350.56        12.90 o                         
 -12   1   1         72.69         59.13         3.98 o                         
 -11   1   1        879.64        788.67        12.93 o                         
 -10   1   1        390.38        406.94        10.34 o                         
  -9   1   1       3148.37       3042.88        63.95 o                         
  -8   1   1         16.91         17.73         3.52 o                         
  -7   1   1         11.95          9.41         3.29 o                         
  -6   1   1        328.36        361.00         8.50 o                         
  -5   1   1       5892.68       6204.46        89.57 o                         
  -4   1   1         71.50         86.81         3.45 o                         
  -3   1   1      12326.59      12346.86       150.34 o                         
  -2   1   1         62.82         51.50         1.69 o                         
  -1   1   1        558.56        494.60         6.04 o                         
   0   1   1         88.22         92.97         1.69 o                         
   1   1   1         90.47         67.21         2.63 o                         
   2   1   1          0.20          2.83         1.50 o                         
   3   1   1      55447.64      55115.80       664.53 o                         
   4   1   1         45.87         47.94         2.94 o                         
   5   1   1        354.93        396.22        10.54 o                         
   6   1   1        662.95        716.42        17.73 o                         
   7   1   1        921.27        947.59        21.28 o                         
   8   1   1       1066.61       1153.19        26.17 o                         
   9   1   1       4522.65       5060.61       103.20 o                         
  10   1   1        386.12        378.34        10.68 o                         
  11   1   1       3759.04       3512.64        96.64 o                         
  12   1   1        356.99        341.38         8.66 o                         
  13   1   1       6215.70       6179.85       112.51 o                         
  14   1   1         31.45         19.70         4.99 o                         
  15   1   1         77.60         90.93         6.31 o                         
  16   1   1        688.31        661.91        16.69 o                         
  17   1   1       5963.98       5939.54       113.96 o                         
  18   1   1         57.02         67.33         5.81 o                         
 -18   2   1        340.25        352.95        11.64 o                         
 -17   2   1         20.58         25.94         3.43 o                         
 -16   2   1        538.50        511.84        12.71 o                         
 -15   2   1         99.81        110.49         6.82 o                         
 -14   2   1        349.59        410.84        11.47 o                         
 -13   2   1        180.87        169.57         9.86 o                         
 -12   2   1       1612.13       1580.90        31.66 o                         
 -11   2   1         29.92         26.83         3.23 o                         
 -10   2   1       2508.81       2432.61        54.09 o                         
  -9   2   1        427.50        397.45         9.86 o                         
  -8   2   1        129.03         81.93         5.05 o                         
  -7   2   1         60.15         58.83         4.31 o                         
  -6   2   1       1725.84       1832.24        29.47 o                         
  -5   2   1        444.29        442.42        10.42 o                         
  -4   2   1       8241.40       7685.80        94.97 o                         
  -3   2   1         24.28         24.87         1.88 o                         
  -2   2   1      44664.49      43688.68       443.64 o                         
  -1   2   1        284.84        263.61         3.79 o                         
   0   2   1         11.23          7.51         1.07 o                         
   1   2   1        174.98        177.44         2.94 o                         
   2   2   1      29454.84      28803.79       335.12 o                         
   3   2   1          0.46          0.93         2.02 o                         
   4   2   1       1675.37       1444.47        20.30 o                         
   5   2   1        599.36        623.56        12.07 o                         
   6   2   1        101.13         67.05         5.45 o                         
   7   2   1        115.69        130.51         7.63 o                         
   8   2   1        231.65        277.43        10.82 o                         
   9   2   1        784.03        742.54        20.90 o                         
  10   2   1        321.67        301.19         9.55 o                         
  11   2   1        161.10        175.64         8.15 o                         
  12   2   1       5307.98       5412.11        85.08 o                         
  13   2   1         28.97         30.30         5.03 o                         
  14   2   1         28.97         31.01         5.26 o                         
  15   2   1          8.11          8.86         3.82 o                         
  16   2   1       4297.57       4341.55        72.44 o                         
  17   2   1        114.96        118.88         4.15 o                         
  18   2   1       2317.48       2182.56        34.79 o                         
 -18   3   1        138.28        141.42         5.97 o                         
 -17   3   1          3.23          3.40         3.58 o                         
 -16   3   1        108.13        111.70         6.24 o                         
 -15   3   1        205.16        192.64        10.82 o                         
 -14   3   1         41.39         46.29         5.31 o                         
 -13   3   1        532.55        531.78        12.72 o                         
 -12   3   1         82.79         77.01         5.27 o                         
 -11   3   1      10858.94      10722.68       157.51 o                         
 -10   3   1         54.36         50.16         3.43 o                         
  -9   3   1       5163.63       5356.67        95.70 o                         
  -8   3   1         85.67        106.04         8.52 o                         
  -7   3   1       1087.40       1097.02        33.01 o                         
  -6   3   1        377.81        430.37        19.91 o                         
  -5   3   1        445.49        563.41        17.38 o                         
  -4   3   1       1062.26       1103.29        25.10 o                         
  -3   3   1      31805.29      30720.77       455.05 o                         
  -2   3   1         48.24         41.24         3.19 o                         
  -1   3   1       3145.30       2930.79        40.68 o                         
   0   3   1        138.23        116.15         3.48 o                         
   1   3   1      35067.28      34515.23       483.15 o                         
   2   3   1        110.97         95.07         3.95 o                         
   3   3   1      23136.22      23258.00       399.56 o                         
   4   3   1          3.09          5.83         3.30 o                         
   5   3   1       2658.77       2634.58        61.23 o                         
   6   3   1          5.50          9.12         4.92 o                         
   7   3   1        109.59        147.01        11.73 o                         
   8   3   1         49.18         38.52         6.60 o                         
   9   3   1         59.95         89.56        11.03 o                         
  10   3   1        295.34        275.97         7.22 o                         
  11   3   1       1789.08       1722.01        37.94 o                         
  12   3   1         40.54         41.30         4.30 o                         
  13   3   1         25.24         25.82         4.52 o                         
  14   3   1          0.14         -2.39         3.48 o                         
  15   3   1       1241.18       1272.05        21.16 o                         
  16   3   1        161.15        156.01         5.67 o                         
  17   3   1        557.83        573.82        14.10 o                         
  18   3   1        254.08        227.20        10.74 o                         
 -18   4   1       2212.65       2075.33        52.26 o                         
 -17   4   1          6.06          9.42         3.46 o                         
 -16   4   1         21.83         20.34         3.65 o                         
 -15   4   1        501.62        496.53        11.81 o                         
 -14   4   1       8453.88       8440.81       138.36 o                         
 -13   4   1        102.66        116.31         6.56 o                         
 -12   4   1       1100.24       1182.85        21.14 o                         
 -11   4   1        148.05        164.22         7.60 o                         
 -10   4   1       1584.82       1650.58        23.31 o                         
  -9   4   1        474.61        438.80        10.07 o                         
  -8   4   1       1965.13       2018.14        41.11 o                         
  -7   4   1        110.71        100.32         8.15 o                         
  -6   4   1       7674.18       8505.15       186.07 o                         
  -5   4   1        132.85        131.79         7.32 o                         
  -4   4   1       1630.30       1753.96        38.36 o                         
  -3   4   1         55.05         62.07         4.27 o                         
  -2   4   1          3.54          5.95         3.31 o                         
  -1   4   1        200.74        221.88         7.35 o                         
   0   4   1       4909.84       4483.01        80.29 o                         
   1   4   1          0.22          4.25         3.16 o                         
   2   4   1       7428.06       7010.66       106.87 o                         
   3   4   1         58.09         71.31         4.79 o                         
   4   4   1        145.02        146.64         6.53 o                         
   5   4   1         70.40         73.53         6.14 o                         
   6   4   1       8554.83       8543.11       235.46 o                         
   7   4   1        332.18        347.96        16.68 o                         
   8   4   1      11139.03      10714.55       165.04 o                         
   9   4   1         44.15         45.79         3.39 o                         
  10   4   1         25.70         49.20         3.49 o                         
  11   4   1        527.57        537.97        10.82 o                         
  12   4   1        821.56        826.83        16.17 o                         
  13   4   1        943.64        944.13        17.97 o                         
  14   4   1       3346.54       3314.08        53.12 o                         
  15   4   1        496.99        501.91        11.81 o                         
  16   4   1       1022.71        998.12        20.71 o                         
  17   4   1        332.48        307.37         8.67 o                         
 -17   5   1       2355.17       2404.72        48.04 o                         
 -16   5   1         55.31         52.79         5.71 o                         
 -15   5   1        709.17        701.76        16.15 o                         
 -14   5   1         55.00         51.83         4.39 o                         
 -13   5   1       8226.00       8661.01       141.71 o                         
 -12   5   1        434.14        439.13        10.45 o                         
 -11   5   1         11.55         15.02         3.51 o                         
 -10   5   1        738.55        691.53        13.14 o                         
  -9   5   1       2598.90       2522.40        59.65 o                         
  -8   5   1          3.02          2.38         3.50 o                         
  -7   5   1        224.36        232.02         9.99 o                         
  -6   5   1        196.35        164.68        10.49 o                         
  -5   5   1        613.06        698.92        19.77 o                         
  -4   5   1        314.63        326.46        13.01 o                         
  -3   5   1        275.27        227.27         8.10 o                         
  -2   5   1        600.57        665.98        16.09 o                         
  -1   5   1        121.18         67.31         5.32 o                         
   0   5   1        377.10        407.99        12.39 o                         
   1   5   1      11053.75      10887.16       208.21 o                         
   2   5   1          6.90          1.44         4.37 o                         
   3   5   1       3736.75       4194.69        93.93 o                         
   4   5   1          1.88          9.31         4.61 o                         
   5   5   1        169.63        126.18         8.10 o                         
   6   5   1        246.30        266.13        12.79 o                         
   7   5   1      19323.36      19428.85       342.13 o                         
   8   5   1        444.22        464.63         9.22 o                         
   9   5   1      13829.76      13523.41       194.79 o                         
  10   5   1        435.44        437.48         9.57 o                         
  11   5   1        724.48        750.27        17.90 o                         
  12   5   1        714.11        690.17        15.25 o                         
  13   5   1        804.61        838.30        17.50 o                         
  14   5   1         25.44         25.02         3.54 o                         
  15   5   1       1031.40       1078.53        19.06 o                         
  16   5   1        241.05        253.42         7.38 o                         
  17   5   1        331.37        351.59        16.51 o                         
 -16   6   1         10.29         12.31         4.66 o                         
 -15   6   1         48.22         45.14         5.37 o                         
 -14   6   1        249.41        271.52         9.72 o                         
 -13   6   1        112.20        114.12         6.44 o                         
 -12   6   1       1428.29       1515.48        31.63 o                         
 -11   6   1         53.70         55.38         6.51 o                         
 -10   6   1       4362.35       4314.99        73.59 o                         
  -9   6   1          5.52          6.48         4.01 o                         
  -8   6   1        808.39        819.50        24.08 o                         
  -7   6   1       1706.93       1723.47        30.07 o                         
  -6   6   1         22.41         42.52         4.72 o                         
  -5   6   1       1310.97       1303.90        31.33 o                         
  -4   6   1         96.06         91.94        12.01 o                         
  -3   6   1         69.33         57.66         9.51 o                         
  -2   6   1       6219.88       6046.73       108.80 o                         
  -1   6   1         53.40         43.46         6.10 o                         
   0   6   1       1700.26       1528.15        39.05 o                         
   1   6   1         15.03         11.03         4.92 o                         
   2   6   1         24.41         12.03         6.19 o                         
   3   6   1          1.50          7.75         7.81 o                         
   4   6   1        547.87        550.54        16.57 o                         
   5   6   1         47.10         42.47         6.24 o                         
   6   6   1       1723.45       1787.42        35.80 o                         
   7   6   1        230.47        250.41        11.08 o                         
   8   6   1        671.91        608.68        13.88 o                         
   9   6   1        484.06        466.18        13.46 o                         
  10   6   1        830.98        853.61        23.48 o                         
  11   6   1        296.54        300.40        11.58 o                         
  12   6   1        141.25        135.43         6.16 o                         
  13   6   1        135.30        137.01         6.01 o                         
  14   6   1         38.42         46.01         3.97 o                         
  15   6   1         47.41         44.49         3.56 o                         
  16   6   1         46.71         41.41         3.13 o                         
 -16   7   1        281.41        247.76        15.35 o                         
 -15   7   1        735.91        720.52        31.92 o                         
 -14   7   1         57.92         47.11         6.05 o                         
 -13   7   1        389.17        424.17        14.13 o                         
 -12   7   1         33.02         31.61         5.62 o                         
 -11   7   1       3778.56       3725.85        83.54 o                         
 -10   7   1          9.92         13.61         4.73 o                         
  -9   7   1         12.67         15.55         5.30 o                         
  -8   7   1        850.41        833.46        20.99 o                         
  -7   7   1       1216.72       1187.79        28.09 o                         
  -6   7   1        340.15        343.54        14.28 o                         
  -5   7   1        631.02        574.14        20.53 o                         
  -4   7   1         66.96         74.49         6.50 o                         
  -3   7   1      13102.52      13270.31       284.62 o                         
  -2   7   1         10.13          8.64         5.20 o                         
  -1   7   1       2593.52       2608.84        68.71 o                         
   0   7   1         10.65         14.16         4.82 o                         
   1   7   1        577.46        613.55        16.74 o                         
   2   7   1        127.09        107.80         6.08 o                         
   3   7   1        593.76        618.89        14.11 o                         
   4   7   1        339.94        365.75        11.23 o                         
   5   7   1        152.75        144.33         8.15 o                         
   6   7   1         99.81        101.44         7.97 o                         
   7   7   1       2054.20       2279.47       102.52 o                         
   8   7   1         36.00         39.60         7.84 o                         
   9   7   1        943.56        872.67        26.17 o                         
  10   7   1          4.18          5.44         5.14 o                         
  11   7   1        712.60        754.17        21.21 o                         
  12   7   1        237.22        241.44        10.01 o                         
  13   7   1        912.99        972.46        37.72 o                         
  14   7   1        561.55        583.60        16.01 o                         
  15   7   1        305.27        323.98        13.49 o                         
 -15   8   1        137.06        130.25        12.90 o                         
 -14   8   1        890.73        947.39        38.98 o                         
 -13   8   1        400.18        422.01        25.18 o                         
 -12   8   1          9.41          8.57         3.85 o                         
 -11   8   1          0.37          2.11         4.09 o                         
 -10   8   1       2852.19       2686.89        68.80 o                         
  -9   8   1        292.63        273.00        10.99 o                         
  -8   8   1       1300.40       1293.31        36.32 o                         
  -7   8   1         61.23         58.81         6.55 o                         
  -6   8   1         18.21         25.37         6.89 o                         
  -5   8   1        102.24         91.96         7.49 o                         
  -4   8   1       2237.76       2162.78        52.19 o                         
  -3   8   1         36.61         31.92         5.21 o                         
  -2   8   1       3177.56       3187.89        59.76 o                         
  -1   8   1         22.65         33.28         3.78 o                         
   0   8   1       1061.22       1001.52        20.22 o                         
   1   8   1        320.17        317.48         7.93 o                         
   2   8   1         68.01         70.65         4.43 o                         
   3   8   1       1564.39       1543.90        29.06 o                         
   4   8   1        941.18        918.98        20.29 o                         
   5   8   1       1341.89       1356.92        44.56 o                         
   6   8   1        869.64        854.73        22.84 o                         
   7   8   1          2.55          1.10         3.99 o                         
   8   8   1       4219.41       4205.20        83.61 o                         
   9   8   1          6.41          8.18         6.02 o                         
  10   8   1         24.34         36.03         5.67 o                         
  11   8   1         89.60         96.96         7.62 o                         
  12   8   1       3894.50       4027.74        99.75 o                         
  13   8   1       1015.24       1001.68        24.95 o                         
  14   8   1        118.90         99.80         6.66 o                         
 -13   9   1         21.29         21.89         6.08 o                         
 -12   9   1         75.27         73.80         7.64 o                         
 -11   9   1        978.60        969.73        41.25 o                         
 -10   9   1        544.32        583.82        18.67 o                         
  -9   9   1        253.58        262.86        10.86 o                         
  -8   9   1        484.08        475.46        12.03 o                         
  -7   9   1          0.16          2.41         4.81 o                         
  -6   9   1         41.76         32.71         5.39 o                         
  -5   9   1       2566.23       2570.65        58.92 o                         
  -4   9   1        271.15        264.39        10.38 o                         
  -3   9   1        226.40        229.67         9.88 o                         
  -2   9   1        151.68        159.80         7.22 o                         
  -1   9   1        672.97        739.00        18.03 o                         
   0   9   1        125.69        125.73         6.56 o                         
   1   9   1       1126.06       1116.29        28.73 o                         
   2   9   1       1425.23       1483.76        29.75 o                         
   3   9   1       3727.01       3847.76        76.43 o                         
   4   9   1        784.68        841.25        20.18 o                         
   5   9   1          1.26          3.20         4.35 o                         
   6   9   1        125.65        133.67         6.74 o                         
   7   9   1         81.32         67.85         5.57 o                         
   8   9   1          6.85          7.00         3.94 o                         
   9   9   1         52.63         42.17         4.60 o                         
  10   9   1        107.14        112.10         9.00 o                         
  11   9   1         19.58         20.09         3.78 o                         
  12   9   1         95.50        114.60         7.57 o                         
  13   9   1         48.79         49.15         5.83 o                         
 -12  10   1        118.73        120.77         6.04 o                         
 -11  10   1         17.67         19.06         3.99 o                         
 -10  10   1        693.08        679.02        23.57 o                         
  -9  10   1         63.27         72.21         5.06 o                         
  -8  10   1        371.98        432.24        27.29 o                         
  -7  10   1        346.08        357.67        11.87 o                         
  -6  10   1        136.77        130.13         7.95 o                         
  -5  10   1        221.27        232.32         9.52 o                         
  -4  10   1        886.47        976.34        29.96 o                         
  -3  10   1        530.46        529.71        16.08 o                         
  -2  10   1        370.66        434.36        12.32 o                         
  -1  10   1          3.33          2.73         4.64 o                         
   0  10   1         93.17         96.27        10.64 o                         
   1  10   1        303.39        330.32        13.27 o                         
   2  10   1        594.82        575.59        15.81 o                         
   3  10   1        197.98        193.57         7.83 o                         
   4  10   1       2915.55       2829.34        56.99 o                         
   5  10   1         25.15         26.55         4.48 o                         
   6  10   1        629.20        629.69        15.75 o                         
   7  10   1         56.53         65.44         5.13 o                         
   8  10   1         89.73        100.56         7.61 o                         
   9  10   1        192.39        181.86         8.20 o                         
  10  10   1        311.11        325.38        10.09 o                         
  11  10   1        589.45        588.30        28.71 o                         
 -10  11   1        150.56        133.92         9.36 o                         
  -9  11   1       2530.35       2527.46       134.23 o                         
  -8  11   1         37.69         58.39         6.32 o                         
  -7  11   1        756.62        784.27        23.02 o                         
  -6  11   1        611.05        602.63        16.36 o                         
  -5  11   1          9.30         16.34         4.19 o                         
  -4  11   1        307.27        308.14        12.47 o                         
  -3  11   1       2217.01       2307.54        60.79 o                         
  -2  11   1         11.88          4.67         4.45 o                         
  -1  11   1        842.60        877.57        22.20 o                         
   0  11   1         14.50         11.53         4.93 o                         
   1  11   1        142.33        141.66         8.24 o                         
   2  11   1          1.17          1.86         5.05 o                         
   3  11   1        598.70        640.89        15.60 o                         
   4  11   1          8.09          8.22         5.09 o                         
   5  11   1        231.24        268.04         8.42 o                         
   6  11   1        281.04        245.56         9.87 o                         
   7  11   1        109.78        114.04         7.77 o                         
   8  11   1         51.30         53.77         4.89 o                         
   9  11   1        209.58        243.76        13.40 o                         
  -7  12   1         33.04         28.83         4.86 o                         
  -6  12   1         54.46         55.94        13.18 o                         
  -5  12   1          3.50         -0.44         5.10 o                         
  -4  12   1        343.30        299.52        10.86 o                         
  -3  12   1        264.47        273.23        16.90 o                         
  -2  12   1        665.79        633.45        39.25 o                         
  -1  12   1        118.48        126.90         8.16 o                         
   0  12   1        365.24        439.04        17.23 o                         
   1  12   1          2.54          1.56         4.81 o                         
   2  12   1         46.05         69.44         5.86 o                         
   3  12   1         43.16         42.90         5.08 o                         
   4  12   1         24.05         17.06         3.67 o                         
   5  12   1         69.36         61.07         5.97 o                         
   6  12   1         59.35         42.41         8.31 o                         
 -19   0   2         40.15         55.26         4.82 o                         
 -18   0   2       2490.43       2445.41       107.94 o                         
 -17   0   2         39.85         34.18         6.12 o                         
 -16   0   2        619.03        635.58        20.08 o                         
 -15   0   2        600.63        562.68        18.65 o                         
 -14   0   2       3407.25       3527.50        90.11 o                         
 -13   0   2         31.27         39.82         5.12 o                         
 -12   0   2      14862.92      14053.17       419.68 o                         
 -11   0   2       1136.04       1090.63        29.25 o                         
 -10   0   2       6356.00       5662.56       115.25 o                         
  -9   0   2        609.28        575.72        17.94 o                         
  -8   0   2       3303.43       3631.47        83.32 o                         
  -7   0   2         74.30         84.05         5.66 o                         
  -6   0   2      34862.66      32891.32       601.55 o                         
  -5   0   2         23.67         16.24         4.58 o                         
  -4   0   2       7422.56       6600.53       138.40 o                         
  -3   0   2         18.25         15.21         2.25 o                         
  -2   0   2      24284.99      23995.61       382.37 o                         
  -1   0   2        239.77        225.06         6.52 o                         
   0   0   2        554.84        573.96        14.03 o                         
   1   0   2         80.34         79.91         2.84 o                         
   2   0   2      48593.93      47654.73       959.30 o                         
   3   0   2        886.38        951.46        26.23 o                         
   4   0   2      14636.46      13997.71       262.77 o                         
   5   0   2        478.42        500.49        17.83 o                         
   6   0   2       4778.59       4873.19       107.77 o                         
   7   0   2       2801.90       2970.11        82.22 o                         
   8   0   2        263.40        141.25        15.68 o                         
   9   0   2        273.17        317.94        30.77 o                         
  10   0   2       6141.05       6384.20       198.65 o                         
  11   0   2        241.63        241.81        13.19 o                         
  12   0   2          8.24          1.47         6.39 o                         
  13   0   2        705.78        722.11        34.39 o                         
  14   0   2       2391.98       2402.52       109.39 o                         
  15   0   2        240.45        233.71        18.17 o                         
  16   0   2       3927.27       4003.84       101.07 o                         
  17   0   2        730.77        744.66        26.70 o                         
  18   0   2        116.47        116.15         7.11 o                         
 -19   1   2        337.00        320.54         6.79 o                         
 -18   1   2         28.66         30.15         5.09 o                         
 -17   1   2        597.52        590.39        18.38 o                         
 -16   1   2        307.06        286.57        10.10 o                         
 -15   1   2        859.32        828.68        21.75 o                         
 -14   1   2          1.08          2.86         4.03 o                         
 -13   1   2       7193.73       7219.10       106.16 o                         
 -12   1   2          1.93          0.97         4.07 o                         
 -11   1   2       5175.45       5047.81        80.12 o                         
 -10   1   2         63.24         66.79         5.11 o                         
  -9   1   2        392.10        382.63        10.67 o                         
  -8   1   2          0.06          1.57         3.41 o                         
  -7   1   2      16369.72      16106.75       217.80 o                         
  -6   1   2        392.71        362.12         9.10 o                         
  -5   1   2       5002.16       4786.42        61.02 o                         
  -4   1   2         46.57         46.41         2.64 o                         
  -3   1   2         28.23         30.07         2.44 o                         
  -2   1   2        401.01        364.24         5.26 o                         
  -1   1   2       2321.44       2154.98        33.26 o                         
   0   1   2        227.67        230.60         3.70 o                         
   1   1   2         15.80         12.00         1.38 o                         
   2   1   2          3.32          4.13         1.94 o                         
   3   1   2       1795.52       1720.12        25.65 o                         
   4   1   2        129.69        106.77         4.42 o                         
   5   1   2       2024.25       2114.44        33.57 o                         
   6   1   2        263.76        263.12         7.20 o                         
   7   1   2       3300.12       3183.99        52.10 o                         
   8   1   2        331.35        293.71        16.16 o                         
   9   1   2       9091.67       9322.29       291.93 o                         
  10   1   2        425.49        401.83        10.65 o                         
  11   1   2       1279.31       1085.22        32.49 o                         
  12   1   2         38.49         29.40         5.85 o                         
  13   1   2        177.41        181.72         8.39 o                         
  14   1   2        192.22        185.42         8.39 o                         
  15   1   2       3083.73       3107.97        63.51 o                         
  16   1   2        567.56        586.63        14.54 o                         
  17   1   2        921.72        967.58        20.87 o                         
  18   1   2        831.80        832.68        17.50 o                         
 -19   2   2         31.44         32.39         2.68 o                         
 -18   2   2        110.28        100.97        10.64 o                         
 -17   2   2        232.03        234.99         7.44 o                         
 -16   2   2        947.74        904.70        21.63 o                         
 -15   2   2         97.96         91.38         6.34 o                         
 -14   2   2         25.22         25.61         4.55 o                         
 -13   2   2        785.84        765.12        15.57 o                         
 -12   2   2        376.51        388.34        12.00 o                         
 -11   2   2        158.30        147.23         4.92 o                         
 -10   2   2        305.51        308.94         8.52 o                         
  -9   2   2        367.27        330.40         9.27 o                         
  -8   2   2        188.05        224.68        10.87 o                         
  -7   2   2         49.17         58.05         4.18 o                         
  -6   2   2       1668.98       1551.09        24.39 o                         
  -5   2   2          3.22          2.82         2.97 o                         
  -4   2   2       3361.87       2887.18        37.01 o                         
  -3   2   2       1271.87       1196.70        14.11 o                         
  -2   2   2      10732.69      10108.64       113.80 o                         
  -1   2   2         42.71         49.23         1.99 o                         
   0   2   2        471.38        429.55         6.21 o                         
   1   2   2        437.03        390.90         5.89 o                         
   2   2   2       2163.60       2180.54        26.81 o                         
   3   2   2       1663.93       1576.21        22.83 o                         
   4   2   2       3319.35       2923.42        49.54 o                         
   5   2   2       1357.26       1377.70        25.68 o                         
   6   2   2         15.95         16.00         3.71 o                         
   7   2   2          9.37          7.95         4.12 o                         
   8   2   2        493.57        526.63        20.10 o                         
   9   2   2        496.09        452.10        16.94 o                         
  10   2   2       2684.61       2581.72        55.90 o                         
  11   2   2        895.93        878.35        26.47 o                         
  12   2   2       2271.70       2301.91        35.15 o                         
  13   2   2        241.80        255.60         9.63 o                         
  14   2   2        289.68        293.43         7.70 o                         
  15   2   2        495.67        479.48        11.43 o                         
  16   2   2          8.53         15.93         3.05 o                         
  17   2   2         94.59         82.69         3.49 o                         
  18   2   2       1404.65       1370.69        35.25 o                         
 -18   3   2         24.76         22.41         3.40 o                         
 -17   3   2       3229.94       3218.03        64.15 o                         
 -16   3   2         38.63         32.81         4.66 o                         
 -15   3   2       1645.59       1825.83        44.31 o                         
 -14   3   2        325.23        366.75        13.58 o                         
 -13   3   2        333.51        300.64         9.91 o                         
 -12   3   2        139.68        152.65         6.33 o                         
 -11   3   2       2687.39       2837.62        42.71 o                         
 -10   3   2         15.87         15.08         3.44 o                         
  -9   3   2         67.63        108.70         6.95 o                         
  -8   3   2         17.10         43.33        11.79 o                         
  -7   3   2       5978.43       5922.14       184.99 o                         
  -6   3   2          0.26         -0.93         5.02 o                         
  -5   3   2         33.36         61.34         7.96 o                         
  -4   3   2       1178.28       1130.11        23.21 o                         
  -3   3   2       5669.25       5255.90        80.65 o                         
  -2   3   2        500.03        493.83         9.28 o                         
  -1   3   2      14515.32      13236.50       177.29 o                         
   0   3   2         38.20         42.78         3.63 o                         
   1   3   2       3021.93       2936.04        46.15 o                         
   2   3   2         28.59         38.95         3.14 o                         
   3   3   2       3026.27       2703.41        49.34 o                         
   4   3   2       1036.06       1081.79        22.25 o                         
   5   3   2        580.83        759.32        22.03 o                         
   6   3   2         32.16         48.84         7.12 o                         
   7   3   2        285.21        308.16        20.89 o                         
   8   3   2        200.33        219.39        17.01 o                         
   9   3   2          4.69          6.96         2.99 o                         
  10   3   2        493.39        487.21         9.74 o                         
  11   3   2         13.18         12.15         3.36 o                         
  12   3   2         30.11         30.96         3.40 o                         
  13   3   2       3361.59       3469.00        49.40 o                         
  14   3   2        617.83        612.37        11.37 o                         
  15   3   2        772.54        730.96        14.39 o                         
  16   3   2        105.83         98.08         4.43 o                         
  17   3   2        758.18        794.40        14.96 o                         
 -18   4   2        106.77        116.91         6.74 o                         
 -17   4   2        521.83        527.13        13.10 o                         
 -16   4   2       2434.08       2528.30        46.75 o                         
 -15   4   2        103.63         96.62         5.27 o                         
 -14   4   2         84.76         88.31         6.24 o                         
 -13   4   2        949.83        968.51        21.61 o                         
 -12   4   2         13.01         12.23         4.05 o                         
 -11   4   2          1.97         -0.13         3.00 o                         
 -10   4   2       1023.39       1047.51        17.44 o                         
  -9   4   2          0.52         -2.55         3.96 o                         
  -8   4   2         57.33         48.22         5.46 o                         
  -7   4   2        170.34        182.87        10.64 o                         
  -6   4   2       8429.88       8777.71       192.41 o                         
  -5   4   2        428.81        399.63        12.98 o                         
  -4   4   2        477.82        508.65        13.45 o                         
  -3   4   2         66.82         70.49         4.38 o                         
  -2   4   2       3718.34       3245.30        55.00 o                         
  -1   4   2        203.17        200.02         7.18 o                         
   0   4   2       1679.32       1933.01        36.95 o                         
   1   4   2        100.71         92.05         5.07 o                         
   2   4   2       2352.93       2291.52        47.45 o                         
   3   4   2         25.99         33.81         4.86 o                         
   4   4   2        315.75        379.63        19.55 o                         
   5   4   2         31.29         40.03         6.99 o                         
   6   4   2       3849.38       4306.78       145.54 o                         
   7   4   2          0.48          3.57         6.03 o                         
   8   4   2        135.70        114.79         5.17 o                         
   9   4   2        187.10        192.47         6.94 o                         
  10   4   2         59.37         56.45         3.74 o                         
  11   4   2        798.91        863.94        16.22 o                         
  12   4   2        609.42        629.97        13.25 o                         
  13   4   2         61.43         68.44         4.60 o                         
  14   4   2       2184.18       2268.96        37.44 o                         
  15   4   2         79.66         78.20         4.56 o                         
  16   4   2         56.48         48.90         4.12 o                         
  17   4   2         10.82          9.38         2.79 o                         
 -17   5   2        410.15        406.37        10.43 o                         
 -16   5   2        192.00        200.54         9.63 o                         
 -15   5   2         17.18         23.96         4.39 o                         
 -14   5   2        379.59        349.85        10.51 o                         
 -13   5   2          0.37          0.05         3.77 o                         
 -12   5   2         88.53         89.38         6.33 o                         
 -11   5   2        207.89        208.75         7.65 o                         
 -10   5   2        184.39        152.33         6.37 o                         
  -9   5   2        851.08        934.77        18.58 o                         
  -8   5   2        442.62        453.19        10.12 o                         
  -7   5   2       2908.38       2996.37        54.07 o                         
  -6   5   2        961.54        925.48        27.98 o                         
  -5   5   2        624.17        634.18        30.74 o                         
  -4   5   2         88.25         92.88         7.41 o                         
  -3   5   2      11749.89      12244.73       234.70 o                         
  -2   5   2        241.09        249.68         8.83 o                         
  -1   5   2       4645.63       4818.48        87.58 o                         
   0   5   2        869.25        773.64        21.62 o                         
   1   5   2        593.54        569.05        15.60 o                         
   2   5   2       1391.15       1378.78        35.05 o                         
   3   5   2       4104.11       4237.02       153.17 o                         
   4   5   2         27.33         29.64         5.79 o                         
   5   5   2       4862.26       4633.01       122.37 o                         
   6   5   2        540.76        472.24        20.70 o                         
   7   5   2       1044.95       1111.93        24.12 o                         
   8   5   2        209.10        220.14         8.70 o                         
   9   5   2       2286.89       2287.97        58.52 o                         
  10   5   2        811.54        834.25        17.60 o                         
  11   5   2        739.14        730.39        14.99 o                         
  12   5   2         74.21         71.59         4.57 o                         
  13   5   2        788.12        820.50        15.93 o                         
  14   5   2          0.19          3.47         3.25 o                         
  15   5   2         61.82         55.17         3.86 o                         
  16   5   2        379.18        355.62         8.04 o                         
 -17   6   2         16.13         -2.21         5.61 o                         
 -16   6   2       2218.28       2226.19        50.60 o                         
 -15   6   2         18.10         15.38         5.87 o                         
 -14   6   2          1.19          7.64         4.32 o                         
 -13   6   2          6.39          2.27         4.61 o                         
 -12   6   2        279.33        275.70         9.60 o                         
 -11   6   2         55.99         55.35         5.58 o                         
 -10   6   2          6.18         19.96         6.33 o                         
  -9   6   2        244.43        265.16        15.13 o                         
  -8   6   2      11096.15      10647.66       203.79 o                         
  -7   6   2       1242.91       1225.83        25.24 o                         
  -6   6   2       4078.26       4278.39        69.33 o                         
  -5   6   2        489.56        446.80        14.56 o                         
  -4   6   2        597.00        664.68        25.90 o                         
  -3   6   2          1.09          5.39         5.15 o                         
  -2   6   2      19224.67      18281.24       348.79 o                         
  -1   6   2         79.92         81.94         6.61 o                         
   0   6   2       4581.81       4189.89        85.32 o                         
   1   6   2       1731.77       1613.17        36.87 o                         
   2   6   2       4395.19       4196.34        95.86 o                         
   3   6   2       1288.33       1289.47        48.23 o                         
   4   6   2         99.44         97.19         7.76 o                         
   5   6   2         87.60         86.48        10.87 o                         
   6   6   2         23.27          8.52         4.45 o                         
   7   6   2         37.10         34.59         5.04 o                         
   8   6   2        369.11        421.26        17.36 o                         
   9   6   2        551.59        530.89        13.07 o                         
  10   6   2       1406.76       1417.04        28.46 o                         
  11   6   2         45.16         52.85         4.81 o                         
  12   6   2        549.72        532.89        13.90 o                         
  13   6   2         14.30         23.43         4.17 o                         
  14   6   2       1821.57       1809.07        38.08 o                         
  15   6   2        339.73        318.14        11.05 o                         
  16   6   2        327.24        340.82        10.41 o                         
 -16   7   2          0.80         -9.14         6.34 o                         
 -15   7   2       1435.16       1559.32        44.51 o                         
 -14   7   2        716.85        751.83        26.10 o                         
 -13   7   2        266.05        286.07        13.55 o                         
 -12   7   2         25.19         14.17         5.25 o                         
 -11   7   2         27.20         18.68         5.39 o                         
 -10   7   2        136.93        144.69        10.40 o                         
  -9   7   2       2486.39       2435.83        56.94 o                         
  -8   7   2         13.48         15.85         4.69 o                         
  -7   7   2       1659.19       1591.82        33.79 o                         
  -6   7   2        112.74        110.01         6.74 o                         
  -5   7   2         91.25         90.15         6.64 o                         
  -4   7   2        262.55        259.93        13.09 o                         
  -3   7   2      11487.85      11060.61       211.32 o                         
  -2   7   2         27.89         24.29         4.24 o                         
  -1   7   2       6323.48       6226.84       113.19 o                         
   0   7   2        154.16        155.48         6.54 o                         
   1   7   2        837.96        906.45        19.39 o                         
   2   7   2        693.06        701.30        14.89 o                         
   3   7   2       1162.25       1080.44        30.24 o                         
   4   7   2        141.94        143.70         6.58 o                         
   5   7   2       2692.02       2501.58        51.51 o                         
   6   7   2        763.04        764.76        21.67 o                         
   7   7   2       4643.62       4623.20       101.70 o                         
   8   7   2       1415.89       1430.76        52.33 o                         
   9   7   2          2.32         -0.78         8.46 o                         
  10   7   2        292.51        290.54        12.30 o                         
  11   7   2        388.53        405.60        13.61 o                         
  12   7   2         85.94         95.65         6.79 o                         
  13   7   2        425.46        439.77        16.01 o                         
  14   7   2         21.02         24.26         4.19 o                         
  15   7   2        191.87        178.05        10.69 o                         
 -15   8   2        229.65        217.15        14.53 o                         
 -14   8   2        427.40        461.16        14.75 o                         
 -13   8   2        546.19        542.76        14.91 o                         
 -12   8   2       2800.05       2789.92        80.17 o                         
 -11   8   2          0.04          3.58         4.80 o                         
 -10   8   2       1002.23       1015.70        24.93 o                         
  -9   8   2        134.88        121.37        10.13 o                         
  -8   8   2         22.07         17.96         5.76 o                         
  -7   8   2         35.83         34.23         6.09 o                         
  -6   8   2        567.61        661.47        30.31 o                         
  -5   8   2        152.31        138.74        10.64 o                         
  -4   8   2        359.31        376.19        12.34 o                         
  -3   8   2         76.79         81.45         5.79 o                         
  -2   8   2       3182.24       3011.47        52.84 o                         
  -1   8   2          0.27          3.47         4.43 o                         
   0   8   2        233.26        206.42         7.48 o                         
   1   8   2          0.30          0.93         3.62 o                         
   2   8   2       1415.46       1526.47        28.76 o                         
   3   8   2        124.97        126.80         5.97 o                         
   4   8   2        494.11        478.32        11.96 o                         
   5   8   2        357.28        346.92        12.39 o                         
   6   8   2       2969.80       3120.84        70.21 o                         
   7   8   2        941.51        910.62        28.31 o                         
   8   8   2       1419.39       1455.37        35.38 o                         
   9   8   2        362.30        349.28        12.09 o                         
  10   8   2       1439.47       1563.35        53.04 o                         
  11   8   2         13.44         24.35         6.32 o                         
  12   8   2        229.87        253.34        12.68 o                         
  13   8   2          3.88          9.09         4.27 o                         
  14   8   2        572.06        545.00       101.89 o                         
 -14   9   2         95.75         81.48         6.45 o                         
 -13   9   2       2710.75       2522.91        95.65 o                         
 -12   9   2         57.62         52.47         4.98 o                         
 -11   9   2       3032.53       3293.58        83.95 o                         
 -10   9   2          0.69         -1.00         4.19 o                         
  -9   9   2        376.10        382.79        14.93 o                         
  -8   9   2          3.35         14.80         4.73 o                         
  -7   9   2       2187.24       2166.06        94.88 o                         
  -6   9   2          5.54          1.84         4.94 o                         
  -5   9   2       7144.14       7284.04       157.65 o                         
  -4   9   2         30.59         27.27         4.41 o                         
  -3   9   2       1788.11       1874.51        44.22 o                         
  -2   9   2        127.17        125.70         7.87 o                         
  -1   9   2        273.53        278.52        12.47 o                         
   0   9   2        412.26        420.55        16.51 o                         
   1   9   2       3503.36       3686.00        82.04 o                         
   2   9   2         26.31         34.29         4.79 o                         
   3   9   2       2731.11       2888.84        53.94 o                         
   4   9   2          1.09          6.83         4.29 o                         
   5   9   2       2584.71       2640.48        53.75 o                         
   6   9   2         38.07         28.99         4.75 o                         
   7   9   2        301.36        326.01         9.69 o                         
   8   9   2        100.61        104.88         8.45 o                         
   9   9   2       1830.68       1938.56        45.09 o                         
  10   9   2        160.56        152.80         6.36 o                         
  11   9   2       1629.35       1592.00        55.63 o                         
  12   9   2         17.25         13.75         3.59 o                         
  13   9   2        631.87        688.26        31.43 o                         
 -12  10   2       2883.99       2847.65        86.36 o                         
 -11  10   2        455.29        439.89        16.05 o                         
 -10  10   2       1404.09       1487.51        47.51 o                         
  -9  10   2         78.13         67.99         5.06 o                         
  -8  10   2        139.77        120.80         7.81 o                         
  -7  10   2         31.53         28.08         4.98 o                         
  -6  10   2       1234.33       1275.28        34.84 o                         
  -5  10   2         91.12         89.11         6.39 o                         
  -4  10   2        255.30        281.35        12.64 o                         
  -3  10   2          1.28          1.49         4.84 o                         
  -2  10   2         45.98         37.27         5.44 o                         
  -1  10   2        103.03         96.79         9.72 o                         
   0  10   2        464.81        567.96        23.08 o                         
   1  10   2         14.10         12.34         4.97 o                         
   2  10   2       1379.12       1487.37        32.01 o                         
   3  10   2        436.01        447.73        13.70 o                         
   4  10   2        152.22        159.67         8.50 o                         
   5  10   2         21.44         23.84         4.40 o                         
   6  10   2         59.00         66.79         5.13 o                         
   7  10   2         89.72         88.86         5.42 o                         
   8  10   2       1462.40       1454.19        34.53 o                         
   9  10   2         56.20         45.55         5.67 o                         
  10  10   2       1767.42       1760.92        48.95 o                         
  11  10   2         60.50         55.03         6.71 o                         
 -10  11   2        239.47        222.34        13.07 o                         
  -9  11   2        889.76        870.06        29.50 o                         
  -8  11   2        182.78        191.56        14.21 o                         
  -7  11   2        252.20        258.87        10.33 o                         
  -6  11   2         44.30         44.64         6.13 o                         
  -5  11   2        249.36        204.96         9.79 o                         
  -4  11   2         87.32         85.98         7.15 o                         
  -3  11   2        245.49        248.75        14.50 o                         
  -2  11   2         20.01         17.51         4.53 o                         
  -1  11   2        675.83        730.71        28.57 o                         
   0  11   2        192.33        211.56        11.99 o                         
   1  11   2         92.62         89.74        19.99 o                         
   2  11   2        223.78        240.94        10.18 o                         
   3  11   2         81.45         77.78         5.62 o                         
   4  11   2        358.64        359.58        13.67 o                         
   5  11   2        975.35        876.64        19.62 o                         
   6  11   2        325.52        297.27         9.83 o                         
   7  11   2        960.71        917.10        34.41 o                         
   8  11   2        204.54        206.31         8.27 o                         
   9  11   2        102.65        100.19         5.98 o                         
  -6  12   2       1632.89       1503.76        48.18 o                         
  -5  12   2        100.01         86.44         7.31 o                         
  -4  12   2       1040.52       1003.04        34.10 o                         
  -3  12   2         43.90         36.83         4.91 o                         
  -2  12   2       1531.80       1664.00        53.05 o                         
  -1  12   2        223.13        232.86        11.12 o                         
   0  12   2         18.66         22.86         5.43 o                         
   1  12   2        356.20        387.57        21.03 o                         
   2  12   2        164.54        179.60         9.51 o                         
   3  12   2        145.15        149.51         8.46 o                         
   4  12   2        330.65        311.35        10.73 o                         
   5  12   2        455.94        431.17        14.24 o                         
   6  12   2        134.71        112.77         9.14 o                         
 -19   1   3        846.56        853.29        22.93 o                         
 -18   1   3          7.43         10.01         3.91 o                         
 -17   1   3        947.18        892.33        22.29 o                         
 -16   1   3        277.21        311.34         8.63 o                         
 -15   1   3       2044.66       2108.95        39.54 o                         
 -14   1   3        183.51        169.94         7.89 o                         
 -13   1   3        496.05        506.38        14.00 o                         
 -12   1   3        300.23        293.43        11.99 o                         
 -11   1   3        346.19        409.93         9.61 o                         
 -10   1   3        264.82        291.36         8.90 o                         
  -9   1   3       1961.43       2022.68        34.85 o                         
  -8   1   3        282.88        275.48         8.19 o                         
  -7   1   3        660.69        601.64        12.66 o                         
  -6   1   3          0.70          3.34         2.94 o                         
  -5   1   3       3287.88       2830.43        38.78 o                         
  -4   1   3        109.93        144.04         4.03 o                         
  -3   1   3       2343.66       2066.83        26.86 o                         
  -2   1   3        123.78        117.39         3.12 o                         
  -1   1   3       3377.86       3046.22        41.13 o                         
   0   1   3          2.41          8.24         1.88 o                         
   1   1   3      45709.91      45716.46       494.26 o                         
   2   1   3        296.11        283.38         5.23 o                         
   3   1   3       1033.78       1028.42        15.31 o                         
   4   1   3       1385.38       1382.81        25.42 o                         
   5   1   3       5454.26       5064.16        91.00 o                         
   6   1   3       1953.56       1964.50        39.07 o                         
   7   1   3       6739.82       6878.30       135.74 o                         
   8   1   3        566.07        573.10        22.40 o                         
   9   1   3       6324.18       6865.46       210.11 o                         
  10   1   3        204.10        157.83         8.39 o                         
  11   1   3       2290.84       2157.03        41.07 o                         
  12   1   3       1202.46       1207.64        28.72 o                         
  13   1   3        466.84        461.74        36.28 o                         
  14   1   3        134.42        131.61         7.36 o                         
  15   1   3        683.38        667.45        14.49 o                         
  16   1   3       1389.31       1380.77        25.24 o                         
  17   1   3        418.61        419.71         9.94 o                         
 -19   2   3          1.11          1.78         2.73 o                         
 -18   2   3         20.04         19.86         3.99 o                         
 -17   2   3         26.50         27.37         4.26 o                         
 -16   2   3       1264.52       1352.64        27.11 o                         
 -15   2   3        125.44        121.18         6.17 o                         
 -14   2   3       3387.32       3304.36        61.01 o                         
 -13   2   3         87.62         78.98         5.07 o                         
 -12   2   3       3167.69       3067.27        49.91 o                         
 -11   2   3       1305.28       1236.57        30.02 o                         
 -10   2   3        182.23        180.91         7.17 o                         
  -9   2   3         75.61         72.09         5.26 o                         
  -8   2   3       2990.54       3015.79        54.31 o                         
  -7   2   3        220.44        225.40         6.84 o                         
  -6   2   3       1879.32       2066.52        29.71 o                         
  -5   2   3        482.68        515.56         9.10 o                         
  -4   2   3       7702.69       7341.63        91.81 o                         
  -3   2   3        619.37        589.65        10.41 o                         
  -2   2   3      13072.92      12625.15       142.58 o                         
  -1   2   3        447.95        452.96         6.26 o                         
   0   2   3      91295.25      91873.74      1295.17 o                         
   1   2   3         96.51        104.01         3.22 o                         
   2   2   3       2001.31       2255.02        30.47 o                         
   3   2   3          0.49          0.07         2.21 o                         
   4   2   3       5082.18       5055.26        78.11 o                         
   5   2   3        746.12        781.13        16.41 o                         
   6   2   3      17367.72      16976.23       294.70 o                         
   7   2   3        403.33        430.07        12.93 o                         
   8   2   3       1560.49       1362.68        37.85 o                         
   9   2   3         14.73         20.09         3.31 o                         
  10   2   3       2110.04       2092.93        30.70 o                         
  11   2   3        745.84        728.24        12.72 o                         
  12   2   3        265.44        292.01         8.63 o                         
  13   2   3         79.32         85.60         4.29 o                         
  14   2   3          7.04          6.61         3.77 o                         
  15   2   3       1334.63       1331.41        20.71 o                         
  16   2   3        291.47        278.49         6.50 o                         
  17   2   3        153.29        136.74         5.70 o                         
 -18   3   3          5.86         -1.65         3.08 o                         
 -17   3   3         92.36         76.99         6.21 o                         
 -16   3   3          0.11          2.88         4.18 o                         
 -15   3   3       1344.84       1362.21        30.52 o                         
 -14   3   3        217.72        227.70         9.09 o                         
 -13   3   3        281.65        290.51        10.22 o                         
 -12   3   3        229.37        217.61         7.36 o                         
 -11   3   3       1055.35        946.55        23.21 o                         
 -10   3   3        842.32        860.59        14.65 o                         
  -9   3   3        234.37        241.16         8.24 o                         
  -8   3   3        287.83        310.45        14.82 o                         
  -7   3   3       2998.66       3044.00        70.94 o                         
  -6   3   3          1.63          7.27         5.07 o                         
  -5   3   3       1051.68       1085.28        28.49 o                         
  -4   3   3         22.55         26.28         3.84 o                         
  -3   3   3       2455.26       2239.32        36.11 o                         
  -2   3   3       1159.00       1174.20        18.07 o                         
  -1   3   3        444.28        421.77        10.36 o                         
   0   3   3       1023.95       1041.84        21.41 o                         
   1   3   3         16.04         57.96         4.12 o                         
   2   3   3        250.75        248.65        10.20 o                         
   3   3   3          2.57         16.34         3.72 o                         
   4   3   3          1.40          0.97         6.82 o                         
   5   3   3       5591.01       5928.04       151.49 o                         
   6   3   3         37.72         43.00         7.01 o                         
   7   3   3       1859.21       1921.73        56.60 o                         
   8   3   3        133.86        136.76        11.55 o                         
   9   3   3       2966.79       2894.76        37.39 o                         
  10   3   3        831.95        819.58        17.65 o                         
  11   3   3         53.90         69.28         3.80 o                         
  12   3   3        819.38        845.72        14.67 o                         
  13   3   3        386.26        397.83         8.60 o                         
  14   3   3        809.75        807.77        14.72 o                         
  15   3   3        609.78        594.25        12.25 o                         
  16   3   3        391.46        381.59        11.41 o                         
  17   3   3        794.93        718.95        18.17 o                         
 -18   4   3         21.78         21.52         3.47 o                         
 -17   4   3          0.89          1.17         4.82 o                         
 -16   4   3        119.23        108.04         6.91 o                         
 -15   4   3          0.76          5.88         4.57 o                         
 -14   4   3       1185.61       1223.23        25.77 o                         
 -13   4   3         13.45          8.21         5.96 o                         
 -12   4   3       2739.63       2683.25        42.72 o                         
 -11   4   3        162.75        165.50         7.07 o                         
 -10   4   3       4428.15       4288.51        60.76 o                         
  -9   4   3        226.60        240.15         7.10 o                         
  -8   4   3       3148.20       3303.71        54.26 o                         
  -7   4   3         11.48         22.01         5.79 o                         
  -6   4   3        707.81        501.39        17.27 o                         
  -5   4   3       1727.08       1901.64        41.58 o                         
  -4   4   3      33394.50      33672.38       578.34 o                         
  -3   4   3        560.91        587.17        15.40 o                         
  -2   4   3       6095.41       5902.55       115.38 o                         
  -1   4   3       1042.62       1056.12        24.51 o                         
   0   4   3        581.13        477.95        12.34 o                         
   1   4   3         55.62         49.54         4.67 o                         
   2   4   3       4216.89       4321.31        78.43 o                         
   3   4   3        238.80        237.25        11.48 o                         
   4   4   3        503.26        554.25        21.77 o                         
   5   4   3        272.27        270.40        18.60 o                         
   6   4   3       2340.99       2300.93       118.28 o                         
   7   4   3       1372.41       1213.15        43.47 o                         
   8   4   3       5768.76       5762.64        84.77 o                         
   9   4   3        634.59        619.30        11.42 o                         
  10   4   3      14649.23      14558.38       208.16 o                         
  11   4   3          3.13          8.50         3.82 o                         
  12   4   3         18.48         28.87         3.96 o                         
  13   4   3        902.51        899.33        17.27 o                         
  14   4   3       5374.83       5444.59        90.15 o                         
  15   4   3         85.47         71.77         4.30 o                         
  16   4   3       1925.64       1853.88        40.69 o                         
  17   4   3        702.62        669.12        18.40 o                         
 -17   5   3         18.61         14.97         3.68 o                         
 -16   5   3         59.81         68.14         4.59 o                         
 -15   5   3          6.80          5.10         4.37 o                         
 -14   5   3         18.37         17.26         6.07 o                         
 -13   5   3          6.27          7.28         7.23 o                         
 -12   5   3          0.06         -3.90         4.74 o                         
 -11   5   3       6538.21       6702.17       112.40 o                         
 -10   5   3        717.98        732.09        19.45 o                         
  -9   5   3       5428.95       5536.45        74.88 o                         
  -8   5   3          0.77          5.05         3.30 o                         
  -7   5   3        128.32        141.57         7.68 o                         
  -6   5   3        750.01        721.31        26.52 o                         
  -5   5   3       7896.25       6955.51       153.46 o                         
  -4   5   3        770.11        796.83        20.86 o                         
  -3   5   3      15995.49      15900.04       303.09 o                         
  -2   5   3         45.46         44.82         5.31 o                         
  -1   5   3         69.42        103.85         7.55 o                         
   0   5   3          4.46          5.61         4.15 o                         
   1   5   3        268.62        192.48        13.09 o                         
   2   5   3       1177.65       1195.11        35.48 o                         
   3   5   3       1700.65       1728.67        63.26 o                         
   4   5   3       1146.42       1125.71        46.10 o                         
   5   5   3        456.08        403.88        33.06 o                         
   6   5   3       2997.53       2703.83       199.83 o                         
   7   5   3       1042.55       1092.42        19.65 o                         
   8   5   3       2339.41       2287.73        39.23 o                         
   9   5   3       3721.51       3791.19        61.46 o                         
  10   5   3         34.75         31.80         3.88 o                         
  11   5   3       6071.37       6125.05        89.45 o                         
  12   5   3        170.88        171.79         7.11 o                         
  13   5   3       3607.40       3704.25        58.65 o                         
  14   5   3         14.01         18.10         3.51 o                         
  15   5   3       2337.22       2391.53        40.96 o                         
  16   5   3        670.86        649.26        12.76 o                         
 -17   6   3          6.41         -1.12         6.03 o                         
 -16   6   3        386.28        381.00        12.22 o                         
 -15   6   3         20.87         23.19         5.91 o                         
 -14   6   3         61.96         75.62         5.87 o                         
 -13   6   3        360.02        338.58        11.98 o                         
 -12   6   3        248.62        272.24         9.54 o                         
 -11   6   3         15.84         13.75         6.35 o                         
 -10   6   3       1184.06       1329.00        28.54 o                         
  -9   6   3         68.49         86.36         5.66 o                         
  -8   6   3       1332.28       1241.98        23.33 o                         
  -7   6   3         53.24         51.08         4.27 o                         
  -6   6   3       2598.96       2730.02        39.90 o                         
  -5   6   3        107.06         91.69         7.42 o                         
  -4   6   3       3281.85       3075.34        73.32 o                         
  -3   6   3        135.33        108.08         7.42 o                         
  -2   6   3         46.15         33.60         5.19 o                         
  -1   6   3        101.32        112.06         8.68 o                         
   0   6   3       5042.10       5292.73       118.58 o                         
   1   6   3         22.48         22.98         5.42 o                         
   2   6   3       1341.43       1494.67        38.33 o                         
   3   6   3         46.34         44.70         7.15 o                         
   4   6   3          2.24          5.86         5.38 o                         
   5   6   3       1511.67       1448.92        35.23 o                         
   6   6   3       1688.91       1655.01        45.36 o                         
   7   6   3        310.02        309.17        12.47 o                         
   8   6   3       2924.22       3021.34        60.70 o                         
   9   6   3         22.38         17.97         4.06 o                         
  10   6   3          4.44          8.30         4.01 o                         
  11   6   3        181.41        182.31         7.72 o                         
  12   6   3          0.06          4.04         3.79 o                         
  13   6   3         95.80         86.15         5.28 o                         
  14   6   3          6.63          3.73         3.55 o                         
  15   6   3        753.24        744.58        18.42 o                         
 -16   7   3        664.39        621.73        40.45 o                         
 -15   7   3        395.69        427.01        16.30 o                         
 -14   7   3          0.49          4.03         4.40 o                         
 -13   7   3        740.29        804.66        40.08 o                         
 -12   7   3        160.29        153.91        10.60 o                         
 -11   7   3          2.15          5.02         5.24 o                         
 -10   7   3        104.17         83.96         8.13 o                         
  -9   7   3        630.79        630.37        19.28 o                         
  -8   7   3       1553.54       1530.18        48.66 o                         
  -7   7   3          1.14          1.52         4.46 o                         
  -6   7   3         35.00         25.53         4.99 o                         
  -5   7   3       1994.80       2048.31        37.67 o                         
  -4   7   3        217.68        191.18         8.94 o                         
  -3   7   3       1400.18       1499.74        28.18 o                         
  -2   7   3          6.38          3.79         3.67 o                         
  -1   7   3      13288.52      13540.87       191.38 o                         
   0   7   3        357.46        333.34         8.33 o                         
   1   7   3       4484.55       4724.50        78.75 o                         
   2   7   3        102.08         89.03         5.87 o                         
   3   7   3        277.39        289.60        11.16 o                         
   4   7   3        143.56        133.00         7.15 o                         
   5   7   3       6730.99       6859.81       149.28 o                         
   6   7   3        216.99        191.81         9.58 o                         
   7   7   3       2175.90       2070.97        64.58 o                         
   8   7   3        314.94        318.18        13.37 o                         
   9   7   3          0.12         -3.97         5.92 o                         
  10   7   3        349.21        367.64        14.13 o                         
  11   7   3         17.29         15.31         3.84 o                         
  12   7   3        194.26        187.61         8.35 o                         
  13   7   3         20.23         34.45         3.90 o                         
  14   7   3       1048.17       1046.14        27.12 o                         
  15   7   3         44.87         33.85         4.83 o                         
 -15   8   3         52.99         46.98         4.39 o                         
 -14   8   3        670.35        670.01        19.92 o                         
 -13   8   3          4.10         11.04         3.88 o                         
 -12   8   3          0.83         10.29         5.14 o                         
 -11   8   3        280.28        286.60        12.33 o                         
 -10   8   3       2650.08       2665.47        68.59 o                         
  -9   8   3        761.14        831.17        23.24 o                         
  -8   8   3        164.08        192.69        10.83 o                         
  -7   8   3        904.87        939.68        25.24 o                         
  -6   8   3       7462.32       7120.77       177.67 o                         
  -5   8   3        325.03        280.72        10.49 o                         
  -4   8   3       2284.81       2372.78        54.33 o                         
  -3   8   3         44.99         52.41         5.29 o                         
  -2   8   3         82.90         90.60         6.34 o                         
  -1   8   3          3.30          2.93         3.51 o                         
   0   8   3       7098.26       7083.61       109.65 o                         
   1   8   3        645.06        631.82        14.98 o                         
   2   8   3        780.53        740.36        17.63 o                         
   3   8   3        781.57        765.63        19.32 o                         
   4   8   3       2249.42       2188.29        47.47 o                         
   5   8   3         60.08         61.94         6.37 o                         
   6   8   3        948.20        935.29        31.33 o                         
   7   8   3         18.95         31.35         7.97 o                         
   8   8   3        420.73        397.87        15.71 o                         
   9   8   3         48.76         67.01         8.04 o                         
  10   8   3        392.57        387.48        20.37 o                         
  11   8   3          1.84          0.87         5.22 o                         
  12   8   3         36.66         35.78         5.93 o                         
  13   8   3        635.02        657.71        23.39 o                         
 -14   9   3         39.52         34.44         4.69 o                         
 -13   9   3         46.03         53.80         3.88 o                         
 -12   9   3         20.98         15.48         3.58 o                         
 -11   9   3         35.36         27.26         4.74 o                         
 -10   9   3        594.51        566.16        18.61 o                         
  -9   9   3         23.44         10.78         8.02 o                         
  -8   9   3        666.66        705.86        28.53 o                         
  -7   9   3         34.21         33.38         6.82 o                         
  -6   9   3       1038.80        973.98        29.64 o                         
  -5   9   3       3781.27       3840.12        85.29 o                         
  -4   9   3         10.45          7.26         4.81 o                         
  -3   9   3        865.10        882.79        23.26 o                         
  -2   9   3         66.04         84.22         7.72 o                         
  -1   9   3        557.71        529.69        18.58 o                         
   0   9   3        122.08        138.73        13.93 o                         
   1   9   3         93.70         88.87         6.64 o                         
   2   9   3       1490.87       1473.43        32.57 o                         
   3   9   3       1094.18       1025.81        26.94 o                         
   4   9   3        742.13        763.18        21.34 o                         
   5   9   3         10.52          9.48         5.82 o                         
   6   9   3         74.89         57.30         8.70 o                         
   7   9   3        333.61        303.02        10.20 o                         
   8   9   3          6.10          6.18         4.98 o                         
   9   9   3         27.10         14.53         4.96 o                         
  10   9   3          7.21         14.25         6.71 o                         
  11   9   3        219.76        238.31         9.30 o                         
  12   9   3        184.89        171.91         7.05 o                         
 -12  10   3       1133.77       1093.76        48.01 o                         
 -11  10   3         63.43         54.36         4.98 o                         
 -10  10   3        310.19        299.05        12.50 o                         
  -9  10   3        303.48        290.35        12.31 o                         
  -8  10   3        777.61        771.01        23.41 o                         
  -7  10   3        110.25        115.20         7.90 o                         
  -6  10   3        409.89        374.17        12.31 o                         
  -5  10   3         41.19         40.75         5.29 o                         
  -4  10   3        493.84        491.31        16.48 o                         
  -3  10   3        106.35        104.31         6.77 o                         
  -2  10   3          7.77         11.58         5.67 o                         
  -1  10   3        308.03        326.69        14.49 o                         
   0  10   3       1167.63       1312.62        38.33 o                         
   1  10   3        543.14        530.34        16.84 o                         
   2  10   3         47.90         51.77         6.08 o                         
   3  10   3        202.16        212.53         9.21 o                         
   4  10   3       3489.32       3643.95        80.86 o                         
   5  10   3         39.04         45.45         5.27 o                         
   6  10   3       3558.95       3620.23        79.98 o                         
   7  10   3         82.81         92.60         7.01 o                         
   8  10   3         50.95         45.40         5.14 o                         
   9  10   3        228.51        245.17        13.76 o                         
  10  10   3        395.91        374.37        12.61 o                         
 -10  11   3          9.15          7.75         2.71 o                         
  -9  11   3       1432.40       1468.77        68.13 o                         
  -8  11   3          9.23         10.16         4.12 o                         
  -7  11   3        214.21        241.47         9.79 o                         
  -6  11   3          0.51         -1.14         6.56 o                         
  -5  11   3        716.58        731.40        22.25 o                         
  -4  11   3         12.23         14.92         4.34 o                         
  -3  11   3          6.87          6.70         4.18 o                         
  -2  11   3        100.49        110.00        10.80 o                         
  -1  11   3       5033.48       5310.07       162.36 o                         
   0  11   3        384.07        397.28        21.21 o                         
   1  11   3        211.52        246.87        13.18 o                         
   2  11   3         40.20         48.05         8.56 o                         
   3  11   3       2029.81       2134.62        48.36 o                         
   4  11   3         73.41         66.59         5.16 o                         
   5  11   3       1218.65       1277.37        30.07 o                         
   6  11   3          6.30          8.04         3.65 o                         
   7  11   3        781.57        755.84        21.66 o                         
   8  11   3        233.48        230.79         8.49 o                         
  -7  12   3         46.35         39.14         6.73 o                         
  -6  12   3        150.45        161.90         8.89 o                         
  -5  12   3        218.04        204.58        10.41 o                         
  -4  12   3        287.32        309.95        13.65 o                         
  -3  12   3          8.28          9.50         4.09 o                         
  -2  12   3       1672.49       1692.25        53.89 o                         
  -1  12   3        308.89        302.90        13.05 o                         
   0  12   3         61.64         60.19         6.28 o                         
   1  12   3          6.03          7.25         4.59 o                         
   2  12   3         57.65         58.04         6.85 o                         
   3  12   3         24.59         25.72         4.82 o                         
   4  12   3          8.46         10.43         4.19 o                         
   5  12   3          0.35          6.13        10.39 o                         
 -19   0   4        315.22        314.08        10.05 o                         
 -18   0   4        793.76        842.86        23.74 o                         
 -17   0   4          8.38          6.35         4.82 o                         
 -16   0   4        899.05        881.53        26.09 o                         
 -15   0   4        319.31        323.09        12.76 o                         
 -14   0   4        735.14        727.18        39.39 o                         
 -13   0   4         71.98         55.43        13.98 o                         
 -12   0   4         74.62         78.77         7.98 o                         
 -11   0   4        468.34        487.63        17.40 o                         
 -10   0   4       2940.55       2565.35        75.87 o                         
  -9   0   4          0.13          3.17         6.26 o                         
  -8   0   4        934.72       1070.15        28.44 o                         
  -7   0   4       1769.64       1824.75        46.05 o                         
  -6   0   4       8703.06       8044.89       156.77 o                         
  -5   0   4        691.52        724.60        20.61 o                         
  -4   0   4      29096.84      27109.51       516.37 o                         
  -3   0   4         86.67        112.16         3.87 o                         
  -2   0   4      82396.21      81246.67      1415.42 o                         
  -1   0   4         15.14         18.81         2.82 o                         
   0   0   4      34772.04      48742.62       868.63 o                         
   1   0   4        756.09        805.91        15.67 o                         
   2   0   4       4864.64       4200.06        69.19 o                         
   3   0   4        336.93        387.42        10.44 o                         
   4   0   4      29237.24      29522.53       605.64 o                         
   5   0   4        192.03        196.40        13.44 o                         
   6   0   4       9800.34      10120.13       297.52 o                         
   7   0   4        143.82        179.87        10.97 o                         
   8   0   4       3549.45       3885.16        91.13 o                         
   9   0   4         45.05         45.78         8.42 o                         
  10   0   4        351.51        410.70        17.19 o                         
  11   0   4        829.12        810.87        40.93 o                         
  12   0   4       4269.01       3920.41       129.55 o                         
  13   0   4       2623.79       2691.90        75.41 o                         
  14   0   4       1162.12       1187.34        31.48 o                         
  15   0   4       1788.37       1793.20        51.87 o                         
  16   0   4       2086.85       2149.71        68.35 o                         
  17   0   4        242.46        253.75        11.25 o                         
 -19   1   4         29.45         50.07         3.59 o                         
 -18   1   4        101.00        105.30         6.14 o                         
 -17   1   4       1140.91       1138.91        22.34 o                         
 -16   1   4          0.02          3.61         3.43 o                         
 -15   1   4        259.15        304.57        10.67 o                         
 -14   1   4         42.08         41.16         5.01 o                         
 -13   1   4       1156.49       1023.13        27.24 o                         
 -12   1   4          3.79          3.56         4.40 o                         
 -11   1   4       5835.73       5662.97        88.50 o                         
 -10   1   4        218.36        213.37         8.84 o                         
  -9   1   4       2231.70       2192.46        39.40 o                         
  -8   1   4        220.90        219.89        11.80 o                         
  -7   1   4         44.54         61.21         5.44 o                         
  -6   1   4        728.63        722.05        13.44 o                         
  -5   1   4      22137.02      21678.33       276.97 o                         
  -4   1   4        338.19        325.57         6.79 o                         
  -3   1   4      46761.99      44566.23       521.34 o                         
  -2   1   4        238.05        221.99         4.14 o                         
  -1   1   4        419.86        376.90         5.69 o                         
   0   1   4        244.67        238.26         4.89 o                         
   1   1   4      15152.14      15732.00       171.33 o                         
   2   1   4         45.88         73.65         4.70 o                         
   3   1   4      37593.79      39053.92       519.96 o                         
   4   1   4       1414.79       1524.75        25.57 o                         
   5   1   4      10583.43      11130.27       159.60 o                         
   6   1   4        657.97        641.87        15.21 o                         
   7   1   4          1.29          5.47         3.98 o                         
   8   1   4        580.67        566.62        16.06 o                         
   9   1   4         28.65         19.66         3.97 o                         
  10   1   4         95.69        115.65         7.45 o                         
  11   1   4        174.08        148.16         7.58 o                         
  12   1   4        660.97        665.64        15.96 o                         
  13   1   4          6.63         18.34         4.79 o                         
  14   1   4        994.11       1051.46        20.83 o                         
  15   1   4       1804.90       1869.70        33.42 o                         
  16   1   4        235.52        228.25         6.68 o                         
  17   1   4       1970.45       1903.18        38.29 o                         
 -19   2   4         39.27         47.92         3.64 o                         
 -18   2   4         73.89         77.27         4.64 o                         
 -17   2   4        164.51        185.59         8.57 o                         
 -16   2   4        150.84        168.04         6.62 o                         
 -15   2   4          9.42          9.52         4.05 o                         
 -14   2   4      12951.54      12951.54       225.02 o                         
 -13   2   4        379.94        406.74        10.37 o                         
 -12   2   4       1154.42       1104.63        30.52 o                         
 -11   2   4         15.45         17.92         4.23 o                         
 -10   2   4       2583.30       2572.02        55.10 o                         
  -9   2   4        946.45        913.68        18.68 o                         
  -8   2   4        271.34        342.45        11.20 o                         
  -7   2   4       2068.96       2015.62        29.85 o                         
  -6   2   4       1793.47       1598.63        23.22 o                         
  -5   2   4         30.24         21.34         3.20 o                         
  -4   2   4       3128.34       3144.37        42.61 o                         
  -3   2   4        182.64        148.18         4.13 o                         
  -2   2   4         52.06         65.03         2.76 o                         
  -1   2   4         54.88         42.14         2.63 o                         
   0   2   4       2245.36       2204.54        31.73 o                         
   1   2   4        348.65        398.78         7.24 o                         
   2   2   4      12711.78      13928.04       178.38 o                         
   3   2   4       1983.11       2044.52        31.78 o                         
   4   2   4          3.97         16.01         4.95 o                         
   5   2   4       2680.11       2760.75        45.47 o                         
   6   2   4       3201.93       3120.07        51.67 o                         
   7   2   4       2921.73       2950.75        52.32 o                         
   8   2   4       4184.84       4024.94        83.79 o                         
   9   2   4        288.45        280.92         6.48 o                         
  10   2   4       1903.66       1990.18        29.12 o                         
  11   2   4         35.28         33.75         3.42 o                         
  12   2   4       5508.30       5688.62        83.47 o                         
  13   2   4        138.23        141.83         7.07 o                         
  14   2   4       1687.74       1688.14        27.02 o                         
  15   2   4          2.45          6.49         4.18 o                         
  16   2   4          3.05          4.31         4.98 o                         
  17   2   4        178.36        166.99         5.28 o                         
 -18   3   4         38.58         48.79         5.77 o                         
 -17   3   4        524.86        562.52        12.72 o                         
 -16   3   4        262.10        264.58         9.19 o                         
 -15   3   4       1053.96       1088.01        25.11 o                         
 -14   3   4        215.58        231.16        10.41 o                         
 -13   3   4      10412.12      11306.69       214.64 o                         
 -12   3   4         67.54         75.95         4.88 o                         
 -11   3   4         99.82        106.96         6.30 o                         
 -10   3   4         24.08         21.05         3.62 o                         
  -9   3   4        720.93        754.17        16.17 o                         
  -8   3   4       1107.77       1103.06        31.19 o                         
  -7   3   4        776.64        563.53        18.85 o                         
  -6   3   4        314.94        363.23        16.83 o                         
  -5   3   4        904.64       1020.64        24.23 o                         
  -4   3   4        282.83        304.70         7.79 o                         
  -3   3   4        377.13        570.64        11.77 o                         
  -2   3   4          1.48          0.25         2.87 o                         
  -1   3   4        860.25        866.31        16.26 o                         
   0   3   4        394.64        428.71        11.20 o                         
   1   3   4        182.35        113.14         5.24 o                         
   2   3   4        849.06        832.05        18.40 o                         
   3   3   4         62.19         25.63         3.94 o                         
   4   3   4         21.91          7.67        10.23 o                         
   5   3   4         39.60          6.96         6.63 o                         
   6   3   4        870.10        933.83        33.12 o                         
   7   3   4      12044.44      11488.78       464.65 o                         
   8   3   4         31.80         34.17         3.03 o                         
   9   3   4       1964.35       1979.09        30.18 o                         
  10   3   4        767.02        769.38        13.01 o                         
  11   3   4       6208.11       6354.38        87.93 o                         
  12   3   4         19.86         21.65         3.50 o                         
  13   3   4       4711.45       4762.16        70.53 o                         
  14   3   4        233.77        245.99         6.64 o                         
  15   3   4        167.66        179.88         5.28 o                         
  16   3   4        163.39        165.19         5.00 o                         
 -18   4   4        924.81        922.17        22.01 o                         
 -17   4   4         80.60         77.39         5.45 o                         
 -16   4   4          9.20         16.73         4.75 o                         
 -15   4   4        283.09        310.63        11.96 o                         
 -14   4   4        867.52        827.42        18.86 o                         
 -13   4   4          4.88          1.61         4.42 o                         
 -12   4   4       2385.27       2542.71        80.56 o                         
 -11   4   4          8.89          9.28         4.26 o                         
 -10   4   4         31.05         25.13         4.22 o                         
  -9   4   4         25.60         26.72         3.81 o                         
  -8   4   4       7290.35       7536.86       149.35 o                         
  -7   4   4         70.21         70.58         7.46 o                         
  -6   4   4       2036.15       2033.41        50.60 o                         
  -5   4   4        343.35        349.62        10.80 o                         
  -4   4   4       1938.87       1949.36        38.43 o                         
  -3   4   4        116.13        118.89         5.87 o                         
  -2   4   4       7033.35       7322.94       141.96 o                         
  -1   4   4         28.76         19.89         3.96 o                         
   0   4   4       1583.61       1485.97        30.28 o                         
   1   4   4        231.85        225.38        11.60 o                         
   2   4   4        839.41        884.48        18.80 o                         
   3   4   4          6.39          1.77         4.40 o                         
   4   4   4       1105.83       1183.22        47.09 o                         
   5   4   4        192.54        222.58        17.82 o                         
   6   4   4       2149.17       2028.96        59.40 o                         
   7   4   4        373.65        348.43         8.45 o                         
   8   4   4       2360.91       2308.33        38.65 o                         
   9   4   4        599.83        601.04        10.15 o                         
  10   4   4         53.45         56.20         3.64 o                         
  11   4   4       1598.07       1641.88        25.25 o                         
  12   4   4         44.08         44.35         3.58 o                         
  13   4   4         37.49         42.46         3.66 o                         
  14   4   4        281.07        282.72         6.92 o                         
  15   4   4        524.89        539.12        11.87 o                         
  16   4   4        823.52        810.96        18.84 o                         
 -17   5   4         79.39         86.04         9.05 o                         
 -16   5   4         62.10         60.92         7.07 o                         
 -15   5   4        694.91        663.35        19.77 o                         
 -14   5   4          8.83         13.93         6.81 o                         
 -13   5   4       1889.20       1751.88        43.82 o                         
 -12   5   4        535.01        517.10        18.02 o                         
 -11   5   4          0.54         14.11         4.61 o                         
 -10   5   4       1611.63       1619.54        35.56 o                         
  -9   5   4        500.82        462.58        10.05 o                         
  -8   5   4          9.02         13.09         3.66 o                         
  -7   5   4        194.47        176.41         8.40 o                         
  -6   5   4         51.89         55.04         6.08 o                         
  -5   5   4         33.80         40.05         6.39 o                         
  -4   5   4        100.56         98.23         9.81 o                         
  -3   5   4         67.32         57.43         9.27 o                         
  -2   5   4        379.44        347.83        12.03 o                         
  -1   5   4         85.85        120.25         9.84 o                         
   0   5   4         11.56         10.92         4.42 o                         
   1   5   4        588.05        675.69        18.52 o                         
   2   5   4         77.35         84.37         7.04 o                         
   3   5   4        320.30        292.40        15.90 o                         
   4   5   4          0.06         -1.41         5.29 o                         
   5   5   4         91.89         79.29        10.45 o                         
   6   5   4         90.91         96.34         5.45 o                         
   7   5   4       1298.33       1293.29        29.19 o                         
   8   5   4       1217.47       1249.21        22.32 o                         
   9   5   4        929.41        901.60        17.91 o                         
  10   5   4         59.60         68.28         4.92 o                         
  11   5   4        337.89        391.33        11.06 o                         
  12   5   4        136.33        148.58         5.74 o                         
  13   5   4        503.82        487.87        11.44 o                         
  14   5   4        166.16        172.07         5.93 o                         
  15   5   4        929.34        906.45        17.00 o                         
  16   5   4        348.44        330.31        12.83 o                         
 -17   6   4         13.28         10.99         5.99 o                         
 -16   6   4        162.13        131.55         8.90 o                         
 -15   6   4          2.07          8.82         5.44 o                         
 -14   6   4       2215.00       2179.07        51.65 o                         
 -13   6   4        159.87        168.40         8.08 o                         
 -12   6   4       1042.78       1165.01        27.20 o                         
 -11   6   4       1215.94       1250.72        29.73 o                         
 -10   6   4       2097.62       2249.20        43.91 o                         
  -9   6   4          2.43          0.40         4.64 o                         
  -8   6   4      11295.78      11664.67       202.17 o                         
  -7   6   4        236.16        231.13         9.07 o                         
  -6   6   4       2732.14       2779.94        46.72 o                         
  -5   6   4        121.65        136.28         8.94 o                         
  -4   6   4       2604.29       2564.53        46.28 o                         
  -3   6   4        294.43        284.03         9.52 o                         
  -2   6   4        419.68        465.62        13.64 o                         
  -1   6   4        410.30        364.82        14.19 o                         
   0   6   4        504.99        570.35        29.02 o                         
   1   6   4         24.33         28.48         5.78 o                         
   2   6   4        330.64        341.95        13.68 o                         
   3   6   4         51.32         54.17         6.35 o                         
   4   6   4        591.03        588.87        17.97 o                         
   5   6   4        120.03        106.87        14.18 o                         
   6   6   4       3346.16       3151.71        73.15 o                         
   7   6   4        124.98        124.45         7.72 o                         
   8   6   4       7362.27       7330.95       143.97 o                         
   9   6   4         11.84         14.32         4.19 o                         
  10   6   4        375.25        420.15        11.32 o                         
  11   6   4         12.43         29.65         5.08 o                         
  12   6   4       2857.26       2883.03        53.12 o                         
  13   6   4         48.65         45.46         4.76 o                         
  14   6   4       2172.99       2121.00        52.14 o                         
  15   6   4       1173.51       1120.71        31.41 o                         
 -16   7   4          1.38          6.13         6.36 o                         
 -15   7   4       1793.64       1871.31        43.09 o                         
 -14   7   4         22.48         20.88         4.29 o                         
 -13   7   4       2177.70       2295.85        61.06 o                         
 -12   7   4        134.47        113.53        10.56 o                         
 -11   7   4       1896.39       1924.64        65.86 o                         
 -10   7   4          7.02         17.51         7.70 o                         
  -9   7   4        965.51       1000.87        27.20 o                         
  -8   7   4        185.20        174.20         9.03 o                         
  -7   7   4       7684.05       7966.11       121.63 o                         
  -6   7   4        406.59        417.40        11.26 o                         
  -5   7   4         27.10         34.03         4.15 o                         
  -4   7   4        626.21        632.81        17.43 o                         
  -3   7   4          0.86          2.89         3.22 o                         
  -2   7   4        351.82        305.53         9.30 o                         
  -1   7   4        889.30        829.66        17.30 o                         
   0   7   4        122.90        106.23         4.94 o                         
   1   7   4       1098.25       1114.32        21.04 o                         
   2   7   4         86.02         72.89         6.98 o                         
   3   7   4        550.39        524.01        15.04 o                         
   4   7   4         31.30         38.93         6.98 o                         
   5   7   4        276.32        322.55        14.64 o                         
   6   7   4         82.00         75.83         9.63 o                         
   7   7   4       8791.30       8638.34       375.89 o                         
   8   7   4          2.96          7.55         4.94 o                         
   9   7   4       1216.88       1197.84        29.72 o                         
  10   7   4        125.33        135.56         7.14 o                         
  11   7   4        545.52        560.24        14.23 o                         
  12   7   4        117.88        109.05         7.12 o                         
  13   7   4       1291.65       1302.08        31.36 o                         
  14   7   4        537.54        519.63        18.52 o                         
 -15   8   4          5.25          2.34         6.11 o                         
 -14   8   4       1114.20       1112.33        26.16 o                         
 -13   8   4          6.06          1.64         4.36 o                         
 -12   8   4        405.45        443.84        15.71 o                         
 -11   8   4         24.24         18.44         5.53 o                         
 -10   8   4       1848.07       1708.59        47.41 o                         
  -9   8   4          5.93         10.16         6.54 o                         
  -8   8   4        128.52        129.12        10.00 o                         
  -7   8   4        692.40        676.92        17.42 o                         
  -6   8   4        720.30        704.95        19.57 o                         
  -5   8   4       1037.72       1021.89        24.27 o                         
  -4   8   4       1988.62       2024.48        39.15 o                         
  -3   8   4        219.16        212.54         8.22 o                         
  -2   8   4         39.82         48.16         4.05 o                         
  -1   8   4         19.31         17.45         3.65 o                         
   0   8   4        941.39        985.66        19.24 o                         
   1   8   4          0.46         -2.29         3.94 o                         
   2   8   4        403.83        451.52        12.54 o                         
   3   8   4        307.97        326.09        10.34 o                         
   4   8   4       4516.32       4539.84       116.72 o                         
   5   8   4        878.40        888.48        28.70 o                         
   6   8   4         13.17         13.38         6.95 o                         
   7   8   4        246.37        246.28        21.27 o                         
   8   8   4          6.53         20.85        12.04 o                         
   9   8   4        365.49        354.79        27.70 o                         
  10   8   4         59.49         56.44         7.33 o                         
  11   8   4        139.92        151.35        12.54 o                         
  12   8   4         45.19         48.69        12.11 o                         
  13   8   4        260.77        279.16        22.06 o                         
 -13   9   4        208.03        166.31         6.11 o                         
 -12   9   4          5.04          2.66         3.33 o                         
 -11   9   4         47.39         39.29         5.32 o                         
 -10   9   4          5.09          8.08         7.45 o                         
  -9   9   4       1598.46       1546.63        53.25 o                         
  -8   9   4          6.44          0.21         8.12 o                         
  -7   9   4        652.56        640.71        26.76 o                         
  -6   9   4         97.28         95.79         6.88 o                         
  -5   9   4       3180.19       3277.46        73.54 o                         
  -4   9   4         14.77         15.92         4.88 o                         
  -3   9   4      10765.48      11052.47       273.08 o                         
  -2   9   4        274.01        259.92        11.93 o                         
  -1   9   4        118.49        128.12         7.43 o                         
   0   9   4        123.36        114.39         6.67 o                         
   1   9   4        647.80        652.63        16.86 o                         
   2   9   4        316.89        346.46        12.42 o                         
   3   9   4        814.68        949.94        25.29 o                         
   4   9   4        339.85        351.13        12.48 o                         
   5   9   4       1711.95       1504.60        48.18 o                         
   6   9   4         59.00         64.75         7.12 o                         
   7   9   4        441.36        422.15        15.74 o                         
   8   9   4        109.36         94.96         6.73 o                         
   9   9   4         99.46         84.96         7.56 o                         
  10   9   4         14.80         20.98         5.50 o                         
  11   9   4        702.58        697.63        25.29 o                         
  12   9   4        197.75        134.80        10.08 o                         
 -12  10   4          0.06         -1.17         5.28 o                         
 -11  10   4          8.29          5.54         7.42 o                         
 -10  10   4        144.17        138.50        10.04 o                         
  -9  10   4        140.67        131.50         6.18 o                         
  -8  10   4        289.33        313.46        12.23 o                         
  -7  10   4        182.41        191.70         9.56 o                         
  -6  10   4        101.35        104.15         7.57 o                         
  -5  10   4         66.35         61.22         5.66 o                         
  -4  10   4       4293.10       4257.81       113.24 o                         
  -3  10   4         22.11         32.03         7.81 o                         
  -2  10   4       3177.50       3292.79        85.29 o                         
  -1  10   4        163.25        171.76        10.41 o                         
   0  10   4         63.35         77.09         7.52 o                         
   1  10   4        600.41        636.27        18.71 o                         
   2  10   4        341.40        312.41        11.33 o                         
   3  10   4        589.47        603.08        19.61 o                         
   4  10   4       1025.41       1051.82        26.40 o                         
   5  10   4         35.04         32.54         5.95 o                         
   6  10   4        127.58        120.15         7.84 o                         
   7  10   4          5.17          8.04         4.89 o                         
   8  10   4         10.77         15.72         4.14 o                         
   9  10   4         61.02         53.68         5.53 o                         
  10  10   4        152.45        163.88        11.53 o                         
 -10  11   4       1075.91        954.83       130.68 o                         
  -9  11   4         11.25          7.24         3.58 o                         
  -8  11   4        706.29        697.19        29.54 o                         
  -7  11   4        543.27        604.44        22.94 o                         
  -6  11   4         69.40         85.16         8.45 o                         
  -5  11   4         31.40         43.40         5.56 o                         
  -4  11   4         19.37         27.23         5.28 o                         
  -3  11   4          0.35          9.39         4.84 o                         
  -2  11   4          4.11          1.75         4.98 o                         
  -1  11   4        449.21        409.08        17.54 o                         
   0  11   4        400.80        385.68        16.76 o                         
   1  11   4          2.08         -0.98         5.66 o                         
   2  11   4        840.74        864.63        30.58 o                         
   3  11   4        183.42        158.12         9.74 o                         
   4  11   4          5.81         14.08         4.89 o                         
   5  11   4         49.53         59.00         7.97 o                         
   6  11   4         17.56         22.72         5.87 o                         
   7  11   4       1489.35       1506.60        86.73 o                         
   8  11   4        208.09        218.72        13.42 o                         
  -6  12   4        138.18        119.87         9.90 o                         
  -5  12   4        117.15        107.75         7.32 o                         
  -4  12   4        975.56        979.41        26.67 o                         
  -3  12   4         28.39         27.75         4.30 o                         
  -2  12   4         12.28         14.59         4.75 o                         
  -1  12   4        461.78        478.89        17.98 o                         
   0  12   4        907.38        999.33        33.25 o                         
   1  12   4        679.21        735.73        37.13 o                         
   2  12   4        563.56        590.98        20.92 o                         
   3  12   4        205.68        214.62        10.07 o                         
   4  12   4        677.83        549.93        53.96 o                         
   5  12   4         35.02         39.05         6.15 o                         
 -19   1   5         18.17         30.83         3.72 o                         
 -18   1   5         14.98         11.04         2.97 o                         
 -17   1   5        201.51        189.85         6.14 o                         
 -16   1   5        108.47         89.87         5.27 o                         
 -15   1   5          2.26          7.83         4.35 o                         
 -14   1   5        639.70        618.33        24.63 o                         
 -13   1   5       2785.89       2765.03        61.40 o                         
 -12   1   5        253.05        244.44         7.62 o                         
 -11   1   5      12537.41      11834.93       158.27 o                         
 -10   1   5        251.98        247.05         9.90 o                         
  -9   1   5        893.75        910.87        20.24 o                         
  -8   1   5        415.35        461.45        11.71 o                         
  -7   1   5       3847.74       3385.42        77.14 o                         
  -6   1   5       2030.33       1955.14        29.72 o                         
  -5   1   5       2616.60       3048.78        45.28 o                         
  -4   1   5        448.20        382.16         7.28 o                         
  -3   1   5       2738.89       2759.92        36.82 o                         
  -2   1   5       1593.86       1534.18        20.28 o                         
  -1   1   5       3132.29       2777.96        35.81 o                         
   0   1   5         75.99         70.85         3.90 o                         
   1   1   5      44538.14      46765.56       544.90 o                         
   2   1   5        300.20        328.59         7.58 o                         
   3   1   5       1623.25       1423.27        21.25 o                         
   4   1   5         49.95         42.46         3.77 o                         
   5   1   5       1001.30        982.15        18.34 o                         
   6   1   5        834.77        884.02        19.29 o                         
   7   1   5       3895.63       3790.25        72.94 o                         
   8   1   5        198.87        197.91         7.01 o                         
   9   1   5       1164.30       1006.95        16.25 o                         
  10   1   5        199.72        202.43         7.49 o                         
  11   1   5         37.28         38.03         4.09 o                         
  12   1   5        273.58        279.38         7.78 o                         
  13   1   5       3500.43       3597.57        56.95 o                         
  14   1   5         33.87         25.97         3.91 o                         
  15   1   5       2188.53       2273.59        39.53 o                         
  16   1   5        121.89        125.07         5.25 o                         
  17   1   5        115.71        108.39         3.78 o                         
 -19   2   5        347.31        300.93        17.80 o                         
 -18   2   5         44.19         33.74         4.27 o                         
 -17   2   5        239.16        206.24         7.70 o                         
 -16   2   5         48.50         54.21         4.10 o                         
 -15   2   5         43.68         33.15         4.88 o                         
 -14   2   5        934.91       1001.64        21.36 o                         
 -13   2   5        490.72        471.92        19.00 o                         
 -12   2   5       4147.99       3900.40        80.60 o                         
 -11   2   5       1059.01       1057.91        22.43 o                         
 -10   2   5       4941.77       4680.18        90.63 o                         
  -9   2   5        193.04        190.61         7.21 o                         
  -8   2   5       4161.13       3728.45        55.90 o                         
  -7   2   5        148.82        135.83         5.12 o                         
  -6   2   5      27026.19      25980.46       333.07 o                         
  -5   2   5        911.60        903.81        16.68 o                         
  -4   2   5       2740.40       3222.02        41.95 o                         
  -3   2   5         19.96         11.79         2.38 o                         
  -2   2   5         22.72         51.07         2.79 o                         
  -1   2   5        432.82        433.15        11.04 o                         
   0   2   5       5687.33       5275.33        86.28 o                         
   1   2   5         14.68          9.30         2.54 o                         
   2   2   5        404.56        406.98        10.91 o                         
   3   2   5        613.17        601.17        11.43 o                         
   4   2   5        358.73        258.94        14.28 o                         
   5   2   5       1162.76       1199.63        22.90 o                         
   6   2   5        215.04        208.80        11.13 o                         
   7   2   5        282.24        274.67         9.58 o                         
   8   2   5       1987.87       1693.45        28.36 o                         
   9   2   5          1.44          2.19         2.67 o                         
  10   2   5       1741.36       1860.20        29.03 o                         
  11   2   5          2.02          3.61         3.33 o                         
  12   2   5       1046.32       1048.18        22.55 o                         
  13   2   5        257.83        268.93         8.30 o                         
  14   2   5       2850.86       2860.73        50.08 o                         
  15   2   5        521.21        531.69        13.72 o                         
  16   2   5        280.11        281.08         8.52 o                         
 -18   3   5          0.29          0.83         2.69 o                         
 -17   3   5        878.93        907.52        20.40 o                         
 -16   3   5         43.90         29.10         4.46 o                         
 -15   3   5        999.73       1019.89        23.67 o                         
 -14   3   5        893.01        871.46        21.17 o                         
 -13   3   5       3021.08       2988.86        60.75 o                         
 -12   3   5         34.48         41.75         4.52 o                         
 -11   3   5       3435.39       3500.77        84.11 o                         
 -10   3   5        167.97        162.35         6.57 o                         
  -9   3   5       1158.04       1179.74        31.10 o                         
  -8   3   5          6.19          2.57         5.51 o                         
  -7   3   5      12835.40      12675.48       272.82 o                         
  -6   3   5         36.53         43.28         6.58 o                         
  -5   3   5      32817.70      32759.16       562.24 o                         
  -4   3   5         15.57         15.31         3.26 o                         
  -3   3   5        917.81        900.11        16.14 o                         
  -2   3   5          1.01          2.48         2.98 o                         
  -1   3   5        163.36        176.05         6.70 o                         
   0   3   5         23.16         32.31         4.19 o                         
   1   3   5        556.75        640.32        15.65 o                         
   2   3   5         47.91         44.26         4.92 o                         
   3   3   5       9897.92       9947.27       272.97 o                         
   4   3   5       2080.78       2144.20        62.01 o                         
   5   3   5         38.21          9.02         6.91 o                         
   6   3   5        119.17        100.49        10.65 o                         
   7   3   5         16.07          8.25         2.70 o                         
   8   3   5          1.12          2.90         2.80 o                         
   9   3   5       1262.64       1226.78        20.10 o                         
  10   3   5        183.36        195.78         7.28 o                         
  11   3   5       3391.35       3508.12        52.83 o                         
  12   3   5        303.69        300.47         7.70 o                         
  13   3   5        177.18        174.21         5.72 o                         
  14   3   5       1279.05       1241.34        20.54 o                         
  15   3   5        408.00        391.94        13.46 o                         
  16   3   5       1348.73       1313.20        38.21 o                         
 -18   4   5       1180.64       1136.75        26.41 o                         
 -17   4   5        131.49        127.92         8.19 o                         
 -16   4   5       6537.20       6534.87       140.50 o                         
 -15   4   5         16.04         17.65         4.91 o                         
 -14   4   5       1147.90       1276.58        35.88 o                         
 -13   4   5        363.91        425.20        15.97 o                         
 -12   4   5         14.28         17.05         7.09 o                         
 -11   4   5          0.16         -0.76         4.67 o                         
 -10   4   5       2052.58       2141.15        38.25 o                         
  -9   4   5        154.95        150.34         5.78 o                         
  -8   4   5         64.93         55.85         5.24 o                         
  -7   4   5        147.27        168.85         8.64 o                         
  -6   4   5        198.93        148.41        10.65 o                         
  -5   4   5         41.97         33.55         6.03 o                         
  -4   4   5       8859.97       8849.12       144.89 o                         
  -3   4   5        612.60        588.71        16.38 o                         
  -2   4   5       4314.96       3887.67        71.58 o                         
  -1   4   5         23.46         21.60         3.88 o                         
   0   4   5         53.29        102.85         9.16 o                         
   1   4   5         18.05         18.75         4.24 o                         
   2   4   5        253.64        292.13         9.97 o                         
   3   4   5         74.15         59.25         8.44 o                         
   4   4   5      14756.82      14494.84       361.33 o                         
   5   4   5        753.89        723.43        19.95 o                         
   6   4   5       1936.29       1816.31        37.43 o                         
   7   4   5        325.72        287.39         7.32 o                         
   8   4   5       3063.12       2937.38        41.82 o                         
   9   4   5        163.12        159.53         5.82 o                         
  10   4   5        403.66        394.35         8.55 o                         
  11   4   5        925.37        933.12        16.64 o                         
  12   4   5         19.38         20.24         3.51 o                         
  13   4   5        635.49        625.36        12.00 o                         
  14   4   5        299.00        287.85         6.88 o                         
  15   4   5        628.72        616.05        10.91 o                         
  16   4   5        246.71        240.61         8.07 o                         
 -17   5   5       5904.82       5897.55       179.89 o                         
 -16   5   5         32.00         26.96         6.73 o                         
 -15   5   5       5212.91       5546.52       121.08 o                         
 -14   5   5         53.28         47.48         8.28 o                         
 -13   5   5        359.21        400.58        17.58 o                         
 -12   5   5        129.47        141.05         9.84 o                         
 -11   5   5         93.50        125.85         8.43 o                         
 -10   5   5        621.05        620.86        14.72 o                         
  -9   5   5        978.42       1140.47        27.60 o                         
  -8   5   5        158.72        144.50         5.46 o                         
  -7   5   5       1642.92       1622.79        25.24 o                         
  -6   5   5        330.01        349.00        11.47 o                         
  -5   5   5        431.27        435.99        14.57 o                         
  -4   5   5       1328.32       1294.79        35.32 o                         
  -3   5   5       3925.11       3777.55        77.75 o                         
  -2   5   5        590.08        568.45        27.38 o                         
  -1   5   5        276.43        253.90        10.33 o                         
   0   5   5        202.22        202.00         9.36 o                         
   1   5   5      10673.74      11299.16       217.61 o                         
   2   5   5        146.24        143.31         8.79 o                         
   3   5   5       4193.35       3726.70        85.75 o                         
   4   5   5        170.56        131.55        11.08 o                         
   5   5   5      11689.05      10960.33       212.56 o                         
   6   5   5        755.75        730.40        19.65 o                         
   7   5   5          0.15          3.75         3.75 o                         
   8   5   5       1005.00        952.62        18.01 o                         
   9   5   5       4442.18       4417.10        73.68 o                         
  10   5   5        186.52        182.83         6.54 o                         
  11   5   5        271.02        274.00        12.91 o                         
  12   5   5        941.73        950.27        21.73 o                         
  13   5   5        270.21        268.32        10.17 o                         
  14   5   5         72.53         76.86         5.60 o                         
  15   5   5        559.79        515.11        12.47 o                         
 -17   6   5          5.98          0.52         5.81 o                         
 -16   6   5       1227.92       1215.70        29.28 o                         
 -15   6   5          0.44          1.54         5.49 o                         
 -14   6   5       1336.64       1405.17        35.26 o                         
 -13   6   5        337.15        329.81        14.34 o                         
 -12   6   5       1886.57       2061.74        50.05 o                         
 -11   6   5        235.58        254.50        10.75 o                         
 -10   6   5       1014.86       1179.96        25.39 o                         
  -9   6   5        235.55        226.52         7.77 o                         
  -8   6   5        884.78        897.67        22.93 o                         
  -7   6   5         18.26         19.73         4.19 o                         
  -6   6   5         36.68         39.22         3.95 o                         
  -5   6   5        144.86        140.21         5.23 o                         
  -4   6   5        477.57        480.04        10.82 o                         
  -3   6   5         13.78         14.21         4.38 o                         
  -2   6   5       3748.83       3509.29        61.74 o                         
  -1   6   5        432.18        418.04        12.06 o                         
   0   6   5       2707.10       2708.05        57.73 o                         
   1   6   5        529.45        491.91        17.82 o                         
   2   6   5       1961.66       1903.42        44.93 o                         
   3   6   5        263.11        236.31         9.33 o                         
   4   6   5       1369.62       1317.13        27.15 o                         
   5   6   5         92.63         76.05         6.61 o                         
   6   6   5         22.71         37.96         5.90 o                         
   7   6   5        178.33        165.04         9.82 o                         
   8   6   5       1164.25       1142.78        28.76 o                         
   9   6   5          1.34          0.44         4.38 o                         
  10   6   5        103.50        104.97        10.32 o                         
  11   6   5        264.17        295.17         8.69 o                         
  12   6   5         87.48         89.97         5.90 o                         
  13   6   5        157.80        167.59         7.00 o                         
  14   6   5         65.83         62.73         4.29 o                         
 -16   7   5        149.48        116.19        10.34 o                         
 -15   7   5         14.97         12.21         4.50 o                         
 -14   7   5        337.95        311.18        11.53 o                         
 -13   7   5       1328.75       1268.04        28.15 o                         
 -12   7   5         33.35         23.04         5.83 o                         
 -11   7   5        133.60        185.34        14.46 o                         
 -10   7   5         18.92         12.90         8.35 o                         
  -9   7   5        555.59        541.54        20.13 o                         
  -8   7   5         68.95         64.36         8.29 o                         
  -7   7   5      14536.46      14920.25       285.36 o                         
  -6   7   5        115.41        105.25         6.53 o                         
  -5   7   5       5521.60       5466.66        77.06 o                         
  -4   7   5        265.31        267.41         7.27 o                         
  -3   7   5       1331.34       1412.39        22.08 o                         
  -2   7   5        508.49        506.54        10.34 o                         
  -1   7   5        209.13        192.50         6.00 o                         
   0   7   5        102.45         94.53         4.71 o                         
   1   7   5         67.30         77.24         4.79 o                         
   2   7   5        532.86        518.47        16.06 o                         
   3   7   5        587.32        561.16        17.04 o                         
   4   7   5        357.79        367.61        15.70 o                         
   5   7   5        978.77        988.02        31.25 o                         
   6   7   5          1.35          1.99        13.52 o                         
   7   7   5        587.83        702.98        23.08 o                         
   8   7   5        337.81        352.62        14.51 o                         
   9   7   5       2076.07       1976.81        46.13 o                         
  10   7   5        234.25        234.01         9.45 o                         
  11   7   5        189.48        175.78         7.65 o                         
  12   7   5        263.21        264.04         8.97 o                         
  13   7   5        119.05        108.20         5.60 o                         
 -15   8   5         19.59         16.34         6.26 o                         
 -14   8   5          2.25          0.03         4.70 o                         
 -13   8   5        199.79        213.38        11.24 o                         
 -12   8   5       2004.55       2004.06        53.58 o                         
 -11   8   5         34.77         37.80         9.01 o                         
 -10   8   5        480.32        629.32        42.54 o                         
  -9   8   5        227.23        283.22        13.41 o                         
  -8   8   5       2335.58       2378.81        49.49 o                         
  -7   8   5        677.44        706.37        20.42 o                         
  -6   8   5       4505.48       4708.38       109.77 o                         
  -5   8   5        355.34        355.57        12.39 o                         
  -4   8   5        608.56        623.36        18.75 o                         
  -3   8   5        542.15        545.27        14.31 o                         
  -2   8   5       5013.24       5071.40        75.33 o                         
  -1   8   5         13.41          7.88         3.51 o                         
   0   8   5        208.58        231.11         9.03 o                         
   1   8   5        100.29        102.70         6.04 o                         
   2   8   5        607.68        631.59        15.80 o                         
   3   8   5        289.91        289.68        13.31 o                         
   4   8   5       1248.58       1137.66        34.30 o                         
   5   8   5         22.50         12.69         7.03 o                         
   6   8   5        116.70        128.81        10.13 o                         
   7   8   5        468.23        481.58        34.04 o                         
   8   8   5        626.94        666.79        41.11 o                         
   9   8   5        983.74        873.45        49.38 o                         
  10   8   5       1758.90       1658.15        80.47 o                         
  11   8   5         77.12         98.65         7.40 o                         
  12   8   5        180.79        195.01         7.94 o                         
 -13   9   5          9.54          6.85         2.88 o                         
 -12   9   5        405.78        394.63        11.38 o                         
 -11   9   5        954.49        852.32        24.86 o                         
 -10   9   5        548.66        493.56        32.67 o                         
  -9   9   5        208.19        212.40        21.68 o                         
  -8   9   5         67.93         82.50         8.69 o                         
  -7   9   5        123.60        144.32        11.43 o                         
  -6   9   5          4.29          7.48         4.80 o                         
  -5   9   5        243.56        227.53         8.57 o                         
  -4   9   5         15.88          7.71         6.76 o                         
  -3   9   5        621.52        634.57        21.10 o                         
  -2   9   5        156.30        155.06         7.85 o                         
  -1   9   5        328.05        330.85        13.23 o                         
   0   9   5        276.50        287.87         9.20 o                         
   1   9   5          0.74          4.08         4.48 o                         
   2   9   5          8.74          6.70         5.09 o                         
   3   9   5       1031.89       1077.16        27.89 o                         
   4   9   5          0.04         -0.95         6.00 o                         
   5   9   5        466.61        395.72        15.73 o                         
   6   9   5         73.94         66.93         6.98 o                         
   7   9   5         21.33         11.17         5.41 o                         
   8   9   5        607.06        630.09        41.40 o                         
   9   9   5         33.88         46.22         7.12 o                         
  10   9   5        113.95        103.58         7.04 o                         
  11   9   5        610.80        602.86        21.70 o                         
 -12  10   5        524.32        423.90        30.61 o                         
 -11  10   5        756.44        736.57        59.55 o                         
 -10  10   5        377.90        391.97        53.89 o                         
  -9  10   5        245.03        236.54        15.63 o                         
  -8  10   5        376.00        382.87        16.77 o                         
  -7  10   5         29.01         26.15         5.39 o                         
  -6  10   5       2886.24       2995.34        77.21 o                         
  -5  10   5          6.34          6.88         5.56 o                         
  -4  10   5         16.32         17.10         5.53 o                         
  -3  10   5         39.10         39.12         6.17 o                         
  -2  10   5         54.88         60.76         7.00 o                         
  -1  10   5        614.68        629.93        23.19 o                         
   0  10   5          4.09         -0.31         4.97 o                         
   1  10   5        307.54        313.17        12.37 o                         
   2  10   5         32.04         28.35         5.46 o                         
   3  10   5          4.96          1.61         3.94 o                         
   4  10   5        686.31        663.71        18.18 o                         
   5  10   5        204.08        205.83        14.57 o                         
   6  10   5        386.67        371.18        18.39 o                         
   7  10   5         94.00        103.85        10.28 o                         
   8  10   5        534.82        586.55        18.23 o                         
   9  10   5         32.70         28.27         5.49 o                         
  -9  11   5        127.79         98.35         7.65 o                         
  -8  11   5         30.94         24.89         4.39 o                         
  -7  11   5       3345.18       3339.04       159.55 o                         
  -6  11   5        103.20        116.38         6.72 o                         
  -5  11   5       1068.03       1135.30        31.45 o                         
  -4  11   5        146.25        159.43         8.25 o                         
  -3  11   5        286.42        303.02        11.80 o                         
  -2  11   5        284.22        307.45        14.34 o                         
  -1  11   5       1310.11       1343.15        36.78 o                         
   0  11   5        392.25        439.33        18.79 o                         
   1  11   5        106.03        119.21         8.58 o                         
   2  11   5         12.12          5.23         5.33 o                         
   3  11   5        359.18        398.80        16.29 o                         
   4  11   5        187.64        205.52        16.46 o                         
   5  11   5       1381.13       1406.44        48.13 o                         
   6  11   5        516.05        491.89        18.72 o                         
   7  11   5        100.76        116.57         9.63 o                         
  -5  12   5         20.23         18.74         3.95 o                         
  -4  12   5        144.72        168.06         8.35 o                         
  -3  12   5         31.25         24.59         4.63 o                         
  -2  12   5        118.92        132.84         7.64 o                         
  -1  12   5          3.64          1.60         4.05 o                         
   0  12   5         38.71         44.24        11.38 o                         
   1  12   5          7.59         12.56         5.17 o                         
   2  12   5        176.88        175.69         8.48 o                         
   3  12   5         60.92         56.14         8.83 o                         
   4  12   5        716.70        715.57        33.60 o                         
 -19   0   6        153.75        159.55         6.61 o                         
 -18   0   6       1130.62       1193.74        32.01 o                         
 -17   0   6        119.26        137.76         8.03 o                         
 -16   0   6       6716.53       6715.80       166.68 o                         
 -15   0   6        161.26        170.71        15.55 o                         
 -14   0   6       8656.23       8423.97       361.03 o                         
 -13   0   6        911.82        884.41        37.12 o                         
 -12   0   6        237.57        223.82        14.47 o                         
 -11   0   6        627.08        561.69        27.03 o                         
 -10   0   6      21908.45      20444.30       396.35 o                         
  -9   0   6        752.88        682.32        28.74 o                         
  -8   0   6      12217.36      11430.35       263.07 o                         
  -7   0   6        261.36        258.96        20.11 o                         
  -6   0   6        792.96        970.84        24.54 o                         
  -5   0   6        755.26        751.90        22.36 o                         
  -4   0   6       6843.50       7489.62       166.91 o                         
  -3   0   6        666.40        754.56        15.85 o                         
  -2   0   6      16236.39      17081.45       264.68 o                         
  -1   0   6       1272.32       1199.04        25.06 o                         
   0   0   6        780.10        778.14        20.46 o                         
   1   0   6       4657.81       5889.21       137.74 o                         
   2   0   6       5129.84       5159.75        92.38 o                         
   3   0   6       1196.33       1220.06        32.11 o                         
   4   0   6         33.29         70.60         7.06 o                         
   5   0   6       1912.94       2124.24        52.45 o                         
   6   0   6      19008.21      19722.92       420.83 o                         
   7   0   6        545.17        495.22        19.26 o                         
   8   0   6        394.34        423.69        12.52 o                         
   9   0   6         64.11         72.51         5.23 o                         
  10   0   6       9084.63       9926.31       191.17 o                         
  11   0   6        124.82        129.79         7.86 o                         
  12   0   6       2144.31       2162.59        56.98 o                         
  13   0   6       2209.24       2214.32        92.11 o                         
  14   0   6        455.46        496.91        16.07 o                         
  15   0   6       1289.85       1230.17        35.93 o                         
  16   0   6          6.53          8.15         3.24 o                         
 -19   1   6          0.28          9.72         2.71 o                         
 -18   1   6         16.71         17.76         2.82 o                         
 -17   1   6       1754.99       1846.99        34.30 o                         
 -16   1   6         30.42         31.55         4.61 o                         
 -15   1   6       3898.66       3952.64       122.86 o                         
 -14   1   6        274.99        286.35        15.98 o                         
 -13   1   6        409.55        396.80        23.38 o                         
 -12   1   6          3.83          3.13         3.97 o                         
 -11   1   6        731.49        735.27        15.47 o                         
 -10   1   6         39.17         36.91         3.77 o                         
  -9   1   6       7364.27       6940.87       131.66 o                         
  -8   1   6        484.86        437.20        11.67 o                         
  -7   1   6       1077.61       1184.95        26.93 o                         
  -6   1   6        506.04        443.98        11.98 o                         
  -5   1   6        102.58        112.38         4.54 o                         
  -4   1   6       1015.53        987.44        15.26 o                         
  -3   1   6        648.41        587.53         9.05 o                         
  -2   1   6         38.00         53.79         2.82 o                         
  -1   1   6        153.05        147.42         5.93 o                         
   0   1   6       1106.05       1079.86        20.47 o                         
   1   1   6         90.03        109.56         4.30 o                         
   2   1   6       2187.25       2215.99        32.77 o                         
   3   1   6       1405.37       1742.58        28.72 o                         
   4   1   6       1102.91       1094.20        26.17 o                         
   5   1   6       5359.84       5543.96        82.82 o                         
   6   1   6        477.66        472.30        12.01 o                         
   7   1   6       5364.22       5458.98       103.78 o                         
   8   1   6        160.66        131.65         4.54 o                         
   9   1   6       1552.73       1640.96        28.65 o                         
  10   1   6         62.25         69.46         5.73 o                         
  11   1   6       1167.39       1154.85        25.32 o                         
  12   1   6       1093.95       1145.87        20.88 o                         
  13   1   6        222.57        235.71         7.11 o                         
  14   1   6       1385.70       1382.27        22.42 o                         
  15   1   6        208.37        221.94        12.75 o                         
  16   1   6        967.32        951.07        16.23 o                         
 -19   2   6         58.66         44.09         3.45 o                         
 -18   2   6        475.60        496.96        14.40 o                         
 -17   2   6         28.22         28.01         3.52 o                         
 -16   2   6        135.29        167.20         8.51 o                         
 -15   2   6         39.78         37.05         5.46 o                         
 -14   2   6         88.96        112.16         9.64 o                         
 -13   2   6        568.88        589.07        21.75 o                         
 -12   2   6          4.67         17.99         5.69 o                         
 -11   2   6        553.88        534.19        14.38 o                         
 -10   2   6        275.25        220.84         6.03 o                         
  -9   2   6        151.87        134.59         6.60 o                         
  -8   2   6        138.73        142.27         9.92 o                         
  -7   2   6       1565.47       1420.08        25.60 o                         
  -6   2   6       6382.20       6073.99        95.64 o                         
  -5   2   6       2306.07       2238.37        33.88 o                         
  -4   2   6       1024.80       1142.86        19.87 o                         
  -3   2   6        331.46        321.36         6.19 o                         
  -2   2   6       9520.53      10305.14       192.32 o                         
  -1   2   6        235.32        254.40         8.41 o                         
   0   2   6       1662.40       2140.85        36.63 o                         
   1   2   6         55.38         46.47         3.42 o                         
   2   2   6      19066.27      19626.76       278.35 o                         
   3   2   6        873.62        882.70        22.95 o                         
   4   2   6       6112.78       6252.63       112.48 o                         
   5   2   6        544.06        538.55        16.34 o                         
   6   2   6         29.03         41.71         5.03 o                         
   7   2   6          0.86          1.18         2.26 o                         
   8   2   6       1189.20       1052.51        15.28 o                         
   9   2   6         19.63         20.76         3.46 o                         
  10   2   6       5879.88       5929.66       127.97 o                         
  11   2   6        137.44        145.11         9.65 o                         
  12   2   6       1876.55       1997.51        41.29 o                         
  13   2   6        726.10        724.69        21.27 o                         
  14   2   6        427.53        458.57        10.85 o                         
  15   2   6         79.87         90.08         3.81 o                         
  16   2   6       1960.24       1853.34        50.33 o                         
 -18   3   6          6.60          8.53         3.35 o                         
 -17   3   6        163.84        188.38         7.83 o                         
 -16   3   6         63.65         63.64         5.51 o                         
 -15   3   6        533.91        539.04        14.55 o                         
 -14   3   6         44.73         56.06         5.38 o                         
 -13   3   6       2255.81       2336.10        48.36 o                         
 -12   3   6         20.84         14.49         5.66 o                         
 -11   3   6       3503.11       3569.88       102.85 o                         
 -10   3   6         76.22         82.58         5.65 o                         
  -9   3   6       2680.77       2843.67        64.79 o                         
  -8   3   6        588.22        603.42        24.25 o                         
  -7   3   6       8108.28       8285.83       182.24 o                         
  -6   3   6       1248.07       1181.42        26.09 o                         
  -5   3   6         54.15         32.13         4.64 o                         
  -4   3   6          8.10          9.74         3.22 o                         
  -3   3   6        277.51        271.34         8.31 o                         
  -2   3   6         74.22         73.04         4.86 o                         
  -1   3   6        323.39        387.72         9.91 o                         
   0   3   6          0.33          9.31         4.24 o                         
   1   3   6       5091.33       4753.56       116.58 o                         
   2   3   6        549.87        521.21        23.43 o                         
   3   3   6        347.64        339.02        14.01 o                         
   4   3   6        161.09        128.19        11.53 o                         
   5   3   6       1103.24       1015.27        29.95 o                         
   6   3   6        156.17        150.04         5.66 o                         
   7   3   6       1700.21       1736.37        25.72 o                         
   8   3   6         42.74         50.72         4.24 o                         
   9   3   6       5309.42       5517.42        86.09 o                         
  10   3   6        358.22        384.68         9.73 o                         
  11   3   6       4831.95       4854.94        76.22 o                         
  12   3   6        370.20        355.32         8.43 o                         
  13   3   6       2087.24       2163.25        33.64 o                         
  14   3   6          3.26          6.11         2.62 o                         
  15   3   6       1709.97       1675.75        27.31 o                         
  16   3   6          9.13         14.46         3.70 o                         
 -17   4   6          0.80         -0.59         6.85 o                         
 -16   4   6          0.96         -0.92         7.32 o                         
 -15   4   6        197.27        216.11        15.74 o                         
 -14   4   6       1134.35       1145.08        34.70 o                         
 -13   4   6        448.83        422.34        14.95 o                         
 -12   4   6        158.31        163.73         7.72 o                         
 -11   4   6         82.77         80.11         6.85 o                         
 -10   4   6       1116.56       1160.67        30.62 o                         
  -9   4   6         23.44         19.38         4.03 o                         
  -8   4   6        492.73        501.23        10.23 o                         
  -7   4   6        131.73        134.57         7.06 o                         
  -6   4   6       1568.83       1712.36        42.47 o                         
  -5   4   6         17.84         14.04         4.22 o                         
  -4   4   6       3487.27       3289.24        57.71 o                         
  -3   4   6        850.83        780.45        20.55 o                         
  -2   4   6        592.64        551.18        16.33 o                         
  -1   4   6       1039.52       1006.72        21.27 o                         
   0   4   6         18.15         16.57         4.42 o                         
   1   4   6        342.20        359.57        20.74 o                         
   2   4   6       4393.96       4655.94        94.25 o                         
   3   4   6          3.91          3.79         6.04 o                         
   4   4   6       4848.65       5037.80       100.87 o                         
   5   4   6         37.46         29.93         3.97 o                         
   6   4   6        839.18        783.15        13.86 o                         
   7   4   6         39.72         33.98         3.26 o                         
   8   4   6        454.94        512.18        10.20 o                         
   9   4   6        283.20        289.48         8.43 o                         
  10   4   6        378.65        388.64         8.99 o                         
  11   4   6         63.40         63.96         4.18 o                         
  12   4   6       1577.64       1559.52        25.24 o                         
  13   4   6          3.70          4.58         2.98 o                         
  14   4   6       1138.69       1078.68        18.82 o                         
  15   4   6          9.61         11.13         2.43 o                         
 -17   5   6         44.84         47.58        11.96 o                         
 -16   5   6         23.98         23.38         9.24 o                         
 -15   5   6        181.73        166.84        15.18 o                         
 -14   5   6         29.64         26.98         6.07 o                         
 -13   5   6        152.96        176.14        10.96 o                         
 -12   5   6         50.23         51.39         6.44 o                         
 -11   5   6        488.65        433.42        14.26 o                         
 -10   5   6        249.80        270.85         8.87 o                         
  -9   5   6        718.99        742.17        19.93 o                         
  -8   5   6         34.62         35.81         3.99 o                         
  -7   5   6       2515.04       2475.65        37.09 o                         
  -6   5   6        170.33        159.73         5.76 o                         
  -5   5   6       2026.80       1977.44        45.09 o                         
  -4   5   6        246.65        212.03         7.56 o                         
  -3   5   6        587.94        687.29        19.68 o                         
  -2   5   6        988.21        929.05        26.89 o                         
  -1   5   6         84.90         86.57         6.22 o                         
   0   5   6       1106.89       1123.73        28.20 o                         
   1   5   6        929.49        869.94        18.17 o                         
   2   5   6         34.72         36.15         4.62 o                         
   3   5   6       4507.03       4426.43        89.58 o                         
   4   5   6        239.93        222.05         8.20 o                         
   5   5   6        606.56        566.60        14.54 o                         
   6   5   6        241.10        229.51         8.59 o                         
   7   5   6        816.25        793.30        18.00 o                         
   8   5   6        216.29        215.72         7.49 o                         
   9   5   6        234.67        234.54         8.03 o                         
  10   5   6          0.13         -3.82         3.86 o                         
  11   5   6        151.91        148.71         8.36 o                         
  12   5   6        128.76        130.48         6.04 o                         
  13   5   6         12.21         12.28         4.77 o                         
  14   5   6        297.92        303.90         9.38 o                         
  15   5   6          2.54          2.52         2.80 o                         
 -16   6   6        374.29        396.73        16.29 o                         
 -15   6   6         65.02         64.16         9.34 o                         
 -14   6   6        793.58        807.62        31.18 o                         
 -13   6   6         13.90         21.24         6.43 o                         
 -12   6   6        154.63        121.58         8.23 o                         
 -11   6   6        512.48        548.67        17.39 o                         
 -10   6   6       4313.00       4564.35        76.79 o                         
  -9   6   6        213.09        228.41         7.79 o                         
  -8   6   6       3024.66       3054.94        53.29 o                         
  -7   6   6        151.80        162.09         6.93 o                         
  -6   6   6       9552.18       9604.37       138.46 o                         
  -5   6   6        276.74        264.00         7.38 o                         
  -4   6   6       7867.92       7680.23       106.07 o                         
  -3   6   6         21.19         22.58         3.43 o                         
  -2   6   6       3279.85       3321.55        48.33 o                         
  -1   6   6        278.75        271.85         7.34 o                         
   0   6   6       7113.52       6783.26       118.26 o                         
   1   6   6          0.12         -2.35         3.75 o                         
   2   6   6       3324.73       3260.52        62.56 o                         
   3   6   6        258.44        249.99         9.48 o                         
   4   6   6        103.03        111.69         8.55 o                         
   5   6   6       1814.39       1822.83        45.07 o                         
   6   6   6       1342.62       1203.46        32.14 o                         
   7   6   6        811.41        772.64        25.03 o                         
   8   6   6       1975.64       1925.42        53.03 o                         
   9   6   6        136.94        134.60         7.31 o                         
  10   6   6       1212.71       1247.13        30.87 o                         
  11   6   6        227.16        199.28        15.95 o                         
  12   6   6         11.36         14.80         4.02 o                         
  13   6   6        514.06        504.83        16.18 o                         
  14   6   6       2892.63       2812.53       121.89 o                         
 -16   7   6         96.31         92.60         8.95 o                         
 -15   7   6         18.78         27.26         4.97 o                         
 -14   7   6         46.78         51.83         6.08 o                         
 -13   7   6          9.81          6.33         4.11 o                         
 -12   7   6         69.06         79.28         7.63 o                         
 -11   7   6        738.58        758.36        25.29 o                         
 -10   7   6        191.07        213.83        11.90 o                         
  -9   7   6          5.10          8.75         5.79 o                         
  -8   7   6         80.74         76.49         6.28 o                         
  -7   7   6         88.81         77.80         5.87 o                         
  -6   7   6         46.71         49.10         5.50 o                         
  -5   7   6      10763.19      10567.28       154.18 o                         
  -4   7   6        249.93        241.33         9.07 o                         
  -3   7   6        465.58        487.50        10.14 o                         
  -2   7   6         27.20         22.12         3.76 o                         
  -1   7   6        611.69        672.85        15.15 o                         
   0   7   6         64.91         62.06         4.18 o                         
   1   7   6       4961.48       4833.11       140.27 o                         
   2   7   6         90.97         86.25         6.97 o                         
   3   7   6        370.82        302.72        14.52 o                         
   4   7   6        772.08        750.65        25.41 o                         
   5   7   6        450.37        429.17        13.89 o                         
   6   7   6       2207.23       2090.19        56.82 o                         
   7   7   6        833.90        723.32        23.77 o                         
   8   7   6         18.29         21.39         6.31 o                         
   9   7   6        100.19        111.12         8.35 o                         
  10   7   6        363.75        349.86        11.44 o                         
  11   7   6         55.69         63.61         4.93 o                         
  12   7   6        759.69        732.55        18.36 o                         
  13   7   6       1030.60        942.35        39.03 o                         
 -15   8   6          0.78          2.61         5.70 o                         
 -14   8   6       1460.92       1482.31        48.73 o                         
 -13   8   6         55.47         41.41         5.01 o                         
 -12   8   6        143.22        142.40         8.03 o                         
 -11   8   6          0.29         -0.09         7.92 o                         
 -10   8   6       1696.55       1667.03        57.44 o                         
  -9   8   6         30.03         28.11         6.30 o                         
  -8   8   6         13.82          3.89         5.25 o                         
  -7   8   6        111.40        112.24         6.60 o                         
  -6   8   6        877.55        912.68        25.07 o                         
  -5   8   6        212.64        213.60         9.03 o                         
  -4   8   6       1777.42       1728.77        41.46 o                         
  -3   8   6        636.23        617.14        14.81 o                         
  -2   8   6       2388.79       2498.56        47.00 o                         
  -1   8   6        108.34        120.22         6.72 o                         
   0   8   6          6.60         -0.66         5.11 o                         
   1   8   6         43.73         37.57         5.14 o                         
   2   8   6       2795.69       2763.00        73.35 o                         
   3   8   6        716.06        684.68        27.07 o                         
   4   8   6       2161.52       2042.17        48.96 o                         
   5   8   6        356.10        367.35        13.46 o                         
   6   8   6       2666.02       2620.90        85.14 o                         
   7   8   6        247.99        238.86        23.04 o                         
   8   8   6        133.66        154.85        19.16 o                         
   9   8   6          2.63          6.32         5.30 o                         
  10   8   6       1281.17       1268.79        35.00 o                         
  11   8   6        414.86        400.23        11.58 o                         
  12   8   6       1159.03       1048.55        33.78 o                         
 -13   9   6       1579.30       1555.78        49.07 o                         
 -12   9   6         11.01          9.03         4.34 o                         
 -11   9   6        260.81        230.88         9.75 o                         
 -10   9   6        338.64        344.38        17.03 o                         
  -9   9   6       4220.20       4314.64       109.39 o                         
  -8   9   6        323.27        341.06        13.36 o                         
  -7   9   6        877.98        934.30        28.11 o                         
  -6   9   6         34.70         37.04         6.39 o                         
  -5   9   6       1094.98       1081.48        31.97 o                         
  -4   9   6        156.70        154.15         9.43 o                         
  -3   9   6        167.27        176.19        11.37 o                         
  -2   9   6        198.79        222.75        11.27 o                         
  -1   9   6       1356.25       1526.25        33.58 o                         
   0   9   6         17.31         21.07         5.23 o                         
   1   9   6         40.62         43.40         5.86 o                         
   2   9   6        831.49        830.01        22.52 o                         
   3   9   6       1455.55       1448.54        41.61 o                         
   4   9   6        476.81        474.52        17.58 o                         
   5   9   6       4365.50       4449.07        98.93 o                         
   6   9   6          4.23          5.17         5.44 o                         
   7   9   6       1850.04       1744.65        58.29 o                         
   8   9   6         13.04         13.25         6.66 o                         
   9   9   6        654.79        709.47        21.48 o                         
  10   9   6         55.95         51.59         5.03 o                         
 -11  10   6        182.62        158.97        16.36 o                         
 -10  10   6        838.99        785.92        74.02 o                         
  -9  10   6         49.73         43.46         7.63 o                         
  -8  10   6       1495.50       1569.19        51.47 o                         
  -7  10   6         20.05          8.09         5.92 o                         
  -6  10   6          1.55         11.57         6.30 o                         
  -5  10   6          5.02          9.71         5.23 o                         
  -4  10   6          4.66         18.77         9.47 o                         
  -3  10   6         35.74         28.29         5.01 o                         
  -2  10   6        613.98        627.77        21.27 o                         
  -1  10   6         15.98         16.06         4.76 o                         
   0  10   6       1851.44       1940.57        45.57 o                         
   1  10   6        289.57        303.25        11.13 o                         
   2  10   6         52.27         67.47         6.02 o                         
   3  10   6        270.95        276.32        10.86 o                         
   4  10   6        564.03        567.81        22.13 o                         
   5  10   6        175.08        176.71         9.15 o                         
   6  10   6       2316.26       2290.85        73.08 o                         
   7  10   6          0.42         -6.59         5.60 o                         
   8  10   6         28.40         25.69         3.89 o                         
   9  10   6         44.02         34.76         5.99 o                         
  -9  11   6          7.12          3.28         3.51 o                         
  -8  11   6          2.77          3.44         4.16 o                         
  -7  11   6        170.83        168.73         9.17 o                         
  -6  11   6         22.92         18.84         5.94 o                         
  -5  11   6        773.01        869.49        30.46 o                         
  -4  11   6         56.56         68.37         7.37 o                         
  -3  11   6        670.43        718.91        36.56 o                         
  -2  11   6        504.33        541.80        20.56 o                         
  -1  11   6         97.43        114.00         7.34 o                         
   0  11   6        211.81        226.13        11.44 o                         
   1  11   6        235.71        286.55        13.08 o                         
   2  11   6         98.24         99.23         6.23 o                         
   3  11   6         26.85         16.19         5.22 o                         
   4  11   6        206.56        193.16         8.36 o                         
   5  11   6        889.29        795.77        22.31 o                         
   6  11   6         35.36         31.61         6.31 o                         
  -5  12   6         23.49         17.77         5.00 o                         
  -4  12   6        789.05        764.57        36.04 o                         
  -3  12   6        228.67        217.82        13.76 o                         
  -2  12   6         14.50         12.47         3.97 o                         
  -1  12   6        160.57        153.63         7.84 o                         
   0  12   6        268.68        257.15        10.61 o                         
   1  12   6        112.41        106.86         6.19 o                         
   2  12   6        405.12        413.21        21.16 o                         
 -19   1   7        335.67        315.66         7.55 o                         
 -18   1   7         31.15         26.11         2.56 o                         
 -17   1   7       1794.11       1865.39        34.44 o                         
 -16   1   7         50.56         57.77         5.02 o                         
 -15   1   7          0.54          6.44         5.77 o                         
 -14   1   7        281.63        240.88        13.19 o                         
 -13   1   7       5008.94       5106.08       111.22 o                         
 -12   1   7        384.69        405.57        15.10 o                         
 -11   1   7        124.99        141.67         8.25 o                         
 -10   1   7         36.42         40.96         3.88 o                         
  -9   1   7        621.80        654.01        24.47 o                         
  -8   1   7         93.37         74.60         5.56 o                         
  -7   1   7        259.18        211.31         7.05 o                         
  -6   1   7        437.49        405.82        15.03 o                         
  -5   1   7       4282.54       4141.83        72.09 o                         
  -4   1   7         80.07         59.49         3.61 o                         
  -3   1   7       2508.76       2296.22        28.15 o                         
  -2   1   7         57.01         74.09         3.79 o                         
  -1   1   7         40.71         69.43         3.63 o                         
   0   1   7         98.09        114.77         4.97 o                         
   1   1   7       5401.22       5646.27        78.50 o                         
   2   1   7          6.17         10.31         3.00 o                         
   3   1   7       7796.09       7801.94       120.80 o                         
   4   1   7        639.45        632.59        15.50 o                         
   5   1   7       5347.25       6092.01        89.79 o                         
   6   1   7        562.93        520.98        10.24 o                         
   7   1   7       4421.69       4689.77        63.22 o                         
   8   1   7        465.03        517.32        15.93 o                         
   9   1   7        105.25        133.23         5.37 o                         
  10   1   7        403.34        414.10        11.41 o                         
  11   1   7       1855.30       1838.48        38.04 o                         
  12   1   7        145.86        148.83         8.47 o                         
  13   1   7        311.22        323.05        13.09 o                         
  14   1   7        270.47        290.56         7.37 o                         
  15   1   7        584.70        582.53        12.70 o                         
 -18   2   7       1363.01       1336.99        46.54 o                         
 -17   2   7        116.09        115.41         5.08 o                         
 -16   2   7       2058.03       2046.91        53.53 o                         
 -15   2   7        284.45        281.16        11.41 o                         
 -14   2   7        105.48        100.35         9.85 o                         
 -13   2   7         80.80         79.35         7.07 o                         
 -12   2   7       8201.42       8483.23       146.60 o                         
 -11   2   7        865.38        863.86        21.78 o                         
 -10   2   7        260.80        275.29         6.86 o                         
  -9   2   7          0.44         -0.76         3.08 o                         
  -8   2   7        683.41        715.97        15.62 o                         
  -7   2   7         40.63         24.17         4.16 o                         
  -6   2   7          3.09         17.84         4.69 o                         
  -5   2   7       2134.50       2201.30        30.92 o                         
  -4   2   7      13402.95      14113.55       200.45 o                         
  -3   2   7          2.14          1.95         3.13 o                         
  -2   2   7         71.52         59.95         5.13 o                         
  -1   2   7        347.56        376.09         9.89 o                         
   0   2   7       6115.03       6279.71        98.70 o                         
   1   2   7        100.25         95.74         5.42 o                         
   2   2   7       2312.45       2076.49        33.80 o                         
   3   2   7        610.53        607.31        25.24 o                         
   4   2   7       8178.64       8166.26       136.07 o                         
   5   2   7       1082.86       1094.36        20.48 o                         
   6   2   7       1442.79       1376.69        19.91 o                         
   7   2   7         10.75          6.16         2.79 o                         
   8   2   7       5575.85       5761.38        91.68 o                         
   9   2   7        320.30        319.10        14.87 o                         
  10   2   7          4.17         12.54         3.82 o                         
  11   2   7        666.35        645.85        16.83 o                         
  12   2   7        113.39        124.01         6.14 o                         
  13   2   7        979.26       1023.97        26.81 o                         
  14   2   7          1.68          2.93         3.20 o                         
  15   2   7        204.72        199.20         5.93 o                         
 -18   3   7        120.91        114.42         4.99 o                         
 -17   3   7       1370.25       1405.69        29.25 o                         
 -16   3   7        834.63        851.69        19.71 o                         
 -15   3   7       1019.90       1078.31        24.38 o                         
 -14   3   7         11.20         12.01         4.46 o                         
 -13   3   7       2532.79       2537.57        68.33 o                         
 -12   3   7        261.22        278.10        11.99 o                         
 -11   3   7        172.16        212.81        12.53 o                         
 -10   3   7        217.24        238.81        11.01 o                         
  -9   3   7        756.76        672.69        20.05 o                         
  -8   3   7        400.06        412.61        12.88 o                         
  -7   3   7       2307.54       2149.38        43.12 o                         
  -6   3   7       1700.98       1638.02        44.06 o                         
  -5   3   7       2225.07       2004.29        40.90 o                         
  -4   3   7        801.16        812.65        16.92 o                         
  -3   3   7       2528.17       2782.37        52.17 o                         
  -2   3   7          2.49          1.62         3.36 o                         
  -1   3   7        962.17        996.49        23.16 o                         
   0   3   7        660.30        610.45        22.27 o                         
   1   3   7        245.40        400.61        13.28 o                         
   2   3   7       2504.62       2517.72        96.24 o                         
   3   3   7      18051.49      19514.16       567.29 o                         
   4   3   7        644.82        581.14        27.38 o                         
   5   3   7       1577.34       1591.00        24.66 o                         
   6   3   7        226.19        219.68         5.62 o                         
   7   3   7         45.27         45.49         3.40 o                         
   8   3   7        202.75        205.65         8.37 o                         
   9   3   7        513.22        595.50        13.73 o                         
  10   3   7       1977.57       2105.34        39.63 o                         
  11   3   7        928.28        904.35        17.18 o                         
  12   3   7        622.05        647.49        11.19 o                         
  13   3   7       1915.96       1943.86        30.25 o                         
  14   3   7        665.23        635.23        12.19 o                         
  15   3   7        107.05        111.89         5.71 o                         
 -17   4   7        213.69        205.55        10.22 o                         
 -16   4   7        145.68        153.20         9.06 o                         
 -15   4   7          2.06          1.67         6.09 o                         
 -14   4   7       3397.12       3386.26        88.67 o                         
 -13   4   7          0.24          9.79         6.80 o                         
 -12   4   7       1142.95       1143.81        40.59 o                         
 -11   4   7          1.66          5.33         4.55 o                         
 -10   4   7        769.57        803.93        19.52 o                         
  -9   4   7        987.85       1018.81        25.31 o                         
  -8   4   7      11504.44      11542.11       191.65 o                         
  -7   4   7       1255.11       1292.22        21.59 o                         
  -6   4   7       1366.34       1371.63        45.78 o                         
  -5   4   7         31.96         24.27         4.07 o                         
  -4   4   7       1993.96       2081.86        38.96 o                         
  -3   4   7         23.49         24.62         4.29 o                         
  -2   4   7         58.27         33.51         4.46 o                         
  -1   4   7        387.79        365.55        11.12 o                         
   0   4   7       1357.56       1301.30        28.99 o                         
   1   4   7       3403.88       3314.13        69.70 o                         
   2   4   7       1639.34       1738.71        40.59 o                         
   3   4   7       3497.19       3224.00        68.74 o                         
   4   4   7        276.83        345.45         7.99 o                         
   5   4   7        146.77        132.10         4.91 o                         
   6   4   7       3927.12       3808.26        54.92 o                         
   7   4   7         41.07         44.77         3.69 o                         
   8   4   7       2013.19       2084.35        36.57 o                         
   9   4   7         43.55         49.80         4.36 o                         
  10   4   7       5518.76       5530.03        81.13 o                         
  11   4   7       1415.14       1491.70        26.22 o                         
  12   4   7       3400.76       3408.23        50.92 o                         
  13   4   7       1174.20       1119.07        23.47 o                         
  14   4   7        841.26        820.42        18.66 o                         
 -17   5   7         33.68         27.29         6.36 o                         
 -16   5   7          6.23          6.83        10.61 o                         
 -15   5   7        383.28        466.89        20.52 o                         
 -14   5   7          7.88         13.07         6.28 o                         
 -13   5   7       2757.09       3006.13        71.40 o                         
 -12   5   7         72.26         81.31         6.73 o                         
 -11   5   7        530.48        539.66        14.97 o                         
 -10   5   7        153.71        173.44         8.40 o                         
  -9   5   7       7445.44       7702.54       120.87 o                         
  -8   5   7       1701.92       1762.31        41.19 o                         
  -7   5   7       6386.93       6932.79       157.43 o                         
  -6   5   7        127.14        120.62         5.17 o                         
  -5   5   7        830.56        790.56        15.80 o                         
  -4   5   7          0.58          5.53         3.11 o                         
  -3   5   7        271.14        250.16         9.09 o                         
  -2   5   7         41.60         46.25         5.21 o                         
  -1   5   7       2971.57       2856.79        75.25 o                         
   0   5   7       1044.32       1010.18        25.57 o                         
   1   5   7        511.84        441.59        12.61 o                         
   2   5   7       1699.37       1582.01        31.86 o                         
   3   5   7         48.20         51.98         3.88 o                         
   4   5   7       1076.20        975.82        18.65 o                         
   5   5   7       6775.10       6489.75       108.42 o                         
   6   5   7         41.06         33.42         4.57 o                         
   7   5   7      10584.73      10467.44       200.67 o                         
   8   5   7        889.46        901.06        19.38 o                         
   9   5   7         12.43         11.10         3.73 o                         
  10   5   7        548.44        536.90        12.88 o                         
  11   5   7       3761.15       3964.77        71.24 o                         
  12   5   7        500.86        529.61        12.15 o                         
  13   5   7       1485.57       1505.60        34.82 o                         
  14   5   7       1138.90       1093.99        32.03 o                         
 -16   6   7         66.84         47.82         5.56 o                         
 -15   6   7         22.18         14.26         5.03 o                         
 -14   6   7        291.30        353.66        11.64 o                         
 -13   6   7         11.94         17.75         5.80 o                         
 -12   6   7          9.25         24.02         5.58 o                         
 -11   6   7        125.11        125.03         7.55 o                         
 -10   6   7         83.11         60.39         5.75 o                         
  -9   6   7       1308.83       1413.02        27.33 o                         
  -8   6   7       2250.62       2472.17        38.94 o                         
  -7   6   7        483.93        497.36        19.86 o                         
  -6   6   7       2610.15       2659.42        44.53 o                         
  -5   6   7        134.29        129.47         5.46 o                         
  -4   6   7       2043.79       1917.27        30.04 o                         
  -3   6   7          8.77         10.22         3.42 o                         
  -2   6   7         23.60         19.07         3.45 o                         
  -1   6   7        541.92        529.66        16.32 o                         
   0   6   7         52.88         58.98         4.24 o                         
   1   6   7        293.86        272.30         7.89 o                         
   2   6   7        122.45        115.96         5.36 o                         
   3   6   7        647.89        620.20        15.79 o                         
   4   6   7       2125.76       2035.37        44.02 o                         
   5   6   7        184.66        173.04         9.47 o                         
   6   6   7       2080.77       2115.26        57.61 o                         
   7   6   7        249.46        256.38        12.45 o                         
   8   6   7          3.43          6.38         6.02 o                         
   9   6   7       1379.26       1372.99        33.56 o                         
  10   6   7        177.27        194.17        13.92 o                         
  11   6   7        418.05        417.57        17.28 o                         
  12   6   7        301.26        303.57        10.87 o                         
  13   6   7        600.70        584.18        14.83 o                         
 -15   7   7        528.46        503.67        19.91 o                         
 -14   7   7          2.68          1.75         4.82 o                         
 -13   7   7        485.44        484.79        15.38 o                         
 -12   7   7        238.00        247.91        11.82 o                         
 -11   7   7        237.41        222.04         8.82 o                         
 -10   7   7       1330.24       1334.74        30.69 o                         
  -9   7   7       2010.77       2000.05        43.23 o                         
  -8   7   7         95.07         92.70         6.60 o                         
  -7   7   7        592.66        564.83        14.83 o                         
  -6   7   7        272.44        283.35        11.96 o                         
  -5   7   7       2652.65       2635.75        44.16 o                         
  -4   7   7          0.66         -0.78         3.66 o                         
  -3   7   7       8135.59       8201.17       113.69 o                         
  -2   7   7        525.75        543.83        11.77 o                         
  -1   7   7         81.04         89.09         4.87 o                         
   0   7   7        266.38        244.94         8.62 o                         
   1   7   7        214.47        208.75         9.52 o                         
   2   7   7         65.96         46.95         6.83 o                         
   3   7   7       4582.90       4443.28        87.64 o                         
   4   7   7          9.04          8.39         4.80 o                         
   5   7   7        254.87        219.25        11.35 o                         
   6   7   7         20.36         10.49         6.83 o                         
   7   7   7       2335.91       2229.86        60.00 o                         
   8   7   7        126.37        126.14         9.68 o                         
   9   7   7          0.70          1.76         5.53 o                         
  10   7   7        270.16        272.00        11.56 o                         
  11   7   7          3.38         -0.86         3.52 o                         
  12   7   7        272.22        275.24        13.80 o                         
 -14   8   7          7.69         19.37         7.39 o                         
 -13   8   7       1137.48       1102.95        38.69 o                         
 -12   8   7        188.34        177.99        10.04 o                         
 -11   8   7        418.47        419.85        15.27 o                         
 -10   8   7        884.91        941.02        25.13 o                         
  -9   8   7         14.60         12.39         5.56 o                         
  -8   8   7       3343.75       3476.52        70.12 o                         
  -7   8   7        144.15        141.01         6.43 o                         
  -6   8   7         25.85         34.76         5.47 o                         
  -5   8   7         93.55         93.61         6.70 o                         
  -4   8   7        769.77        827.42        22.63 o                         
  -3   8   7        681.60        703.67        21.77 o                         
  -2   8   7       8974.62       9176.44       160.22 o                         
  -1   8   7        762.41        725.84        16.75 o                         
   0   8   7        307.41        333.73        12.79 o                         
   1   8   7        362.88        385.91        33.41 o                         
   2   8   7       8041.92       8113.43       275.73 o                         
   3   8   7         15.83         11.60         7.67 o                         
   4   8   7       1193.23       1275.13        32.50 o                         
   5   8   7         52.58         51.14         6.42 o                         
   6   8   7         56.33         56.64         7.00 o                         
   7   8   7          0.78         -4.51         4.66 o                         
   8   8   7        126.25        113.91         6.65 o                         
   9   8   7         23.48         29.55         4.54 o                         
  10   8   7        158.59        149.32         6.46 o                         
  11   8   7        522.94        465.24        12.20 o                         
 -13   9   7          1.36         -0.64         2.57 o                         
 -12   9   7        567.46        490.74        49.19 o                         
 -11   9   7        129.66        144.07        13.15 o                         
 -10   9   7         49.84         51.31         6.36 o                         
  -9   9   7         74.16         80.55         6.40 o                         
  -8   9   7         72.28         68.38         6.78 o                         
  -7   9   7       1046.93       1077.02        31.33 o                         
  -6   9   7        429.84        447.22        16.26 o                         
  -5   9   7          7.95          2.96         4.86 o                         
  -4   9   7        612.15        616.68        18.00 o                         
  -3   9   7        321.63        328.84        11.09 o                         
  -2   9   7        348.17        362.57        11.80 o                         
  -1   9   7        931.45        991.35        23.66 o                         
   0   9   7        265.19        271.94        11.00 o                         
   1   9   7        174.28        186.02        14.34 o                         
   2   9   7         12.85         12.41         9.09 o                         
   3   9   7        268.56        238.45        15.42 o                         
   4   9   7        315.38        340.35        18.23 o                         
   5   9   7        491.37        481.85        21.31 o                         
   6   9   7         26.59         44.55         7.92 o                         
   7   9   7          3.88         10.83         7.24 o                         
   8   9   7         67.01         78.06         7.84 o                         
   9   9   7        293.87        299.59        11.06 o                         
 -11  10   7         58.62         50.48         9.69 o                         
 -10  10   7        114.69         82.03         7.54 o                         
  -9  10   7        114.41        127.86        10.41 o                         
  -8  10   7         15.03         20.34         5.96 o                         
  -7  10   7         93.56         96.29         6.76 o                         
  -6  10   7         60.45         64.63         6.86 o                         
  -5  10   7        187.29        184.59         9.34 o                         
  -4  10   7          6.57         10.52         5.09 o                         
  -3  10   7        187.58        197.38         9.81 o                         
  -2  10   7         17.94         26.32         6.34 o                         
  -1  10   7          2.63         11.95         6.24 o                         
   0  10   7        658.74        671.74        21.97 o                         
   1  10   7        181.14        177.18         9.70 o                         
   2  10   7       2858.55       2892.96        65.45 o                         
   3  10   7        212.57        212.54         8.91 o                         
   4  10   7        316.23        321.74        10.66 o                         
   5  10   7        212.34        213.44        16.16 o                         
   6  10   7       3601.03       3518.66        88.61 o                         
   7  10   7        519.59        508.74        15.54 o                         
   8  10   7       1203.06       1189.76        54.07 o                         
  -8  11   7         34.21         39.57         5.79 o                         
  -7  11   7         23.40         13.93         5.29 o                         
  -6  11   7        163.96        167.84        11.89 o                         
  -5  11   7          7.70          4.61         5.71 o                         
  -4  11   7        105.97        136.40        11.16 o                         
  -3  11   7       1490.98       1587.64        82.02 o                         
  -2  11   7         28.51         44.63         5.85 o                         
  -1  11   7        248.95        245.01        10.29 o                         
   0  11   7         64.63         60.58         6.27 o                         
   1  11   7       3538.61       3764.83       163.43 o                         
   2  11   7        126.47        128.10        15.73 o                         
   3  11   7       1849.97       1795.19        56.70 o                         
   4  11   7         92.58        103.65         6.70 o                         
   5  11   7         13.04         14.07         3.95 o                         
  -3  12   7         27.66         16.04         4.88 o                         
  -2  12   7        235.84        241.25        13.64 o                         
 -18   0   8        447.11        467.34        13.78 o                         
 -17   0   8        427.77        447.68        12.79 o                         
 -16   0   8        223.17        229.34        17.05 o                         
 -15   0   8        166.66        152.34        14.48 o                         
 -14   0   8        419.34        437.17        27.01 o                         
 -13   0   8         11.27         10.99         8.47 o                         
 -12   0   8       4241.93       4056.87       107.75 o                         
 -11   0   8        124.34        134.19         8.33 o                         
 -10   0   8        797.58        721.58        25.89 o                         
  -9   0   8        985.35        881.99        23.87 o                         
  -8   0   8      20384.21      19058.76       497.72 o                         
  -7   0   8        208.74        200.35        16.38 o                         
  -6   0   8       5991.46       5613.38       113.56 o                         
  -5   0   8        198.50        194.60         8.62 o                         
  -4   0   8          4.66          4.42         3.88 o                         
  -3   0   8        538.10        603.36        22.64 o                         
  -2   0   8        952.86        762.15        30.83 o                         
  -1   0   8        243.18        317.91        11.29 o                         
   0   0   8      17893.95      23939.34       476.78 o                         
   1   0   8        862.25       1152.95        37.92 o                         
   2   0   8       2959.72       3277.18        97.24 o                         
   3   0   8       1998.40       2127.08        69.27 o                         
   4   0   8       1356.92       1339.73        35.48 o                         
   5   0   8        155.10        142.62        13.26 o                         
   6   0   8       2537.59       2819.43        67.50 o                         
   7   0   8       2664.92       2692.44        66.19 o                         
   8   0   8         83.89         80.59         6.65 o                         
   9   0   8       2170.14       2290.79        60.17 o                         
  10   0   8        695.08        753.57        29.84 o                         
  11   0   8        447.86        480.52        16.50 o                         
  12   0   8       1454.73       1417.42        31.65 o                         
  13   0   8       1236.62       1278.88        24.31 o                         
  14   0   8       2309.33       2205.23        41.08 o                         
  15   0   8         28.57         24.51         5.01 o                         
 -18   1   8         15.66         14.65         2.49 o                         
 -17   1   8        106.48         94.55         3.82 o                         
 -16   1   8         82.25         85.23         5.43 o                         
 -15   1   8         73.30         56.68         7.21 o                         
 -14   1   8          6.36         10.84         6.24 o                         
 -13   1   8       1751.61       1844.63        43.13 o                         
 -12   1   8        468.46        497.37        19.10 o                         
 -11   1   8       1275.56       1221.99        25.95 o                         
 -10   1   8        723.66        701.21        20.97 o                         
  -9   1   8       2401.29       2284.31        31.49 o                         
  -8   1   8        880.81        855.65        19.64 o                         
  -7   1   8      11100.90      10973.80       152.35 o                         
  -6   1   8          4.90          2.76         3.80 o                         
  -5   1   8       2872.04       2816.02        40.68 o                         
  -4   1   8        104.14        109.84         5.04 o                         
  -3   1   8       1331.24       1230.98        23.72 o                         
  -2   1   8         67.35         56.08         3.76 o                         
  -1   1   8       4332.37       4394.12        70.14 o                         
   0   1   8       1468.45       1505.47        33.47 o                         
   1   1   8      27714.63      29823.67       438.54 o                         
   2   1   8       1872.98       1957.60        32.61 o                         
   3   1   8        234.45        222.97         8.46 o                         
   4   1   8       1664.59       1713.15        29.36 o                         
   5   1   8       2574.87       2767.00        35.45 o                         
   6   1   8         14.67         17.16         2.97 o                         
   7   1   8          0.70          3.38         4.45 o                         
   8   1   8       1394.78       1474.85        26.25 o                         
   9   1   8        101.07        123.83         5.94 o                         
  10   1   8        912.26        979.85        24.65 o                         
  11   1   8       1459.83       1468.13        34.82 o                         
  12   1   8        483.69        529.81        11.36 o                         
  13   1   8        395.80        373.17         7.38 o                         
  14   1   8        565.21        552.74         9.70 o                         
  15   1   8        251.46        238.46         6.07 o                         
 -18   2   8        733.43        742.56        14.50 o                         
 -17   2   8          2.71         -0.55         2.64 o                         
 -16   2   8       4427.67       4153.05       129.01 o                         
 -15   2   8        250.75        244.73        10.40 o                         
 -14   2   8          2.35         -7.22         8.12 o                         
 -13   2   8        184.88        164.42         7.91 o                         
 -12   2   8        107.12        113.80         8.56 o                         
 -11   2   8         22.23         25.79         4.57 o                         
 -10   2   8       3851.76       3725.03        74.49 o                         
  -9   2   8        138.34        136.62         5.78 o                         
  -8   2   8        595.31        523.66         8.77 o                         
  -7   2   8         59.74         66.16         4.50 o                         
  -6   2   8       2034.62       2193.74        47.08 o                         
  -5   2   8         16.04         16.11         3.42 o                         
  -4   2   8       2040.57       2088.58        32.08 o                         
  -3   2   8        770.88        804.27        24.33 o                         
  -2   2   8          4.06          6.86         3.89 o                         
  -1   2   8       2608.51       2668.18        61.43 o                         
   0   2   8       5197.70       5335.56        87.04 o                         
   1   2   8       2275.36       2235.89        38.62 o                         
   2   2   8        339.76        443.59        11.06 o                         
   3   2   8        875.00        843.35        16.65 o                         
   4   2   8      10785.09      11397.99       166.21 o                         
   5   2   8        210.44        190.02         4.41 o                         
   6   2   8         71.50         79.24         3.99 o                         
   7   2   8        163.81        145.55         6.73 o                         
   8   2   8       2061.51       2052.48        37.21 o                         
   9   2   8        227.19        268.25         8.77 o                         
  10   2   8       1233.83       1325.89        28.55 o                         
  11   2   8       3558.75       3477.56        56.41 o                         
  12   2   8         17.35         25.39         3.79 o                         
  13   2   8         12.86         19.80         3.48 o                         
  14   2   8        643.57        620.57        11.82 o                         
  15   2   8         51.29         47.67         3.57 o                         
 -18   3   8        217.28        201.15        12.69 o                         
 -17   3   8       3231.57       3731.02       352.86 o                         
 -16   3   8         30.48         19.73         5.91 o                         
 -15   3   8       2744.65       3130.27        81.56 o                         
 -14   3   8         19.37         21.97         6.81 o                         
 -13   3   8        909.34       1048.60        35.24 o                         
 -12   3   8        211.23        215.93        10.64 o                         
 -11   3   8       3294.65       3510.54       115.18 o                         
 -10   3   8         15.80         12.98         5.54 o                         
  -9   3   8        104.46         87.40         5.34 o                         
  -8   3   8          3.92          7.34         3.40 o                         
  -7   3   8         42.87         76.06         6.82 o                         
  -6   3   8        534.34        582.54        13.87 o                         
  -5   3   8       1088.95       1113.73        29.68 o                         
  -4   3   8        193.92        196.06         7.58 o                         
  -3   3   8          9.78         11.98         4.29 o                         
  -2   3   8        528.16        503.19        14.78 o                         
  -1   3   8         90.54         74.06        10.92 o                         
   0   3   8        535.24        519.05        18.05 o                         
   1   3   8       1885.48       2208.51        55.42 o                         
   2   3   8         14.65         16.61         5.16 o                         
   3   3   8       8770.00       8708.81       237.95 o                         
   4   3   8         16.34         19.38         2.83 o                         
   5   3   8       4829.13       4807.73        64.46 o                         
   6   3   8          0.60          0.70         2.49 o                         
   7   3   8       2453.20       2452.68        35.39 o                         
   8   3   8          5.83          6.55         2.98 o                         
   9   3   8       5418.62       5434.91        78.67 o                         
  10   3   8        714.94        712.62        15.47 o                         
  11   3   8        693.93        716.21        14.47 o                         
  12   3   8       1150.47       1140.91        20.43 o                         
  13   3   8       1811.23       1763.94        37.41 o                         
  14   3   8         93.48         88.19         4.21 o                         
 -17   4   8         23.24         18.33         4.09 o                         
 -16   4   8        455.96        510.73        19.04 o                         
 -15   4   8         42.67         43.39         6.65 o                         
 -14   4   8        541.11        587.08        27.37 o                         
 -13   4   8        267.76        276.51        13.62 o                         
 -12   4   8        161.77        148.18         8.09 o                         
 -11   4   8        149.41        141.64         7.96 o                         
 -10   4   8        410.98        465.46        11.80 o                         
  -9   4   8          5.29          4.31         3.96 o                         
  -8   4   8          0.51          0.86         3.73 o                         
  -7   4   8         23.40         23.72         3.70 o                         
  -6   4   8        798.95        855.98        29.32 o                         
  -5   4   8         37.93         30.71         3.68 o                         
  -4   4   8        744.34        837.54        25.67 o                         
  -3   4   8         11.31         14.00         3.73 o                         
  -2   4   8         39.94         44.47         4.81 o                         
  -1   4   8         70.20         54.58         4.89 o                         
   0   4   8        253.05        243.56         9.44 o                         
   1   4   8        255.02        246.09        12.60 o                         
   2   4   8       1097.10       1114.33        24.60 o                         
   3   4   8        242.81        234.93         6.98 o                         
   4   4   8       1127.30        971.09        17.32 o                         
   5   4   8        421.17        394.40        10.10 o                         
   6   4   8        181.17        196.57         6.76 o                         
   7   4   8        244.66        246.10         9.44 o                         
   8   4   8       2435.64       2289.13        39.85 o                         
   9   4   8        269.52        273.16        15.76 o                         
  10   4   8        629.03        609.49        14.11 o                         
  11   4   8         95.26        102.95         4.98 o                         
  12   4   8         58.41         57.24         4.13 o                         
  13   4   8         62.17         58.49         3.50 o                         
  14   4   8        203.73        207.24        10.00 o                         
 -16   5   8        425.77        475.75        16.76 o                         
 -15   5   8        111.05        131.11         9.73 o                         
 -14   5   8         84.52         80.82         7.51 o                         
 -13   5   8        799.10        852.00        26.42 o                         
 -12   5   8        149.44        163.14         8.27 o                         
 -11   5   8       3974.46       4253.06        94.32 o                         
 -10   5   8         61.61         64.45         5.90 o                         
  -9   5   8        123.69         97.73         6.05 o                         
  -8   5   8        224.47        228.27         7.76 o                         
  -7   5   8        735.92        694.21        16.02 o                         
  -6   5   8        322.61        323.08         8.46 o                         
  -5   5   8         67.58         55.46         3.69 o                         
  -4   5   8         41.55         37.96         3.37 o                         
  -3   5   8          2.51          4.90         2.93 o                         
  -2   5   8         23.20         26.85         3.29 o                         
  -1   5   8         84.66         85.18         4.86 o                         
   0   5   8        287.73        299.05         7.34 o                         
   1   5   8        126.42        131.94         5.17 o                         
   2   5   8         23.57         26.76         4.00 o                         
   3   5   8          2.64          1.51         3.68 o                         
   4   5   8         33.23         29.90         4.05 o                         
   5   5   8         74.72         77.50         5.54 o                         
   6   5   8        204.78        201.61         8.23 o                         
   7   5   8          5.88         19.95         4.77 o                         
   8   5   8        147.73        144.96         7.24 o                         
   9   5   8       2167.02       2173.02        43.82 o                         
  10   5   8        237.04        231.62         7.48 o                         
  11   5   8        834.37        777.21        19.75 o                         
  12   5   8        230.38        209.81         6.35 o                         
  13   5   8        100.58         93.22         4.39 o                         
 -16   6   8       1906.34       1988.72        63.42 o                         
 -15   6   8        769.82        819.57        25.72 o                         
 -14   6   8          0.52          5.61         4.96 o                         
 -13   6   8        165.99        181.29         8.67 o                         
 -12   6   8       3061.80       3313.29        61.51 o                         
 -11   6   8          0.11          1.92         5.42 o                         
 -10   6   8       1179.98       1337.58        26.30 o                         
  -9   6   8          1.74          5.81         4.99 o                         
  -8   6   8        113.14        180.11         7.19 o                         
  -7   6   8       1026.26       1030.94        19.39 o                         
  -6   6   8       1527.18       1519.00        33.08 o                         
  -5   6   8        862.92        841.01        17.48 o                         
  -4   6   8         94.84         98.04         6.69 o                         
  -3   6   8         48.63         45.41         4.21 o                         
  -2   6   8         16.05         17.00         3.73 o                         
  -1   6   8         46.56         48.75         6.13 o                         
   0   6   8       2646.03       2575.91        66.78 o                         
   1   6   8         49.87         56.96         4.31 o                         
   2   6   8        117.60        112.55         5.83 o                         
   3   6   8          8.75          1.70         4.91 o                         
   4   6   8       8895.98       8553.29       183.86 o                         
   5   6   8         20.41         13.83         6.44 o                         
   6   6   8        153.40        168.15        10.95 o                         
   7   6   8          2.42         -1.24         6.01 o                         
   8   6   8       4095.68       3974.45       102.32 o                         
   9   6   8         10.63         10.29         5.86 o                         
  10   6   8       1723.10       1584.04        37.31 o                         
  11   6   8        686.66        696.48        23.97 o                         
  12   6   8          9.34          7.78         3.48 o                         
 -15   7   8         32.33         21.41         7.44 o                         
 -14   7   8        185.79        193.73         9.28 o                         
 -13   7   8        194.53        218.62         8.68 o                         
 -12   7   8        141.72        132.08         7.52 o                         
 -11   7   8       2974.71       3104.58        57.92 o                         
 -10   7   8        474.30        508.89        12.75 o                         
  -9   7   8       1065.84       1314.61        30.30 o                         
  -8   7   8       1031.47       1108.20        24.14 o                         
  -7   7   8          0.07          9.95         5.49 o                         
  -6   7   8        433.45        430.01        12.30 o                         
  -5   7   8        647.13        681.13        16.04 o                         
  -4   7   8         74.10         72.32         5.29 o                         
  -3   7   8        709.30        690.08        15.59 o                         
  -2   7   8        126.87        125.26         6.79 o                         
  -1   7   8         28.62         41.88         5.11 o                         
   0   7   8        377.58        335.04        12.78 o                         
   1   7   8        168.30        189.53        10.44 o                         
   2   7   8        695.07        640.58        22.20 o                         
   3   7   8       2817.34       2728.97        81.34 o                         
   4   7   8        598.98        551.02        19.64 o                         
   5   7   8       4169.63       3860.27        99.56 o                         
   6   7   8          1.18         -3.89         5.86 o                         
   7   7   8       2676.20       2576.51        68.17 o                         
   8   7   8          0.80          1.29         5.62 o                         
   9   7   8       1141.25       1084.45        31.27 o                         
  10   7   8         69.24         71.33         6.21 o                         
  11   7   8        320.61        296.04        10.76 o                         
 -14   8   8         68.18         70.12         8.50 o                         
 -13   8   8          0.39         -6.18         7.30 o                         
 -12   8   8         10.59         15.97         3.82 o                         
 -11   8   8        172.79        181.09         9.28 o                         
 -10   8   8       1094.67       1165.24        29.08 o                         
  -9   8   8        770.61        788.50        19.29 o                         
  -8   8   8        734.30        725.47        20.64 o                         
  -7   8   8         13.06         14.38         4.22 o                         
  -6   8   8       1973.67       2089.53        40.43 o                         
  -5   8   8         52.85         56.20         6.89 o                         
  -4   8   8        286.31        296.13         9.17 o                         
  -3   8   8        348.03        346.56         9.50 o                         
  -2   8   8        253.29        244.80         7.82 o                         
  -1   8   8        614.01        621.23        16.51 o                         
   0   8   8       3206.96       3324.01        74.58 o                         
   1   8   8        584.49        542.44        25.90 o                         
   2   8   8       1201.65       1203.87        68.16 o                         
   3   8   8       1126.96       1108.05        74.81 o                         
   4   8   8         86.41         74.08        12.50 o                         
   5   8   8        171.29        149.13         9.25 o                         
   6   8   8         47.17         47.92         6.46 o                         
   7   8   8        100.82         74.86         6.86 o                         
   8   8   8        790.01        768.41        35.22 o                         
   9   8   8        180.20        170.70         8.23 o                         
  10   8   8         75.04         66.87        10.57 o                         
 -12   9   8          2.85          7.43         3.53 o                         
 -11   9   8         65.50         68.07         6.11 o                         
 -10   9   8        135.88        145.50         8.81 o                         
  -9   9   8        209.05        214.81         9.48 o                         
  -8   9   8        251.53        273.53        13.38 o                         
  -7   9   8       6119.75       6220.30       147.95 o                         
  -6   9   8        104.26        113.71         7.40 o                         
  -5   9   8        887.01        881.56        20.76 o                         
  -4   9   8        135.14        141.33         7.81 o                         
  -3   9   8         39.26         31.90         5.61 o                         
  -2   9   8        170.26        196.33         9.30 o                         
  -1   9   8       1105.59       1078.28        31.93 o                         
   0   9   8        574.56        618.68        25.93 o                         
   1   9   8       2140.72       2099.38        57.74 o                         
   2   9   8        291.43        294.67        17.34 o                         
   3   9   8        163.12        166.24        13.17 o                         
   4   9   8         74.23        110.85        20.36 o                         
   5   9   8       2004.97       1835.96        87.19 o                         
   6   9   8          1.87         -2.61        10.42 o                         
   7   9   8        538.34        480.79        28.91 o                         
   8   9   8        395.36        391.67        18.53 o                         
   9   9   8        554.81        511.55        25.95 o                         
 -10  10   8        292.23        233.16        43.62 o                         
  -9  10   8        326.63        323.87        17.95 o                         
  -8  10   8        626.90        595.85        21.61 o                         
  -7  10   8         36.33         49.89         6.25 o                         
  -6  10   8       1359.68       1537.90        56.01 o                         
  -5  10   8        249.17        268.20        13.01 o                         
  -4  10   8        520.20        545.54        36.06 o                         
  -3  10   8         21.49         19.91         6.52 o                         
  -2  10   8        453.12        461.26        19.05 o                         
  -1  10   8        284.93        298.71        10.80 o                         
   0  10   8       2323.19       2293.92        61.39 o                         
   1  10   8        181.26        198.35        10.50 o                         
   2  10   8         50.65         30.98        12.69 o                         
   3  10   8         85.52         82.59        11.42 o                         
   4  10   8        448.63        424.51        15.10 o                         
   5  10   8        162.07        158.26         7.89 o                         
   6  10   8         93.51         79.90         5.54 o                         
   7  10   8        167.11        145.87        10.91 o                         
  -7  11   8         34.41         51.31         6.63 o                         
  -6  11   8          7.54          6.49         4.04 o                         
  -5  11   8        219.15        236.22        10.51 o                         
  -4  11   8         68.69         86.61         6.50 o                         
  -3  11   8        110.25        150.35         8.40 o                         
  -2  11   8        357.78        402.54        15.36 o                         
  -1  11   8         59.68         54.29         5.39 o                         
   0  11   8        353.45        384.52        21.90 o                         
   1  11   8        110.11        120.05        10.80 o                         
   2  11   8          0.43          4.03         6.43 o                         
   3  11   8        361.99        445.91        23.45 o                         
   4  11   8         23.69         32.03         6.21 o                         
 -18   1   9        596.54        601.20        14.61 o                         
 -17   1   9         42.30         46.42         3.25 o                         
 -16   1   9        151.78        162.54         6.52 o                         
 -15   1   9       2210.21       2077.77        57.12 o                         
 -14   1   9        128.93        124.30         6.76 o                         
 -13   1   9       4713.77       4563.43       107.48 o                         
 -12   1   9       1898.17       1862.03        39.44 o                         
 -11   1   9       6349.60       6103.12       153.42 o                         
 -10   1   9         72.87         72.93         4.27 o                         
  -9   1   9       3331.23       3202.20        40.89 o                         
  -8   1   9          1.14          1.07         2.89 o                         
  -7   1   9       2989.23       3228.41        40.57 o                         
  -6   1   9          7.62         10.16         3.24 o                         
  -5   1   9       1604.55       1567.24        25.38 o                         
  -4   1   9        144.40        178.52         7.25 o                         
  -3   1   9       1758.67       1630.56        32.31 o                         
  -2   1   9        431.18        412.35        11.13 o                         
  -1   1   9        356.28        314.69        11.73 o                         
   0   1   9       1696.82       1892.46        73.20 o                         
   1   1   9       3064.67       3509.18       100.97 o                         
   2   1   9       3190.54       3348.49        49.47 o                         
   3   1   9        126.61        110.73         5.44 o                         
   4   1   9        749.02        783.78        11.76 o                         
   5   1   9        728.69        694.20        10.36 o                         
   6   1   9         18.50         25.03         3.03 o                         
   7   1   9         10.93         16.08         3.44 o                         
   8   1   9        343.61        337.39         8.21 o                         
   9   1   9        247.09        241.85         6.80 o                         
  10   1   9        137.74        130.91         5.10 o                         
  11   1   9       1324.70       1439.83        24.29 o                         
  12   1   9        106.19        101.35         3.90 o                         
  13   1   9         66.26         73.70         3.09 o                         
  14   1   9         75.31         66.42         4.30 o                         
 -18   2   9         10.72         10.50         2.21 o                         
 -17   2   9          2.72          2.98         3.01 o                         
 -16   2   9       1079.25       1072.95        23.26 o                         
 -15   2   9        589.26        581.32        14.52 o                         
 -14   2   9       2289.28       2102.03        72.12 o                         
 -13   2   9         98.72        105.33         5.65 o                         
 -12   2   9         20.78         16.75         4.34 o                         
 -11   2   9       1782.10       1806.28        44.09 o                         
 -10   2   9      21162.88      21000.66       430.45 o                         
  -9   2   9        123.35        112.10         4.05 o                         
  -8   2   9       3071.64       2964.50        51.67 o                         
  -7   2   9         62.05         56.49         3.16 o                         
  -6   2   9       5691.71       6424.06       101.25 o                         
  -5   2   9        102.32         97.59         5.09 o                         
  -4   2   9        280.73        187.92        15.86 o                         
  -3   2   9          1.69          6.50         4.43 o                         
  -2   2   9       1602.79       1582.54        34.12 o                         
  -1   2   9        685.96        681.88        18.07 o                         
   0   2   9        700.33        669.50        15.52 o                         
   1   2   9       2505.67       2605.08        40.72 o                         
   2   2   9        196.65        240.62         7.03 o                         
   3   2   9        908.73        928.62        13.21 o                         
   4   2   9        959.56        863.99        13.41 o                         
   5   2   9        104.80         99.76         4.57 o                         
   6   2   9         82.62         85.84         4.22 o                         
   7   2   9        343.20        360.66         9.33 o                         
   8   2   9         90.77         92.58         6.92 o                         
   9   2   9         66.14         82.19         4.86 o                         
  10   2   9       1494.24       1533.39        29.71 o                         
  11   2   9        659.62        678.11        15.56 o                         
  12   2   9       2754.17       2797.73        44.95 o                         
  13   2   9        174.17        174.52         5.36 o                         
  14   2   9        110.41        112.25         4.30 o                         
 -18   3   9        272.78        267.95        14.89 o                         
 -17   3   9        350.82        375.52        19.16 o                         
 -16   3   9        251.29        262.20        11.65 o                         
 -15   3   9         83.67         82.57         7.61 o                         
 -14   3   9          5.10          3.10         6.30 o                         
 -13   3   9       3805.04       3977.32       103.15 o                         
 -12   3   9        101.63         99.30         8.26 o                         
 -11   3   9        203.79        219.34        10.67 o                         
 -10   3   9        141.84        128.19         7.75 o                         
  -9   3   9       1547.71       1614.31        32.61 o                         
  -8   3   9        391.54        363.04        10.33 o                         
  -7   3   9       1423.03       1312.17        24.73 o                         
  -6   3   9        182.90        158.60         6.54 o                         
  -5   3   9          7.87         13.74         3.55 o                         
  -4   3   9         53.97         47.55         5.80 o                         
  -3   3   9       4653.93       4906.00       103.07 o                         
  -2   3   9        156.54        147.12         7.31 o                         
  -1   3   9         81.20         58.35         5.98 o                         
   0   3   9        320.90        311.22        16.11 o                         
   1   3   9       1251.81       1163.45        28.10 o                         
   2   3   9        181.90        173.78         4.83 o                         
   3   3   9       1617.62       1719.01        27.99 o                         
   4   3   9        124.61        128.98         5.13 o                         
   5   3   9       1122.39       1287.24        20.07 o                         
   6   3   9        128.31        126.94         5.06 o                         
   7   3   9          2.58          3.38         3.10 o                         
   8   3   9       1947.28       2037.31        33.32 o                         
   9   3   9       2563.65       2693.82        49.45 o                         
  10   3   9       2365.28       2396.75        39.31 o                         
  11   3   9        435.52        470.63        10.49 o                         
  12   3   9       1508.51       1502.77        27.21 o                         
  13   3   9          7.83          7.12         2.75 o                         
  14   3   9         99.58        109.17        11.55 o                         
 -17   4   9        164.01        150.66         6.67 o                         
 -16   4   9        225.72        257.95         9.59 o                         
 -15   4   9        302.51        320.64        13.46 o                         
 -14   4   9       3870.70       4287.67       111.86 o                         
 -13   4   9          2.73         -5.14         6.01 o                         
 -12   4   9       1573.70       1832.41        71.40 o                         
 -11   4   9        139.67        149.44         7.52 o                         
 -10   4   9        403.64        432.25        21.98 o                         
  -9   4   9       1291.70       1343.15        33.50 o                         
  -8   4   9        738.23        769.83        18.20 o                         
  -7   4   9       1627.80       1699.02        58.50 o                         
  -6   4   9       7692.50       8628.05       254.71 o                         
  -5   4   9        159.06        174.08         9.72 o                         
  -4   4   9         61.24         87.40         5.43 o                         
  -3   4   9        356.89        330.15         8.39 o                         
  -2   4   9       3153.20       3010.19        52.18 o                         
  -1   4   9        790.18        732.34        15.65 o                         
   0   4   9       4968.69       4637.98        69.53 o                         
   1   4   9        558.59        495.97        10.93 o                         
   2   4   9       3885.09       3709.47        56.82 o                         
   3   4   9        158.27        140.41         6.23 o                         
   4   4   9        144.65        155.01         6.78 o                         
   5   4   9        758.74        723.80        15.68 o                         
   6   4   9       1375.06       1400.74        27.97 o                         
   7   4   9        257.88        279.78         9.12 o                         
   8   4   9        220.37        252.55         7.54 o                         
   9   4   9       2669.34       2638.65        53.41 o                         
  10   4   9         30.46         34.02         4.18 o                         
  11   4   9        716.37        711.28        15.94 o                         
  12   4   9          1.52          4.66         3.65 o                         
  13   4   9        443.77        463.97        12.43 o                         
 -16   5   9        132.12        151.27         8.71 o                         
 -15   5   9        489.22        554.93        19.54 o                         
 -14   5   9        474.33        525.68        19.72 o                         
 -13   5   9       1138.90       1244.21        37.93 o                         
 -12   5   9        418.67        419.58        13.67 o                         
 -11   5   9         45.85         69.85         5.72 o                         
 -10   5   9        107.38        120.28         6.08 o                         
  -9   5   9        240.14        228.47         7.84 o                         
  -8   5   9       1240.89       1283.41        25.48 o                         
  -7   5   9        863.33        911.67        20.31 o                         
  -6   5   9        108.52        131.88         5.57 o                         
  -5   5   9       1525.30       1438.18        25.88 o                         
  -4   5   9        236.78        215.66         6.49 o                         
  -3   5   9         11.96          8.43         3.15 o                         
  -2   5   9       1183.84       1139.94        18.86 o                         
  -1   5   9       1878.32       1938.85        34.96 o                         
   0   5   9       1657.66       1619.42        34.17 o                         
   1   5   9       6885.63       6620.84       112.00 o                         
   2   5   9       1204.22       1149.62        25.97 o                         
   3   5   9         61.03         52.68         4.76 o                         
   4   5   9       1144.84       1082.42        23.50 o                         
   5   5   9       2203.48       2284.91        47.54 o                         
   6   5   9        263.11        250.88         9.34 o                         
   7   5   9       1636.49       1601.41        34.72 o                         
   8   5   9        546.70        560.45        15.02 o                         
   9   5   9        351.96        371.53        11.19 o                         
  10   5   9        556.86        543.42        13.53 o                         
  11   5   9        152.39        155.49         5.88 o                         
  12   5   9        454.66        445.80        11.36 o                         
 -15   6   9         15.26         20.88         4.67 o                         
 -14   6   9          0.30         -2.50         5.00 o                         
 -13   6   9        178.87        182.57         9.47 o                         
 -12   6   9         68.92         79.02         6.27 o                         
 -11   6   9         24.87         28.80         5.69 o                         
 -10   6   9       2091.99       2181.18        53.83 o                         
  -9   6   9          8.09          6.29         4.87 o                         
  -8   6   9         85.74        113.54         6.48 o                         
  -7   6   9         72.17         78.48         6.12 o                         
  -6   6   9         10.83         14.75         5.37 o                         
  -5   6   9         94.09         85.15         5.70 o                         
  -4   6   9        570.62        546.42        11.75 o                         
  -3   6   9        321.05        311.64         7.85 o                         
  -2   6   9       1215.00       1212.62        21.11 o                         
  -1   6   9        260.01        246.38         9.90 o                         
   0   6   9        182.21        174.11         6.88 o                         
   1   6   9        925.82        913.46        33.10 o                         
   2   6   9       1091.60       1077.13        19.65 o                         
   3   6   9        627.82        646.26        18.47 o                         
   4   6   9        322.81        373.46        11.68 o                         
   5   6   9         10.20         13.22         4.71 o                         
   6   6   9         11.23         17.18         4.65 o                         
   7   6   9        243.33        229.62         9.47 o                         
   8   6   9        260.19        217.39         8.32 o                         
   9   6   9        198.89        189.45        10.30 o                         
  10   6   9         68.35         49.86         5.89 o                         
  11   6   9        339.53        312.51        16.91 o                         
  12   6   9        210.13        197.93         8.98 o                         
 -15   7   9       1911.81       1635.09        72.39 o                         
 -14   7   9         85.11         70.41         7.62 o                         
 -13   7   9         42.97         42.06         6.29 o                         
 -12   7   9        118.70        123.77        14.17 o                         
 -11   7   9        943.83       1021.03        31.00 o                         
 -10   7   9        125.01        129.71         8.16 o                         
  -9   7   9       9294.33       9459.81       203.63 o                         
  -8   7   9         52.06         48.95         6.18 o                         
  -7   7   9         70.99         59.50         6.48 o                         
  -6   7   9         99.18        105.58         5.69 o                         
  -5   7   9       1759.34       1771.22        34.91 o                         
  -4   7   9        172.35        165.72         7.25 o                         
  -3   7   9         32.16         47.81         5.10 o                         
  -2   7   9         10.03         10.23         5.03 o                         
  -1   7   9         14.62         13.48         5.50 o                         
   0   7   9         14.81         15.93         5.31 o                         
   1   7   9          2.87          4.92         6.02 o                         
   2   7   9         98.92         88.59        12.07 o                         
   3   7   9         26.83         14.27         8.15 o                         
   4   7   9        181.82        183.32        10.58 o                         
   5   7   9       1114.04       1121.43        33.38 o                         
   6   7   9       1681.15       1513.30        42.49 o                         
   7   7   9        590.21        557.96        18.91 o                         
   8   7   9        201.10        208.43        10.06 o                         
   9   7   9          3.61          4.25         4.83 o                         
  10   7   9        261.26        240.92         9.56 o                         
 -13   8   9         57.69         53.35         8.15 o                         
 -12   8   9        119.16         90.89         6.28 o                         
 -11   8   9        258.02        260.22         9.51 o                         
 -10   8   9       1864.14       2001.09        46.41 o                         
  -9   8   9          0.95          5.84         4.33 o                         
  -8   8   9         63.26         70.04         5.71 o                         
  -7   8   9        276.61        303.09         9.42 o                         
  -6   8   9         35.26         41.07         5.75 o                         
  -5   8   9         12.24         10.69         4.12 o                         
  -4   8   9       2648.74       2678.66        56.54 o                         
  -3   8   9          4.56          8.31         4.01 o                         
  -2   8   9         41.17         34.91         5.12 o                         
  -1   8   9         70.33         87.35         6.85 o                         
   0   8   9       3566.46       3727.69        73.82 o                         
   1   8   9          0.85          3.89         6.89 o                         
   2   8   9        804.44        805.95        26.34 o                         
   3   8   9        204.37        217.61        16.61 o                         
   4   8   9       1463.50       1446.23        73.14 o                         
   5   8   9        154.02        132.12        17.58 o                         
   6   8   9       1798.96       1836.94        88.18 o                         
   7   8   9         33.45         24.95        11.56 o                         
   8   8   9       1008.86        861.03        44.91 o                         
   9   8   9         27.83          7.57         8.51 o                         
 -12   9   9        136.31        136.55        10.19 o                         
 -11   9   9          0.30         -2.33         3.55 o                         
 -10   9   9         12.20          8.12         4.00 o                         
  -9   9   9          6.53          5.70         4.22 o                         
  -8   9   9         39.63         37.75         4.56 o                         
  -7   9   9        522.57        512.24        20.08 o                         
  -6   9   9         52.13         57.54         5.33 o                         
  -5   9   9         14.09         15.19         4.47 o                         
  -4   9   9         24.81         27.48         4.67 o                         
  -3   9   9          6.64          3.13         4.35 o                         
  -2   9   9         99.55         98.53         6.67 o                         
  -1   9   9          5.32          5.25         4.52 o                         
   0   9   9         51.30         38.64         7.03 o                         
   1   9   9       1046.92       1070.77        32.33 o                         
   2   9   9        150.51        149.14         9.71 o                         
   3   9   9          3.03         13.00         7.97 o                         
   4   9   9         71.49         79.55        18.01 o                         
   5   9   9       1629.14       1508.17        50.39 o                         
   6   9   9         21.85         14.62        12.18 o                         
   7   9   9        124.34        102.35         7.89 o                         
   8   9   9         75.81         69.41         8.09 o                         
 -10  10   9       1621.56       1020.66        45.24 o                         
  -9  10   9        262.11        260.72        14.98 o                         
  -8  10   9        180.46        195.35        12.69 o                         
  -7  10   9        351.85        345.07        14.22 o                         
  -6  10   9          5.73          5.47         4.74 o                         
  -5  10   9        203.46        209.74        14.51 o                         
  -4  10   9       1575.19       1609.54        42.82 o                         
  -3  10   9         64.28         57.66         5.67 o                         
  -2  10   9        169.83        168.04         7.97 o                         
  -1  10   9          8.36         10.46         6.25 o                         
   0  10   9          1.67          1.44         5.53 o                         
   1  10   9        158.25        159.74         8.88 o                         
   2  10   9         31.82         24.11         5.64 o                         
   3  10   9        446.15        425.51        15.51 o                         
   4  10   9        332.39        358.36        14.85 o                         
   5  10   9          4.37          5.22         8.00 o                         
  -6  11   9         47.78         47.76         5.82 o                         
  -5  11   9        196.23        191.29        11.59 o                         
  -4  11   9         87.16         75.32         5.61 o                         
  -3  11   9       1200.64       1179.72        56.08 o                         
  -2  11   9         33.96         40.61         6.07 o                         
  -1  11   9         18.11          7.76         5.95 o                         
   0  11   9        699.96        678.39        33.21 o                         
   1  11   9        640.96        636.83        31.14 o                         
   2  11   9        232.85        247.22        14.62 o                         
 -18   0  10        514.62        453.36        16.15 o                         
 -17   0  10        608.62        593.85        15.17 o                         
 -16   0  10         88.16         87.83         7.98 o                         
 -15   0  10         46.60         51.61        16.99 o                         
 -14   0  10       1598.57       1642.77        45.10 o                         
 -13   0  10         24.96         16.74         6.09 o                         
 -12   0  10      17978.18      17436.47       426.43 o                         
 -11   0  10       1424.16       1448.33        40.54 o                         
 -10   0  10       2170.94       2160.79        56.97 o                         
  -9   0  10        109.65         99.79         5.41 o                         
  -8   0  10       2269.85       2332.60        41.03 o                         
  -7   0  10        277.13        246.84        10.93 o                         
  -6   0  10       3116.17       3008.86        47.04 o                         
  -5   0  10       1186.26       1185.35        26.01 o                         
  -4   0  10       8184.67       8703.72       154.27 o                         
  -3   0  10       2068.48       2042.32        41.42 o                         
  -2   0  10        759.99        671.77        19.11 o                         
  -1   0  10       2692.22       2784.65        54.75 o                         
   0   0  10         70.95        101.39         7.29 o                         
   1   0  10       1026.74       1329.55        30.61 o                         
   2   0  10      11014.19      11693.47       221.24 o                         
   3   0  10          1.75          8.73         3.53 o                         
   4   0  10        773.04        808.87        17.57 o                         
   5   0  10        684.04        762.64        18.23 o                         
   6   0  10       4582.40       4573.94        92.57 o                         
   7   0  10       2200.72       2378.86        62.71 o                         
   8   0  10       1963.17       2117.42        56.55 o                         
   9   0  10       2664.29       2825.59        73.21 o                         
  10   0  10         46.89         35.27         5.58 o                         
  11   0  10       2824.62       2868.98        73.78 o                         
  12   0  10          4.58          1.00         4.03 o                         
  13   0  10       1350.56       1300.44        25.13 o                         
 -18   1  10        433.26        416.57         9.45 o                         
 -17   1  10        606.89        592.94        11.44 o                         
 -16   1  10        298.60        293.00         8.65 o                         
 -15   1  10         39.59         40.00         6.85 o                         
 -14   1  10        137.87        151.50         7.11 o                         
 -13   1  10       1499.92       1489.03        32.39 o                         
 -12   1  10         80.31         88.37         6.13 o                         
 -11   1  10       2243.32       2217.39        46.10 o                         
 -10   1  10       2093.05       1990.67        38.27 o                         
  -9   1  10        570.21        495.41        10.15 o                         
  -8   1  10       1692.12       1585.15        20.46 o                         
  -7   1  10        378.44        401.47         7.50 o                         
  -6   1  10          9.30         13.25         2.91 o                         
  -5   1  10        390.49        408.91         8.31 o                         
  -4   1  10        604.22        589.58        13.17 o                         
  -3   1  10       4216.66       4518.63        63.02 o                         
  -2   1  10       1445.05       1413.88        28.93 o                         
  -1   1  10         69.16         68.73         4.37 o                         
   0   1  10       2012.06       2207.94        72.39 o                         
   1   1  10       2235.22       2751.81       103.96 o                         
   2   1  10       1011.33       1038.93        21.95 o                         
   3   1  10       6297.56       6832.05        82.48 o                         
   4   1  10         43.33         51.00         3.52 o                         
   5   1  10         12.14         11.37         2.82 o                         
   6   1  10        244.00        262.92         9.40 o                         
   7   1  10       1268.00       1426.40        24.36 o                         
   8   1  10       1399.82       1518.58        25.69 o                         
   9   1  10        268.00        316.70         8.37 o                         
  10   1  10       1844.52       1845.34        30.30 o                         
  11   1  10          0.82          5.92         2.99 o                         
  12   1  10        329.36        315.40         6.22 o                         
  13   1  10        602.94        560.96        11.49 o                         
 -18   2  10        358.23        325.98         9.88 o                         
 -17   2  10         23.02         24.65         3.86 o                         
 -16   2  10         20.49         18.33         5.02 o                         
 -15   2  10          4.07          1.77         5.11 o                         
 -14   2  10         44.86         41.00         4.79 o                         
 -13   2  10       1397.95       1361.17        29.82 o                         
 -12   2  10        216.24        200.40         9.19 o                         
 -11   2  10       1273.32       1263.37        33.02 o                         
 -10   2  10       1299.56       1280.78        39.44 o                         
  -9   2  10       1681.12       1663.06        26.84 o                         
  -8   2  10       2475.86       2410.55        36.09 o                         
  -7   2  10        508.42        541.11         8.73 o                         
  -6   2  10         40.40         28.01         3.49 o                         
  -5   2  10         22.61         33.28         3.15 o                         
  -4   2  10       7150.72       7596.21       123.39 o                         
  -3   2  10        669.19        614.55        10.90 o                         
  -2   2  10        956.34        813.57        12.94 o                         
  -1   2  10       1503.43       1464.67        19.70 o                         
   0   2  10        251.12        253.30         8.67 o                         
   1   2  10       1363.24       1400.90        18.67 o                         
   2   2  10         92.27        108.13         4.12 o                         
   3   2  10        961.33        989.75        15.25 o                         
   4   2  10        138.86        162.93         5.36 o                         
   5   2  10         17.97         22.82         4.06 o                         
   6   2  10       2262.62       2366.77        44.08 o                         
   7   2  10         65.68         61.53         4.61 o                         
   8   2  10         81.82         73.40         4.82 o                         
   9   2  10        215.92        225.82         7.44 o                         
  10   2  10       3839.26       3873.77        69.61 o                         
  11   2  10        139.37        148.98         5.24 o                         
  12   2  10          4.92          4.73         2.71 o                         
  13   2  10          8.00          7.18         2.48 o                         
 -17   3  10        122.89        141.21        14.96 o                         
 -16   3  10          0.17          3.64         5.65 o                         
 -15   3  10         90.96         87.68        10.24 o                         
 -14   3  10         10.53         11.72         5.79 o                         
 -13   3  10       1040.27       1123.97        41.05 o                         
 -12   3  10        344.48        394.73        18.68 o                         
 -11   3  10        528.12        532.61        17.15 o                         
 -10   3  10        203.40        206.71        10.31 o                         
  -9   3  10       1007.19       1151.01        53.72 o                         
  -8   3  10          3.72          5.52         3.64 o                         
  -7   3  10       2401.04       2389.63        70.84 o                         
  -6   3  10         73.27         80.94        10.44 o                         
  -5   3  10       1457.12       1469.69        24.45 o                         
  -4   3  10         60.56         63.55         4.23 o                         
  -3   3  10       9035.68       9281.76       121.73 o                         
  -2   3  10       1298.29       1226.41        20.36 o                         
  -1   3  10       3362.89       3288.45        50.34 o                         
   0   3  10        289.40        299.57         8.38 o                         
   1   3  10       6177.40       6266.65        95.06 o                         
   2   3  10         55.84         50.58         3.54 o                         
   3   3  10       1059.07       1104.60        17.65 o                         
   4   3  10         29.66         23.66         3.46 o                         
   5   3  10       2302.31       2105.28        34.58 o                         
   6   3  10        206.63        209.01         8.10 o                         
   7   3  10       5171.59       5393.56        95.81 o                         
   8   3  10        333.25        331.23         9.30 o                         
   9   3  10        107.86        101.96         5.26 o                         
  10   3  10        128.39        137.79         7.07 o                         
  11   3  10       2568.04       2625.71        47.03 o                         
  12   3  10          0.06         -4.15         2.87 o                         
  13   3  10        905.21        959.10        31.17 o                         
 -17   4  10         19.97         17.77         5.22 o                         
 -16   4  10        765.65        808.08        64.60 o                         
 -15   4  10         26.77         34.77         5.29 o                         
 -14   4  10        682.29        737.32        22.04 o                         
 -13   4  10        147.22        136.19         7.94 o                         
 -12   4  10          4.48          2.06         5.24 o                         
 -11   4  10         26.85         27.71         7.02 o                         
 -10   4  10        659.45        738.27        22.31 o                         
  -9   4  10         74.26         70.43         6.82 o                         
  -8   4  10        359.99        377.41        12.70 o                         
  -7   4  10         86.58         78.98         5.81 o                         
  -6   4  10       4016.45       4091.43        65.71 o                         
  -5   4  10        161.24        159.25         6.91 o                         
  -4   4  10        334.14        264.34         9.66 o                         
  -3   4  10        434.91        415.38         8.69 o                         
  -2   4  10        503.25        490.72        10.58 o                         
  -1   4  10        209.69        201.71        10.21 o                         
   0   4  10        951.80        935.55        17.65 o                         
   1   4  10        223.95        215.99         6.89 o                         
   2   4  10        254.22        236.25         8.09 o                         
   3   4  10        213.70        229.04         6.79 o                         
   4   4  10          0.03          1.77         3.85 o                         
   5   4  10        127.87        141.99         6.05 o                         
   6   4  10       3492.92       3379.64        57.37 o                         
   7   4  10        494.33        485.78        17.35 o                         
   8   4  10        561.31        617.46        14.30 o                         
   9   4  10        316.76        303.74         7.94 o                         
  10   4  10         27.88         33.52         3.60 o                         
  11   4  10         59.00         66.49         4.93 o                         
  12   4  10       2495.66       2481.30        54.39 o                         
 -16   5  10        105.00         93.04        12.93 o                         
 -15   5  10          0.85         -0.28         5.34 o                         
 -14   5  10          0.47          7.20         4.91 o                         
 -13   5  10         58.92         38.82         5.33 o                         
 -12   5  10          3.27          2.09         4.64 o                         
 -11   5  10        186.03        190.02         8.13 o                         
 -10   5  10        103.12        104.84         6.06 o                         
  -9   5  10        682.78        665.90        16.13 o                         
  -8   5  10         37.98         38.69         5.86 o                         
  -7   5  10       3187.52       3143.37        70.60 o                         
  -6   5  10        258.14        264.54        10.97 o                         
  -5   5  10        466.00        415.91        14.09 o                         
  -4   5  10        124.03        118.25         6.02 o                         
  -3   5  10       6574.36       6334.02        92.47 o                         
  -2   5  10        202.05        174.77         6.50 o                         
  -1   5  10          5.80          3.90         3.96 o                         
   0   5  10        229.45        229.86         9.70 o                         
   1   5  10         49.56         51.44         5.59 o                         
   2   5  10        361.22        354.54        10.44 o                         
   3   5  10        266.70        238.31        10.09 o                         
   4   5  10        278.78        287.20        12.76 o                         
   5   5  10        356.50        365.95        21.96 o                         
   6   5  10          8.19          3.92         4.72 o                         
   7   5  10        118.28        103.44         7.92 o                         
   8   5  10        290.64        258.24        15.18 o                         
   9   5  10        180.74        170.57         8.95 o                         
  10   5  10         84.99         87.85         5.58 o                         
  11   5  10          0.65          5.47         2.75 o                         
 -15   6  10         15.87          1.12         9.96 o                         
 -14   6  10         29.33         35.45         7.40 o                         
 -13   6  10         57.05         47.36        11.53 o                         
 -12   6  10          1.15          2.90         6.36 o                         
 -11   6  10         71.00         69.27         8.56 o                         
 -10   6  10       1675.09       1740.18        42.42 o                         
  -9   6  10        118.52        114.60         8.39 o                         
  -8   6  10       1826.50       1948.39        41.99 o                         
  -7   6  10         53.08         52.19         5.70 o                         
  -6   6  10       1996.19       1939.89        46.19 o                         
  -5   6  10        109.49         97.82         7.16 o                         
  -4   6  10        242.65        225.41         7.54 o                         
  -3   6  10        184.02        189.90         7.56 o                         
  -2   6  10      20784.00      20485.72       353.39 o                         
  -1   6  10       1032.43       1023.30        23.48 o                         
   0   6  10        357.60        368.33        11.45 o                         
   1   6  10        158.13        161.50         7.52 o                         
   2   6  10       5599.79       5471.22       106.25 o                         
   3   6  10        273.87        267.40         9.51 o                         
   4   6  10       1279.16       1275.81        31.04 o                         
   5   6  10         62.05         64.50        10.01 o                         
   6   6  10        122.04        120.76         7.33 o                         
   7   6  10        883.64        821.79        19.61 o                         
   8   6  10        383.95        392.78        11.18 o                         
   9   6  10       1350.79       1319.63        27.91 o                         
  10   6  10        295.78        268.23        12.24 o                         
 -14   7  10         10.36          7.43         4.07 o                         
 -13   7  10          7.41         18.48         7.69 o                         
 -12   7  10          0.63          5.74         4.37 o                         
 -11   7  10        952.08        980.51        29.57 o                         
 -10   7  10        100.19         88.99         9.40 o                         
  -9   7  10       1279.22       1307.69        33.03 o                         
  -8   7  10        492.59        514.64        14.85 o                         
  -7   7  10       1336.04       1483.06        29.95 o                         
  -6   7  10        401.71        410.81        11.20 o                         
  -5   7  10         91.28         88.22         5.84 o                         
  -4   7  10          2.03          6.85         4.29 o                         
  -3   7  10        672.55        674.60        19.14 o                         
  -2   7  10        465.87        436.42        15.28 o                         
  -1   7  10       8212.72       8173.24       175.28 o                         
   0   7  10        478.96        475.06        15.30 o                         
   1   7  10        296.79        305.72        10.59 o                         
   2   7  10        580.71        586.87        17.95 o                         
   3   7  10       1577.58       1511.28        77.13 o                         
   4   7  10        108.85        112.46        17.02 o                         
   5   7  10          0.66          3.60        12.31 o                         
   6   7  10        403.85        392.12        28.26 o                         
   7   7  10        496.11        489.08        31.60 o                         
   8   7  10        887.17        825.67        44.16 o                         
   9   7  10        558.19        465.33        27.37 o                         
 -13   8  10         45.84         45.84         4.64 o                         
 -12   8  10        784.18        703.69        30.53 o                         
 -11   8  10        285.81        292.30        10.76 o                         
 -10   8  10         45.74         67.83         5.53 o                         
  -9   8  10       1576.01       1640.06        38.18 o                         
  -8   8  10        479.85        487.42        12.97 o                         
  -7   8  10        233.92        242.02         9.22 o                         
  -6   8  10       1499.98       1485.67        29.30 o                         
  -5   8  10         10.85         14.08         4.05 o                         
  -4   8  10        149.90        154.18         6.56 o                         
  -3   8  10         54.69         59.12         5.38 o                         
  -2   8  10        208.08        230.02         9.68 o                         
  -1   8  10        474.94        479.23        13.59 o                         
   0   8  10       2353.35       2441.46        50.16 o                         
   1   8  10       1593.20       1563.96        33.87 o                         
   2   8  10       1226.34       1339.90        48.19 o                         
   3   8  10        365.92        379.07        15.93 o                         
   4   8  10         97.04         92.56        14.87 o                         
   5   8  10          9.92         11.78         7.13 o                         
   6   8  10       1103.94        994.18        35.37 o                         
   7   8  10        180.35        178.10        10.69 o                         
   8   8  10        940.38        943.01        31.91 o                         
 -11   9  10        458.55        433.48        13.66 o                         
 -10   9  10        415.63        420.34        20.33 o                         
  -9   9  10        138.69        135.97         6.88 o                         
  -8   9  10         14.67         16.71         4.89 o                         
  -7   9  10        494.84        519.05        16.63 o                         
  -6   9  10          0.01         -2.49         4.14 o                         
  -5   9  10         45.33         50.75         5.11 o                         
  -4   9  10        102.18        109.06         6.04 o                         
  -3   9  10        576.13        632.29        18.12 o                         
  -2   9  10        109.08        112.77         7.30 o                         
  -1   9  10         25.49         23.33         5.50 o                         
   0   9  10        802.59        802.24        21.64 o                         
   1   9  10       2497.59       2511.61        66.53 o                         
   2   9  10        484.87        446.58        16.29 o                         
   3   9  10       4924.49       4822.66       121.89 o                         
   4   9  10          0.06         -5.08         5.56 o                         
   5   9  10        576.87        530.34        16.70 o                         
   6   9  10        152.47        142.84         6.95 o                         
  -8  10  10        159.68        156.84        10.66 o                         
  -7  10  10          1.60          7.00         3.95 o                         
  -6  10  10        163.21        174.36         9.00 o                         
  -5  10  10         75.48         74.82         5.42 o                         
  -4  10  10         53.08         53.74         4.64 o                         
  -3  10  10        318.74        341.95        20.34 o                         
  -2  10  10        489.33        455.09        18.64 o                         
  -1  10  10        618.91        644.99        31.80 o                         
   0  10  10          2.44         10.04         6.66 o                         
   1  10  10        186.45        192.92         9.62 o                         
   2  10  10       4842.37       4895.23       122.50 o                         
   3  10  10         21.69         14.34         4.90 o                         
   4  10  10        642.24        588.39        20.64 o                         
 -17   1  11       2312.28       2327.27        39.00 o                         
 -16   1  11        172.35        182.20         6.22 o                         
 -15   1  11        338.09        320.81        12.46 o                         
 -14   1  11          1.04          4.63         4.20 o                         
 -13   1  11       1489.41       1526.77        32.86 o                         
 -12   1  11         11.21          4.77         4.72 o                         
 -11   1  11        312.15        323.73        15.06 o                         
 -10   1  11       4085.59       3979.22        78.93 o                         
  -9   1  11       3258.63       2959.60        52.86 o                         
  -8   1  11         59.11         51.36         3.72 o                         
  -7   1  11         75.69         76.45         4.28 o                         
  -6   1  11        128.89        124.97         6.90 o                         
  -5   1  11        373.81        372.28         8.22 o                         
  -4   1  11        119.00        135.73         5.18 o                         
  -3   1  11       2451.37       2288.38        34.13 o                         
  -2   1  11         23.74         14.91         3.23 o                         
  -1   1  11      12436.25      12830.71       153.12 o                         
   0   1  11         10.75         12.86         3.51 o                         
   1   1  11        520.72        711.51        33.03 o                         
   2   1  11         13.95         17.27         3.50 o                         
   3   1  11        106.16         96.73         4.93 o                         
   4   1  11        200.76        207.30         7.17 o                         
   5   1  11       2582.55       2932.99        46.49 o                         
   6   1  11        276.26        269.14         7.22 o                         
   7   1  11         13.22         21.08         3.41 o                         
   8   1  11        634.40        640.16        12.63 o                         
   9   1  11        823.98        865.91        15.81 o                         
  10   1  11          7.36          8.63         2.95 o                         
  11   1  11        646.75        651.83        11.02 o                         
  12   1  11        169.06        155.09         5.22 o                         
 -17   2  11        115.81        109.23         7.24 o                         
 -16   2  11       1767.37       1673.01        67.94 o                         
 -15   2  11          6.02          6.39         4.62 o                         
 -14   2  11        157.18        149.96         6.97 o                         
 -13   2  11          7.44         11.04         4.31 o                         
 -12   2  11        883.51        909.25        21.36 o                         
 -11   2  11        951.64        950.43        22.34 o                         
 -10   2  11          4.12          2.31         4.21 o                         
  -9   2  11       1481.47       1404.33        26.12 o                         
  -8   2  11        586.25        568.63        11.57 o                         
  -7   2  11         21.68         21.29         3.58 o                         
  -6   2  11       2157.64       2176.06        32.99 o                         
  -5   2  11        533.71        539.18         9.93 o                         
  -4   2  11         14.15         22.29         3.23 o                         
  -3   2  11        122.04        104.89         3.98 o                         
  -2   2  11       1756.66       1605.03        19.89 o                         
  -1   2  11        533.31        510.60         8.74 o                         
   0   2  11       3269.32       3331.28        39.83 o                         
   1   2  11        596.49        592.28        10.18 o                         
   2   2  11         39.94         55.21         3.77 o                         
   3   2  11        131.81        144.88         5.28 o                         
   4   2  11       1284.01       1319.04        24.45 o                         
   5   2  11        320.01        332.73        10.43 o                         
   6   2  11       1662.63       1849.71        38.82 o                         
   7   2  11       1266.43       1320.91        26.29 o                         
   8   2  11        271.07        257.71         7.93 o                         
   9   2  11        975.15       1035.98        21.04 o                         
  10   2  11       1223.76       1244.86        21.65 o                         
  11   2  11        450.86        456.05         9.60 o                         
  12   2  11         53.70         56.32         3.20 o                         
 -17   3  11          3.26         -0.67         3.15 o                         
 -16   3  11         62.32         85.00         8.24 o                         
 -15   3  11        423.52        519.07        64.20 o                         
 -14   3  11        240.05        270.11        24.12 o                         
 -13   3  11       1551.84       1694.50        73.22 o                         
 -12   3  11       1106.54       1254.90        52.25 o                         
 -11   3  11       1434.80       1604.63        74.23 o                         
 -10   3  11        275.14        309.53        20.49 o                         
  -9   3  11       1918.27       1780.88        49.13 o                         
  -8   3  11         15.57         13.59         4.64 o                         
  -7   3  11       1139.31       1222.74        37.12 o                         
  -6   3  11        738.29        727.40        18.42 o                         
  -5   3  11        751.61        693.27        14.68 o                         
  -4   3  11       1416.57       1416.89        23.82 o                         
  -3   3  11         59.33         78.28         5.81 o                         
  -2   3  11       2121.19       2041.30        33.61 o                         
  -1   3  11        171.06        142.66         6.39 o                         
   0   3  11       3468.87       3404.42        59.19 o                         
   1   3  11       3999.13       4144.59        80.29 o                         
   2   3  11        355.40        360.53        10.26 o                         
   3   3  11       4714.35       4628.17        90.88 o                         
   4   3  11        440.13        450.46        11.88 o                         
   5   3  11        158.80        150.25         6.80 o                         
   6   3  11       1235.58       1321.81        28.97 o                         
   7   3  11        480.15        546.13        14.41 o                         
   8   3  11       1587.04       1630.62        31.20 o                         
   9   3  11        819.72        776.82        23.39 o                         
  10   3  11        798.64        829.46        24.68 o                         
  11   3  11        225.23        207.39         5.65 o                         
  12   3  11        490.60        476.12        10.84 o                         
 -16   4  11       1089.25       1106.95        42.03 o                         
 -15   4  11         27.95         19.12         6.10 o                         
 -14   4  11        570.42        589.16        71.51 o                         
 -13   4  11       1683.42       1889.81       115.36 o                         
 -12   4  11       1400.56       1641.39        58.24 o                         
 -11   4  11        143.93        158.45        10.45 o                         
 -10   4  11       2148.54       2248.88        56.96 o                         
  -9   4  11         20.00         25.02         5.49 o                         
  -8   4  11        660.66        570.21        14.41 o                         
  -7   4  11        228.67        220.04        10.21 o                         
  -6   4  11       1361.89       1234.73        29.35 o                         
  -5   4  11        147.16        124.21         6.89 o                         
  -4   4  11        444.06        406.36         9.56 o                         
  -3   4  11       2591.73       2507.34        38.95 o                         
  -2   4  11         14.20         13.08         4.00 o                         
  -1   4  11       2769.51       2665.80        53.41 o                         
   0   4  11         19.01         16.27         4.30 o                         
   1   4  11        786.49        762.34        20.00 o                         
   2   4  11          8.22         23.34         4.70 o                         
   3   4  11        111.95        101.48         5.33 o                         
   4   4  11       4478.49       4560.43        88.12 o                         
   5   4  11        993.65       1007.71        19.89 o                         
   6   4  11        411.73        374.71         9.88 o                         
   7   4  11        936.79        941.65        20.30 o                         
   8   4  11       1077.55       1073.91        22.82 o                         
   9   4  11        805.62        847.93        21.52 o                         
  10   4  11       2901.50       2992.26        75.79 o                         
  11   4  11        808.72        793.81        21.97 o                         
 -15   5  11         83.55         80.19         7.03 o                         
 -14   5  11       1222.74       1240.73        79.11 o                         
 -13   5  11        506.70        619.87        50.97 o                         
 -12   5  11       1002.26       1066.96        27.31 o                         
 -11   5  11       4932.58       5047.72       130.35 o                         
 -10   5  11        426.65        466.58        15.48 o                         
  -9   5  11        149.65        119.44         8.34 o                         
  -8   5  11        561.47        611.47        18.75 o                         
  -7   5  11        143.77        171.16        10.65 o                         
  -6   5  11        355.80        386.02        19.51 o                         
  -5   5  11       1687.44       1614.52        39.28 o                         
  -4   5  11       1277.02       1163.24        26.28 o                         
  -3   5  11       3259.47       3084.52        62.18 o                         
  -2   5  11       2049.42       1980.05        41.53 o                         
  -1   5  11        297.70        275.10        10.62 o                         
   0   5  11        371.55        352.49        11.22 o                         
   1   5  11        584.68        637.76        24.40 o                         
   2   5  11          8.86         12.95         5.89 o                         
   3   5  11       8587.04       8552.35       213.77 o                         
   4   5  11         41.40         41.32         5.36 o                         
   5   5  11        182.41        182.75         7.97 o                         
   6   5  11       1182.88       1128.85        32.36 o                         
   7   5  11       1350.11       1270.17        28.05 o                         
   8   5  11        671.45        647.96        16.18 o                         
   9   5  11       2057.93       2068.75        66.01 o                         
  10   5  11        419.95        432.04        16.85 o                         
 -14   6  11         12.53         19.69         5.88 o                         
 -13   6  11        408.48        423.79        18.82 o                         
 -12   6  11       1101.39       1229.75        35.31 o                         
 -11   6  11        417.49        428.87        16.60 o                         
 -10   6  11        660.50        686.62        33.16 o                         
  -9   6  11        375.28        379.11        13.68 o                         
  -8   6  11         42.13         38.51         5.59 o                         
  -7   6  11          1.51          5.51         4.54 o                         
  -6   6  11        451.87        443.40        17.11 o                         
  -5   6  11        439.63        441.97        14.91 o                         
  -4   6  11         95.64         93.34         6.36 o                         
  -3   6  11       1196.93       1166.51        26.38 o                         
  -2   6  11        134.00        103.46         6.40 o                         
  -1   6  11        257.40        240.02        10.65 o                         
   0   6  11       2754.59       2747.10        56.02 o                         
   1   6  11          1.34          8.93         4.51 o                         
   2   6  11        256.87        256.06         9.47 o                         
   3   6  11          2.72          5.92         4.85 o                         
   4   6  11        349.26        352.09        14.72 o                         
   5   6  11        263.12        285.76        12.82 o                         
   6   6  11         20.40         24.34         6.55 o                         
   7   6  11       1116.65       1081.74        31.15 o                         
   8   6  11        923.29        844.31        24.69 o                         
   9   6  11        686.83        655.25        19.97 o                         
 -13   7  11        216.11        217.22        12.92 o                         
 -12   7  11        172.78        153.69         8.46 o                         
 -11   7  11         92.12         81.41         5.89 o                         
 -10   7  11        138.21        152.21         7.78 o                         
  -9   7  11        981.17       1020.11        23.38 o                         
  -8   7  11          1.21          1.10         4.51 o                         
  -7   7  11       3534.96       3537.23        60.17 o                         
  -6   7  11       1123.75       1126.77        23.03 o                         
  -5   7  11       2045.74       2054.06        47.78 o                         
  -4   7  11        502.97        528.40        15.92 o                         
  -3   7  11          1.84          8.21         4.78 o                         
  -2   7  11        154.90        159.80         8.01 o                         
  -1   7  11         61.26         68.46         5.88 o                         
   0   7  11        308.73        311.96        10.49 o                         
   1   7  11       4221.75       4302.37        92.93 o                         
   2   7  11         23.77         26.83         6.63 o                         
   3   7  11          7.29         15.91        12.01 o                         
   4   7  11         28.73         32.34        13.53 o                         
   5   7  11       1078.31        970.18        52.29 o                         
   6   7  11        226.95        187.76        18.52 o                         
   7   7  11          2.31          6.18        10.19 o                         
   8   7  11        721.94        697.72        36.74 o                         
 -12   8  11       1158.29       1165.70        55.21 o                         
 -11   8  11         83.69         70.10         4.50 o                         
 -10   8  11          3.26          3.35         3.67 o                         
  -9   8  11         11.31         16.41         3.77 o                         
  -8   8  11       1521.39       1524.85        31.98 o                         
  -7   8  11       1903.22       1944.09        36.56 o                         
  -6   8  11        777.79        834.21        16.65 o                         
  -5   8  11        238.49        262.08        14.16 o                         
  -4   8  11       1335.33       1352.17        30.47 o                         
  -3   8  11         32.66         28.59         4.59 o                         
  -2   8  11        222.53        225.95        12.81 o                         
  -1   8  11         17.94         17.45         4.31 o                         
   0   8  11       5695.50       5647.79       109.17 o                         
   1   8  11         61.88         61.01         5.13 o                         
   2   8  11         56.36         62.76         7.44 o                         
   3   8  11         66.48         53.11         8.42 o                         
   4   8  11        795.03        738.29        41.57 o                         
   5   8  11        216.37        202.42        17.62 o                         
   6   8  11        216.48        195.07        16.44 o                         
   7   8  11          1.92          6.57         5.96 o                         
 -10   9  11         59.13         53.58         4.89 o                         
  -9   9  11          1.06          0.56         3.11 o                         
  -8   9  11        358.13        372.40        13.68 o                         
  -7   9  11        173.32        170.35         6.16 o                         
  -6   9  11          0.61         -0.80         3.94 o                         
  -5   9  11       1643.28       1723.89        32.45 o                         
  -4   9  11         43.35         46.07         5.44 o                         
  -3   9  11          6.05          4.12         4.72 o                         
  -2   9  11         81.44         91.87         9.30 o                         
  -1   9  11        489.01        490.48        14.66 o                         
   0   9  11         76.80         85.51         7.45 o                         
   1   9  11         74.49         78.19         6.96 o                         
   2   9  11        112.01        109.42         7.50 o                         
   3   9  11       1270.10       1340.67        44.00 o                         
   4   9  11         48.08         44.30         5.83 o                         
   5   9  11         15.34         19.84         8.12 o                         
  -6  10  11          9.49          9.80         3.69 o                         
  -5  10  11         24.53         22.20         6.94 o                         
  -4  10  11         82.21         72.94         5.78 o                         
  -3  10  11          2.76          0.37         4.34 o                         
  -2  10  11         17.31         23.29         4.68 o                         
  -1  10  11        266.89        235.86         9.60 o                         
   0  10  11        497.50        488.86        15.49 o                         
   1  10  11        240.63        235.85        10.55 o                         
   2  10  11        235.50        191.99         8.95 o                         
 -17   0  12        735.74        761.60        24.90 o                         
 -16   0  12         65.31         68.26         9.97 o                         
 -15   0  12          1.46        -10.52         8.82 o                         
 -14   0  12        387.51        388.36        17.59 o                         
 -13   0  12        571.55        522.06        22.10 o                         
 -12   0  12          4.19         10.73         7.54 o                         
 -11   0  12       2311.02       2253.02        74.13 o                         
 -10   0  12      24391.63      25015.42       747.23 o                         
  -9   0  12        135.76        131.70         8.22 o                         
  -8   0  12        806.97        737.67        20.76 o                         
  -7   0  12         60.20         63.16         7.69 o                         
  -6   0  12        501.34        532.78        15.03 o                         
  -5   0  12       1897.26       1902.55        38.13 o                         
  -4   0  12      11555.08      11329.83       185.03 o                         
  -3   0  12       2106.05       2071.08        36.41 o                         
  -2   0  12       3557.64       3646.68        59.64 o                         
  -1   0  12        788.93        869.89        18.78 o                         
   0   0  12      11512.56      14957.90       339.25 o                         
   1   0  12        923.97       1381.04        35.24 o                         
   2   0  12         31.89         54.51         6.58 o                         
   3   0  12        313.10        326.23        13.76 o                         
   4   0  12        351.21        340.88        11.77 o                         
   5   0  12       2298.35       2408.14        63.48 o                         
   6   0  12       4445.99       4548.19       115.30 o                         
   7   0  12       3966.23       4290.51       108.72 o                         
   8   0  12        185.92        223.32        10.19 o                         
   9   0  12        112.62        133.13         7.68 o                         
  10   0  12         45.44         36.91         4.81 o                         
  11   0  12          1.38          4.74         3.31 o                         
 -17   1  12          2.98          7.37         2.68 o                         
 -16   1  12         55.87         54.69         5.00 o                         
 -15   1  12        174.17        181.84         8.57 o                         
 -14   1  12        334.78        335.60         9.88 o                         
 -13   1  12        397.57        385.04        11.24 o                         
 -12   1  12        699.91        671.99        17.04 o                         
 -11   1  12        457.52        443.60        12.75 o                         
 -10   1  12         76.53         80.89         6.05 o                         
  -9   1  12       2753.88       2789.93        48.01 o                         
  -8   1  12          0.84          0.26         4.09 o                         
  -7   1  12        210.76        196.50         6.69 o                         
  -6   1  12        234.97        219.38         6.99 o                         
  -5   1  12       5671.02       5667.69        76.47 o                         
  -4   1  12       1479.59       1493.66        23.53 o                         
  -3   1  12       5183.89       5229.03        68.06 o                         
  -2   1  12       1213.56       1202.43        18.85 o                         
  -1   1  12        350.49        375.32         9.93 o                         
   0   1  12        422.20        514.50        11.11 o                         
   1   1  12        588.20        879.35        25.40 o                         
   2   1  12        216.09        230.69         8.97 o                         
   3   1  12        476.44        513.54        13.90 o                         
   4   1  12        612.04        675.49        16.96 o                         
   5   1  12         94.46        111.37         7.99 o                         
   6   1  12       2527.02       2671.52        54.00 o                         
   7   1  12        599.95        591.26        13.64 o                         
   8   1  12       1326.90       1410.27        27.40 o                         
   9   1  12         10.08         11.03         3.97 o                         
  10   1  12         59.15         61.46         4.61 o                         
  11   1  12         74.33         54.99         3.64 o                         
 -17   2  12          1.40          1.48         2.90 o                         
 -16   2  12        105.87        111.94         5.58 o                         
 -15   2  12        575.29        583.85        18.21 o                         
 -14   2  12       1763.78       1685.86        34.87 o                         
 -13   2  12        480.56        503.09        13.22 o                         
 -12   2  12       1834.00       1784.96        37.48 o                         
 -11   2  12        104.33        103.99         6.30 o                         
 -10   2  12          3.66          4.94         4.74 o                         
  -9   2  12         13.08         15.94         4.17 o                         
  -8   2  12        125.49         98.85         5.48 o                         
  -7   2  12          9.15          5.71         3.87 o                         
  -6   2  12        241.91        187.54         6.27 o                         
  -5   2  12        160.32        147.95         5.71 o                         
  -4   2  12          1.16         -0.72         3.22 o                         
  -3   2  12        433.15        392.47         8.94 o                         
  -2   2  12       3639.29       3548.76        45.14 o                         
  -1   2  12       1011.79        980.69        15.43 o                         
   0   2  12       6998.62       7032.98        88.92 o                         
   1   2  12        133.41        138.84         5.41 o                         
   2   2  12        432.40        467.31        12.29 o                         
   3   2  12       1622.31       1651.01        29.72 o                         
   4   2  12       3762.88       3890.76        76.98 o                         
   5   2  12        334.90        345.30        10.71 o                         
   6   2  12         87.44        102.86         6.03 o                         
   7   2  12        431.43        421.82        11.61 o                         
   8   2  12        208.61        247.01         7.52 o                         
   9   2  12       1543.35       1530.18        31.92 o                         
  10   2  12         21.72         24.23         3.40 o                         
  11   2  12          0.58          3.53         2.59 o                         
 -16   3  12        494.00        501.75        29.03 o                         
 -15   3  12       1092.67       1224.39       104.21 o                         
 -14   3  12        419.75        423.35        27.87 o                         
 -13   3  12       3067.98       3471.21       269.37 o                         
 -12   3  12          0.60          8.62         7.49 o                         
 -11   3  12          1.58         14.98         9.31 o                         
 -10   3  12          5.98         11.96         9.69 o                         
  -9   3  12       1124.75       1083.48        32.34 o                         
  -8   3  12          3.73          3.87         6.22 o                         
  -7   3  12         38.60         35.95         6.88 o                         
  -6   3  12        149.56        154.38         9.59 o                         
  -5   3  12       2853.37       2896.55        51.83 o                         
  -4   3  12          9.01          7.46         4.65 o                         
  -3   3  12       1446.38       1377.46        27.10 o                         
  -2   3  12        505.88        501.28        18.16 o                         
  -1   3  12       6607.05       6381.13       114.98 o                         
   0   3  12        318.26        304.20        11.64 o                         
   1   3  12       7229.13       7407.34       159.98 o                         
   2   3  12        697.43        705.83        19.94 o                         
   3   3  12       4988.71       4856.92        95.95 o                         
   4   3  12        322.82        315.00        10.77 o                         
   5   3  12        625.71        611.61        16.25 o                         
   6   3  12          2.65          4.29         4.98 o                         
   7   3  12        100.88        115.31         7.04 o                         
   8   3  12        362.94        364.06        11.89 o                         
   9   3  12        115.94        115.00         5.02 o                         
  10   3  12        470.50        462.11        12.14 o                         
  11   3  12        861.76        824.27        19.43 o                         
 -16   4  12          0.15         -3.07         4.58 o                         
 -15   4  12        516.34        526.63        33.69 o                         
 -14   4  12        358.22        378.24        17.05 o                         
 -13   4  12        116.22        108.20         9.65 o                         
 -12   4  12         42.57         53.52        10.15 o                         
 -11   4  12         42.78         57.04         7.43 o                         
 -10   4  12         59.04         86.34         9.41 o                         
  -9   4  12          0.57          9.34         5.75 o                         
  -8   4  12        151.17        141.47         8.33 o                         
  -7   4  12         77.18         79.88         6.75 o                         
  -6   4  12       3314.52       3233.16        84.02 o                         
  -5   4  12          8.96          6.46         5.69 o                         
  -4   4  12        984.98        965.00        20.66 o                         
  -3   4  12         51.04         57.93         5.53 o                         
  -2   4  12         85.99         87.22         5.38 o                         
  -1   4  12          0.43          2.63         4.90 o                         
   0   4  12        327.34        324.78        13.01 o                         
   1   4  12         24.81         40.81         5.30 o                         
   2   4  12        219.47        186.64         8.29 o                         
   3   4  12         79.50         61.88         6.32 o                         
   4   4  12         55.39         70.04         5.97 o                         
   5   4  12         69.25         73.34         7.10 o                         
   6   4  12       1839.73       1829.05        38.56 o                         
   7   4  12         29.45         27.06         5.02 o                         
   8   4  12        116.77        106.09         6.18 o                         
   9   4  12         21.53         21.56         4.10 o                         
  10   4  12        735.63        683.20        23.96 o                         
 -15   5  12        845.28        850.17        38.99 o                         
 -14   5  12        122.80        108.66        15.24 o                         
 -13   5  12        711.12        661.25        25.47 o                         
 -12   5  12          6.73          8.95         7.02 o                         
 -11   5  12        183.64        204.14         9.19 o                         
 -10   5  12        250.71        257.28        10.68 o                         
  -9   5  12       2139.40       2088.03        49.38 o                         
  -8   5  12         14.26         15.56         6.70 o                         
  -7   5  12        226.38        237.65         9.46 o                         
  -6   5  12          2.29          3.75         6.07 o                         
  -5   5  12        988.33        983.44        29.00 o                         
  -4   5  12         81.28         73.39         6.91 o                         
  -3   5  12        398.58        338.52        12.04 o                         
  -2   5  12        417.07        403.96        13.36 o                         
  -1   5  12        149.14        155.80         8.16 o                         
   0   5  12        376.04        371.03        11.61 o                         
   1   5  12         30.58         43.36         5.38 o                         
   2   5  12        363.84        340.37        14.76 o                         
   3   5  12       1989.87       2020.44        55.55 o                         
   4   5  12        294.68        279.52        12.95 o                         
   5   5  12        630.81        599.05        19.22 o                         
   6   5  12        122.72        114.15         8.41 o                         
   7   5  12        116.20        121.09         8.40 o                         
   8   5  12        239.23        230.40        11.92 o                         
   9   5  12          1.07          0.92         4.78 o                         
 -14   6  12       4134.32       4123.94       175.76 o                         
 -13   6  12        211.44        215.10        11.94 o                         
 -12   6  12        373.31        401.72        14.75 o                         
 -11   6  12        479.57        489.57        17.51 o                         
 -10   6  12        416.03        478.41        14.79 o                         
  -9   6  12        465.18        448.96        19.05 o                         
  -8   6  12       3503.16       3379.53        68.29 o                         
  -7   6  12         14.50          9.21         4.94 o                         
  -6   6  12       1130.92       1157.22        24.10 o                         
  -5   6  12        231.03        230.49        10.94 o                         
  -4   6  12       1997.31       1996.60        46.33 o                         
  -3   6  12        842.85        861.70        20.59 o                         
  -2   6  12         27.20         36.03         4.97 o                         
  -1   6  12        811.39        802.01        17.94 o                         
   0   6  12       2535.90       2504.07        46.87 o                         
   1   6  12         10.81         10.71         4.04 o                         
   2   6  12          8.87         13.85         4.80 o                         
   3   6  12         60.80         56.40         5.98 o                         
   4   6  12       1911.97       1811.45        42.27 o                         
   5   6  12         25.28         28.00         6.00 o                         
   6   6  12        963.13        945.77        27.69 o                         
   7   6  12        118.51        130.80         7.59 o                         
   8   6  12        377.09        346.14        11.76 o                         
 -13   7  12       1137.41       1099.69        49.12 o                         
 -12   7  12        333.10        333.24        15.93 o                         
 -11   7  12         97.58         85.78         4.91 o                         
 -10   7  12        209.32        215.78         7.65 o                         
  -9   7  12       1119.44       1212.51        26.69 o                         
  -8   7  12         19.23         19.96         5.39 o                         
  -7   7  12        404.38        410.13        13.32 o                         
  -6   7  12        261.69        249.45         8.65 o                         
  -5   7  12         84.08         88.57         5.76 o                         
  -4   7  12       1550.66       1581.44        43.23 o                         
  -3   7  12          1.46         10.60         5.29 o                         
  -2   7  12        847.33        824.56        19.40 o                         
  -1   7  12         37.69         47.95         4.79 o                         
   0   7  12         28.73         28.76         4.22 o                         
   1   7  12        815.44        822.46        16.67 o                         
   2   7  12         19.64         22.89         4.10 o                         
   3   7  12         48.44         49.35         5.53 o                         
   4   7  12         15.44         15.27         5.34 o                         
   5   7  12       1476.30       1446.45        70.29 o                         
   6   7  12        350.96        361.13        24.07 o                         
   7   7  12        164.48        150.98        13.93 o                         
 -11   8  12        318.85        307.10        12.00 o                         
 -10   8  12        374.82        371.90        10.51 o                         
  -9   8  12         76.49         83.67         5.04 o                         
  -8   8  12        149.55        137.42         5.71 o                         
  -7   8  12         21.98         33.61         4.05 o                         
  -6   8  12       1304.78       1318.96        25.90 o                         
  -5   8  12       1051.97       1053.58        21.58 o                         
  -4   8  12       2343.87       2438.09        53.43 o                         
  -3   8  12        965.61        969.05        24.38 o                         
  -2   8  12        417.19        403.49        11.42 o                         
  -1   8  12         32.49         46.24         4.60 o                         
   0   8  12         54.03         52.86         4.63 o                         
   1   8  12         74.77         77.65         7.17 o                         
   2   8  12        307.69        279.03        14.33 o                         
   3   8  12          4.97         12.90         6.38 o                         
   4   8  12         13.18          9.63         5.81 o                         
   5   8  12        365.81        349.00        14.64 o                         
  -8   9  12          0.10          1.77         3.14 o                         
  -7   9  12        525.30        567.30        16.72 o                         
  -6   9  12        561.57        552.16        16.73 o                         
  -5   9  12        965.12        966.95        21.06 o                         
  -4   9  12        205.98        228.83         7.55 o                         
  -3   9  12       1441.26       1454.02        30.36 o                         
  -2   9  12        211.53        230.58         8.64 o                         
  -1   9  12        281.93        293.36        11.58 o                         
   0   9  12        116.44        121.41        10.33 o                         
   1   9  12        140.28        139.46         7.46 o                         
   2   9  12         46.45         43.17         5.35 o                         
   3   9  12          3.77          3.81         5.96 o                         
 -16   1  13        307.52        285.86         9.54 o                         
 -15   1  13          2.52         -1.71         4.58 o                         
 -14   1  13        109.83        113.76         5.92 o                         
 -13   1  13       1497.51       1519.21        31.94 o                         
 -12   1  13        438.58        410.83        11.60 o                         
 -11   1  13        695.15        658.64        16.47 o                         
 -10   1  13        941.74        958.13        22.25 o                         
  -9   1  13        554.47        537.62        12.40 o                         
  -8   1  13         19.66         16.73         4.08 o                         
  -7   1  13       5185.16       5311.14        87.61 o                         
  -6   1  13       1205.52       1098.60        21.16 o                         
  -5   1  13       3190.72       3039.03        56.07 o                         
  -4   1  13       1119.85       1142.06        23.66 o                         
  -3   1  13       7039.82       7219.44       127.39 o                         
  -2   1  13         39.15         42.04         4.84 o                         
  -1   1  13        616.96        591.80        14.19 o                         
   0   1  13        273.13        329.83        11.97 o                         
   1   1  13       3417.09       4896.81       180.64 o                         
   2   1  13        213.10        222.75         9.06 o                         
   3   1  13       2990.69       3206.68        72.24 o                         
   4   1  13        439.22        451.23        16.33 o                         
   5   1  13        241.69        235.12        10.75 o                         
   6   1  13        544.45        596.89        19.46 o                         
   7   1  13       1840.72       1862.45        42.75 o                         
   8   1  13          3.39          3.45         3.63 o                         
   9   1  13         39.50         54.37         6.34 o                         
  10   1  13         10.87          7.50         2.66 o                         
 -16   2  13          8.10          6.54         4.99 o                         
 -15   2  13        217.02        195.88         8.10 o                         
 -14   2  13        940.70        945.56        20.51 o                         
 -13   2  13        127.03        129.65         7.81 o                         
 -12   2  13       2380.66       2396.62        48.37 o                         
 -11   2  13         83.72         92.37         6.26 o                         
 -10   2  13          2.90          5.91         4.40 o                         
  -9   2  13        220.35        213.15         8.24 o                         
  -8   2  13       2245.94       2248.02        39.34 o                         
  -7   2  13        145.28        137.00         5.94 o                         
  -6   2  13       4824.74       4626.00        76.65 o                         
  -5   2  13       1946.35       1888.31        36.38 o                         
  -4   2  13         80.13         82.52         4.83 o                         
  -3   2  13        390.38        421.84        10.37 o                         
  -2   2  13       4528.73       4517.46        70.25 o                         
  -1   2  13        114.33        125.30         6.47 o                         
   0   2  13        172.20        168.03         6.02 o                         
   1   2  13         77.07         83.87         5.06 o                         
   2   2  13       2129.41       2161.01        35.80 o                         
   3   2  13        171.82        191.53         6.26 o                         
   4   2  13         20.06         23.29         4.78 o                         
   5   2  13       1654.92       1717.50        40.79 o                         
   6   2  13        687.78        691.26        19.08 o                         
   7   2  13        496.60        521.70        16.85 o                         
   8   2  13       1040.30       1117.59        26.98 o                         
   9   2  13         15.50         17.92         2.65 o                         
  10   2  13          0.24         -0.37         3.46 o                         
 -15   3  13        565.10        572.09        28.44 o                         
 -14   3  13        302.67        292.53        17.87 o                         
 -13   3  13        801.56        812.40        40.50 o                         
 -12   3  13        960.45        948.82        46.92 o                         
 -11   3  13         46.68         52.92        10.07 o                         
 -10   3  13        657.48        674.76        36.52 o                         
  -9   3  13         18.66         16.88         5.92 o                         
  -8   3  13         71.48         64.66         7.27 o                         
  -7   3  13         84.38         79.02         7.69 o                         
  -6   3  13        181.26        184.75        10.39 o                         
  -5   3  13        607.47        600.78        25.67 o                         
  -4   3  13        711.16        670.24        19.60 o                         
  -3   3  13         11.57         15.20         5.74 o                         
  -2   3  13        847.28        820.18        22.62 o                         
  -1   3  13        190.06        181.62         9.25 o                         
   0   3  13         81.44         86.89         6.98 o                         
   1   3  13        210.18        179.98         9.17 o                         
   2   3  13        261.40        271.89        10.90 o                         
   3   3  13         42.19         37.09         5.36 o                         
   4   3  13        918.56        942.26        22.42 o                         
   5   3  13        100.20        101.78         6.98 o                         
   6   3  13        902.56        955.38        24.40 o                         
   7   3  13        123.61        134.86         8.53 o                         
   8   3  13       1148.26       1182.11        28.16 o                         
   9   3  13          0.06          2.26         3.37 o                         
 -15   4  13        242.04        254.22        14.61 o                         
 -14   4  13        175.26        177.76        10.24 o                         
 -13   4  13       1534.58       1585.86        52.87 o                         
 -12   4  13          1.52          4.42         7.41 o                         
 -11   4  13        573.11        582.73        31.77 o                         
 -10   4  13        722.02        691.24        36.78 o                         
  -9   4  13        196.03        182.25        11.90 o                         
  -8   4  13         44.77         47.43         6.03 o                         
  -7   4  13        202.90        211.14         9.66 o                         
  -6   4  13        512.42        429.25        16.22 o                         
  -5   4  13        268.48        241.93        11.81 o                         
  -4   4  13       1197.69       1167.47        29.68 o                         
  -3   4  13       1704.16       1616.28        34.70 o                         
  -2   4  13      10654.97      10485.24       200.44 o                         
  -1   4  13       1770.89       1733.95        33.76 o                         
   0   4  13       1313.69       1328.24        29.51 o                         
   1   4  13         83.60         80.38         6.86 o                         
   2   4  13       2885.06       2796.11        57.15 o                         
   3   4  13        470.35        475.98        13.56 o                         
   4   4  13       1571.57       1525.11        33.05 o                         
   5   4  13        765.75        763.82        21.36 o                         
   6   4  13       1638.76       1571.34        33.23 o                         
   7   4  13        915.40        910.34        22.60 o                         
   8   4  13        651.93        662.50        16.86 o                         
   9   4  13       1161.70       1059.66        34.77 o                         
 -14   5  13        893.97        899.93        41.31 o                         
 -13   5  13         76.18         84.67         7.53 o                         
 -12   5  13        374.55        411.14        14.57 o                         
 -11   5  13          8.61          5.24         4.71 o                         
 -10   5  13          4.52          4.51         5.05 o                         
  -9   5  13        291.04        315.05        12.86 o                         
  -8   5  13        596.95        574.23        23.53 o                         
  -7   5  13        360.26        384.22        18.09 o                         
  -6   5  13        125.26        134.49        10.82 o                         
  -5   5  13        115.38        128.91         9.09 o                         
  -4   5  13       1096.24       1069.73        37.79 o                         
  -3   5  13       7166.63       7058.25       152.54 o                         
  -2   5  13       2321.76       2218.53        51.25 o                         
  -1   5  13       3696.21       3641.69        72.75 o                         
   0   5  13        189.14        193.16         8.02 o                         
   1   5  13       2932.29       2874.03        65.10 o                         
   2   5  13         10.64         12.11         4.94 o                         
   3   5  13        334.79        329.33        11.45 o                         
   4   5  13        503.93        487.25        14.58 o                         
   5   5  13          1.20          2.73         4.80 o                         
   6   5  13        932.79        933.33        27.21 o                         
   7   5  13       1459.38       1417.74        38.21 o                         
   8   5  13        668.97        603.52        21.47 o                         
 -13   6  13         86.12        103.59         8.33 o                         
 -12   6  13        640.86        606.86        15.86 o                         
 -11   6  13         89.57        100.34         5.01 o                         
 -10   6  13        199.47        214.98         7.82 o                         
  -9   6  13          1.56          2.09         3.60 o                         
  -8   6  13        367.76        364.36        11.20 o                         
  -7   6  13         95.55         95.75         7.15 o                         
  -6   6  13        308.15        304.46         9.52 o                         
  -5   6  13        747.96        759.74        20.12 o                         
  -4   6  13        714.37        703.30        18.93 o                         
  -3   6  13        693.94        680.03        18.75 o                         
  -2   6  13        648.60        605.59        18.34 o                         
  -1   6  13         80.38         79.56         7.96 o                         
   0   6  13        127.97        138.77         6.44 o                         
   1   6  13         12.87         13.83         4.60 o                         
   2   6  13        147.11        146.31         7.27 o                         
   3   6  13        141.52        150.87         7.23 o                         
   4   6  13        317.65        265.07         9.27 o                         
   5   6  13        907.39        852.02        25.06 o                         
   6   6  13         85.52         78.33         6.11 o                         
   7   6  13        813.02        721.68        24.69 o                         
 -11   7  13        761.68        726.71        17.63 o                         
 -10   7  13         15.62         16.67         3.58 o                         
  -9   7  13         17.91         31.23         4.22 o                         
  -8   7  13        241.75        246.27        10.72 o                         
  -7   7  13       1663.41       1710.06        46.14 o                         
  -6   7  13        253.98        259.76         9.98 o                         
  -5   7  13        297.33        305.39        10.45 o                         
  -4   7  13        147.68        169.24        11.28 o                         
  -3   7  13       2132.42       2201.85        50.52 o                         
  -2   7  13         99.47         91.09         6.33 o                         
  -1   7  13        412.19        403.57        16.09 o                         
   0   7  13          0.24          1.52         3.65 o                         
   1   7  13        481.51        466.43        12.08 o                         
   2   7  13          2.85         -0.62         3.84 o                         
   3   7  13        853.26        833.07        24.26 o                         
   4   7  13        319.56        284.44        10.83 o                         
   5   7  13          0.56          1.98         8.66 o                         
 -10   8  13         45.49         38.28         4.85 o                         
  -9   8  13        200.71        188.11         6.45 o                         
  -8   8  13          9.53         11.82         4.37 o                         
  -7   8  13         50.45         54.78         5.57 o                         
  -6   8  13       1676.28       1786.38        56.29 o                         
  -5   8  13        118.12        115.52         6.58 o                         
  -4   8  13        419.72        427.78        12.72 o                         
  -3   8  13          0.18         -1.05         3.60 o                         
  -2   8  13       1403.56       1459.46        33.96 o                         
  -1   8  13          0.01          2.60         4.31 o                         
   0   8  13        721.63        717.49        27.84 o                         
   1   8  13          0.31         -1.98         4.17 o                         
   2   8  13       2974.85       2864.79       125.45 o                         
   3   8  13          8.60          5.31         6.23 o                         
  -5   9  13        217.93        176.03        14.09 o                         
  -4   9  13        141.08        134.59         6.47 o                         
  -3   9  13         24.26         29.75         4.51 o                         
  -2   9  13          4.88          9.89         4.21 o                         
  -1   9  13          6.94          7.83         6.19 o                         
   0   9  13          5.28         -0.61         5.47 o                         
 -15   0  14        375.57        385.59        21.48 o                         
 -14   0  14        197.55        170.76         9.65 o                         
 -13   0  14       1071.55       1037.36        35.86 o                         
 -12   0  14        278.82        288.12        25.53 o                         
 -11   0  14          5.86         17.14        11.20 o                         
 -10   0  14        847.31        863.26        32.18 o                         
  -9   0  14        612.70        585.05        17.31 o                         
  -8   0  14         11.18         19.23         5.63 o                         
  -7   0  14       1121.79       1163.80        31.12 o                         
  -6   0  14       3686.62       3788.25        84.51 o                         
  -5   0  14       1759.23       1783.44        42.54 o                         
  -4   0  14         15.84         11.46         5.51 o                         
  -3   0  14        441.76        481.75        15.26 o                         
  -2   0  14         39.89         46.42         6.87 o                         
  -1   0  14         90.59         92.75         7.16 o                         
   0   0  14       3946.68       5247.24       115.03 o                         
   1   0  14        867.64       1328.97        32.97 o                         
   2   0  14          1.49          6.60         5.15 o                         
   3   0  14       1746.92       1850.02        43.44 o                         
   4   0  14        401.90        418.42        16.63 o                         
   5   0  14       3357.65       3448.07        88.27 o                         
   6   0  14       1749.38       1822.71        41.78 o                         
   7   0  14        759.59        787.56        23.08 o                         
   8   0  14         42.09         33.42         4.79 o                         
   9   0  14        761.04        734.20        24.84 o                         
 -15   1  14        898.39        825.05        27.84 o                         
 -14   1  14        635.59        666.76        16.97 o                         
 -13   1  14         18.92         24.80         3.81 o                         
 -12   1  14        911.36        869.90        19.65 o                         
 -11   1  14          2.78         -0.67         3.97 o                         
 -10   1  14        195.12        188.42         7.52 o                         
  -9   1  14       1950.76       1954.26        34.49 o                         
  -8   1  14        948.77        931.46        19.03 o                         
  -7   1  14         89.80         92.34         5.21 o                         
  -6   1  14       1781.05       1779.94        34.61 o                         
  -5   1  14        262.06        278.68         9.13 o                         
  -4   1  14       1965.81       2063.24        39.41 o                         
  -3   1  14        349.70        396.16        15.78 o                         
  -2   1  14        495.41        503.93        12.77 o                         
  -1   1  14       1515.32       1632.55        32.08 o                         
   0   1  14          8.50          8.37         4.22 o                         
   1   1  14          9.23         14.19         4.23 o                         
   2   1  14        767.33        860.43        19.03 o                         
   3   1  14         64.29         75.84         5.11 o                         
   4   1  14       1063.83       1093.11        27.47 o                         
   5   1  14        735.38        802.37        21.13 o                         
   6   1  14       1502.75       1571.72        36.82 o                         
   7   1  14        231.93        242.97         8.76 o                         
   8   1  14        439.63        457.56        15.84 o                         
   9   1  14         67.12         69.99         4.17 o                         
 -15   2  14        420.25        395.60        20.35 o                         
 -14   2  14        257.09        263.50         9.74 o                         
 -13   2  14        783.79        744.50        16.71 o                         
 -12   2  14          6.63         10.45         3.79 o                         
 -11   2  14        336.87        364.52        10.41 o                         
 -10   2  14        250.46        235.11         8.25 o                         
  -9   2  14        359.65        350.10        14.07 o                         
  -8   2  14        123.79        138.48         5.80 o                         
  -7   2  14        723.80        699.70        16.19 o                         
  -6   2  14       1171.45       1228.95        23.12 o                         
  -5   2  14       1910.12       1877.79        33.40 o                         
  -4   2  14          7.96          1.42         4.20 o                         
  -3   2  14       1520.65       1576.34        31.00 o                         
  -2   2  14         16.27         15.25         4.43 o                         
  -1   2  14        767.56        819.62        18.09 o                         
   0   2  14         14.29         28.12         5.24 o                         
   1   2  14          1.26         -0.53         3.62 o                         
   2   2  14        144.05        170.38         5.99 o                         
   3   2  14        194.56        189.67         6.79 o                         
   4   2  14        964.54        970.79        20.22 o                         
   5   2  14        349.87        369.56         9.75 o                         
   6   2  14         38.19         42.96         4.09 o                         
   7   2  14        417.97        444.85        12.75 o                         
   8   2  14        563.13        547.57        14.23 o                         
   9   2  14          9.43         10.70         5.15 o                         
 -14   3  14        387.65        356.08        19.49 o                         
 -13   3  14        140.46        141.06        11.71 o                         
 -12   3  14        152.51        157.68        13.03 o                         
 -11   3  14        895.73        940.71        46.29 o                         
 -10   3  14         77.37         58.40        10.12 o                         
  -9   3  14        614.18        565.07        19.09 o                         
  -8   3  14         80.91         76.76         7.32 o                         
  -7   3  14        377.81        387.35        17.59 o                         
  -6   3  14        294.58        271.05        12.29 o                         
  -5   3  14       2609.56       2481.65        65.89 o                         
  -4   3  14        392.41        380.98        13.34 o                         
  -3   3  14        289.49        296.09        11.55 o                         
  -2   3  14        329.76        342.50        12.48 o                         
  -1   3  14       1266.19       1252.02        31.52 o                         
   0   3  14         45.75         48.88         5.92 o                         
   1   3  14          4.26          3.47         5.00 o                         
   2   3  14        325.46        316.30        10.73 o                         
   3   3  14       1415.68       1362.35        30.05 o                         
   4   3  14        315.04        303.74        11.47 o                         
   5   3  14        470.64        528.56        17.29 o                         
   6   3  14        299.57        306.54        13.67 o                         
   7   3  14          1.19         -0.51         3.82 o                         
   8   3  14         19.75         18.91         3.58 o                         
 -14   4  14         66.80         63.32         6.99 o                         
 -13   4  14         30.41         32.80         7.02 o                         
 -12   4  14        798.30        897.17        43.11 o                         
 -11   4  14        109.12        102.16        10.76 o                         
 -10   4  14        219.53        243.75        17.48 o                         
  -9   4  14          1.12          6.04         7.78 o                         
  -8   4  14          0.16         -3.45         5.31 o                         
  -7   4  14          2.84          4.64         5.47 o                         
  -6   4  14        753.72        740.85        23.45 o                         
  -5   4  14        106.57         97.70         9.50 o                         
  -4   4  14         33.93         38.72         8.27 o                         
  -3   4  14          6.14          6.71         4.37 o                         
  -2   4  14        532.39        499.41        13.61 o                         
  -1   4  14        167.81        160.10         8.17 o                         
   0   4  14        642.35        600.75        15.62 o                         
   1   4  14        333.57        311.50        11.62 o                         
   2   4  14        172.55        171.03         7.70 o                         
   3   4  14        367.73        365.33        11.15 o                         
   4   4  14        817.15        813.01        19.17 o                         
   5   4  14        158.91        146.03         5.61 o                         
   6   4  14         88.12        105.30         5.09 o                         
   7   4  14          1.31          1.41         3.38 o                         
 -13   5  14        194.41        188.31        11.81 o                         
 -12   5  14        118.34        111.68         9.69 o                         
 -11   5  14         85.00        117.77        10.77 o                         
 -10   5  14         11.51         10.66         4.77 o                         
  -9   5  14         11.66         13.73         5.16 o                         
  -8   5  14        210.36        202.37        11.26 o                         
  -7   5  14        622.04        603.18        23.94 o                         
  -6   5  14         41.47         27.57         7.35 o                         
  -5   5  14       2298.72       2182.02        99.14 o                         
  -4   5  14         69.18         65.41         6.80 o                         
  -3   5  14        743.99        708.68        17.51 o                         
  -2   5  14        149.24        152.75         7.57 o                         
  -1   5  14         38.79         52.11         5.15 o                         
   0   5  14         79.12         77.00         6.08 o                         
   1   5  14       2467.49       2397.92        54.41 o                         
   2   5  14         27.98         25.82         4.76 o                         
   3   5  14        938.18        829.35        21.28 o                         
   4   5  14         99.38         92.07         8.66 o                         
   5   5  14        389.96        308.43         9.77 o                         
   6   5  14        424.90        418.70        13.82 o                         
   7   5  14          4.53          4.34         3.91 o                         
 -12   6  14       1081.84       1064.57        47.64 o                         
 -11   6  14         49.85         39.27         3.80 o                         
 -10   6  14        294.73        309.15        10.95 o                         
  -9   6  14          8.89          5.63         4.41 o                         
  -8   6  14        101.92        133.42         7.72 o                         
  -7   6  14          4.72          1.26         4.44 o                         
  -6   6  14       2154.18       2125.18        55.86 o                         
  -5   6  14          3.20          1.88         4.02 o                         
  -4   6  14       1190.19       1152.48        32.08 o                         
  -3   6  14        297.33        292.81        17.64 o                         
  -2   6  14       2404.79       2297.12        53.67 o                         
  -1   6  14        136.42        149.48         6.28 o                         
   0   6  14        713.27        686.68        18.40 o                         
   1   6  14        249.44        247.20         9.02 o                         
   2   6  14        305.43        287.47        10.00 o                         
   3   6  14       1088.32       1046.50        25.22 o                         
   4   6  14        356.82        303.15         9.39 o                         
   5   6  14       1057.10       1037.15        28.38 o                         
 -10   7  14         17.69         20.36        10.37 o                         
  -9   7  14        178.56        158.12         7.30 o                         
  -8   7  14          2.08          1.46         4.68 o                         
  -7   7  14       1364.13       1473.05        44.03 o                         
  -6   7  14        156.64        155.66         7.46 o                         
  -5   7  14       1798.50       1879.99        38.13 o                         
  -4   7  14        856.13        863.69        29.51 o                         
  -3   7  14         47.80         53.70         5.75 o                         
  -2   7  14        476.16        497.87        18.51 o                         
  -1   7  14        765.43        752.47        27.60 o                         
   0   7  14         61.31         62.43         6.53 o                         
   1   7  14        230.99        212.81         9.89 o                         
   2   7  14        585.72        553.96        17.26 o                         
   3   7  14          3.77          7.24         3.84 o                         
  -7   8  14        254.68        230.66        10.43 o                         
  -6   8  14          0.42         -2.09         5.04 o                         
  -5   8  14       1116.21       1126.45        27.63 o                         
  -4   8  14          9.14          9.99         3.40 o                         
  -3   8  14        810.13        768.80        22.51 o                         
  -2   8  14        507.08        495.03        15.93 o                         
  -1   8  14        265.07        248.61         8.03 o                         
   0   8  14        162.39        160.20        10.17 o                         
 -14   1  15        274.89        255.18        11.05 o                         
 -13   1  15         48.18         42.67         4.18 o                         
 -12   1  15         36.94         39.62         4.52 o                         
 -11   1  15       1290.46       1235.83        29.53 o                         
 -10   1  15         39.24         32.77         5.68 o                         
  -9   1  15       2403.74       2340.05        43.46 o                         
  -8   1  15        190.03        204.41         7.39 o                         
  -7   1  15        223.42        211.38         7.60 o                         
  -6   1  15        289.14        280.94         9.44 o                         
  -5   1  15       3077.93       2940.47        54.19 o                         
  -4   1  15       1015.01        975.12        31.96 o                         
  -3   1  15       2843.61       3011.91        55.34 o                         
  -2   1  15          0.69         -3.36         4.14 o                         
  -1   1  15       2765.78       2907.08        53.45 o                         
   0   1  15          0.88          6.19         3.92 o                         
   1   1  15        678.58       1091.28        24.09 o                         
   2   1  15        134.30        145.02         6.48 o                         
   3   1  15         24.72         35.12         5.31 o                         
   4   1  15          1.73          4.06         4.64 o                         
   5   1  15        969.46        992.27        24.37 o                         
   6   1  15         79.84         86.91         5.91 o                         
   7   1  15        176.27        201.53         7.08 o                         
 -14   2  15        447.71        445.65        22.23 o                         
 -13   2  15        268.58        265.25         7.26 o                         
 -12   2  15         56.74         46.84         3.82 o                         
 -11   2  15         15.67         10.97         3.57 o                         
 -10   2  15       1716.47       1756.90        36.06 o                         
  -9   2  15         37.19         44.22         4.65 o                         
  -8   2  15         69.21         63.04         4.41 o                         
  -7   2  15        794.25        793.57        15.98 o                         
  -6   2  15        560.43        563.39        12.36 o                         
  -5   2  15       1377.66       1282.23        27.04 o                         
  -4   2  15       4791.19       4831.95        80.53 o                         
  -3   2  15        214.55        237.49         7.97 o                         
  -2   2  15        141.68        147.40         6.43 o                         
  -1   2  15         48.39         37.03         4.38 o                         
   0   2  15       2270.97       2222.67        46.57 o                         
   1   2  15        134.00        130.24         6.70 o                         
   2   2  15        435.32        468.82        13.23 o                         
   3   2  15        458.54        474.46        14.05 o                         
   4   2  15         42.32         42.66         4.96 o                         
   5   2  15        789.80        829.31        20.70 o                         
   6   2  15        302.13        305.85         9.46 o                         
   7   2  15        552.63        564.81        16.54 o                         
 -13   3  15         70.13         87.78         8.44 o                         
 -12   3  15         34.78         44.65         7.48 o                         
 -11   3  15        165.43        167.25        13.09 o                         
 -10   3  15        227.19        202.00        15.01 o                         
  -9   3  15         61.69         62.70        10.06 o                         
  -8   3  15       1442.87       1322.23        37.05 o                         
  -7   3  15        107.60         98.46         7.60 o                         
  -6   3  15        857.26        852.84        25.97 o                         
  -5   3  15         48.18         48.27         6.41 o                         
  -4   3  15        393.85        341.39        13.75 o                         
  -3   3  15         10.84         15.47         5.25 o                         
  -2   3  15          7.71         10.00         4.21 o                         
  -1   3  15          0.61          1.38         4.08 o                         
   0   3  15        400.47        374.41        12.54 o                         
   1   3  15        653.59        634.00        16.41 o                         
   2   3  15       1731.08       1733.68        36.69 o                         
   3   3  15         28.60         25.92         4.63 o                         
   4   3  15       2353.32       2258.76        50.82 o                         
   5   3  15          1.69          4.49         3.95 o                         
   6   3  15       1561.76       1512.16        30.38 o                         
 -13   4  15        719.77        754.41        35.05 o                         
 -12   4  15        231.01        204.75        13.28 o                         
 -11   4  15        108.51        122.69        10.63 o                         
 -10   4  15         68.76         61.62         9.19 o                         
  -9   4  15        649.86        645.86        33.44 o                         
  -8   4  15       3568.37       3298.32        90.58 o                         
  -7   4  15       1690.36       1575.71        42.87 o                         
  -6   4  15          9.94         18.04         5.63 o                         
  -5   4  15        900.28        877.90        26.27 o                         
  -4   4  15        611.62        577.58        19.07 o                         
  -3   4  15        382.88        361.04        13.48 o                         
  -2   4  15          2.14          4.01         4.25 o                         
  -1   4  15          9.28          7.51         3.83 o                         
   0   4  15       2433.82       2399.91        44.61 o                         
   1   4  15        547.12        559.19        14.02 o                         
   2   4  15         32.17         36.53         4.05 o                         
   3   4  15       2621.70       2525.94        46.02 o                         
   4   4  15       1943.37       1771.36        32.88 o                         
   5   4  15        914.86        902.71        19.18 o                         
   6   4  15        184.62        185.08         6.35 o                         
 -12   5  15        462.02        440.28        21.90 o                         
 -11   5  15        520.35        516.04        25.83 o                         
 -10   5  15         74.79         68.40         8.35 o                         
  -9   5  15       2018.00       2072.99        65.50 o                         
  -8   5  15        577.99        541.86        20.80 o                         
  -7   5  15        263.56        246.84        10.33 o                         
  -6   5  15        959.57        918.97        49.93 o                         
  -5   5  15        591.45        600.21        21.96 o                         
  -4   5  15        720.26        706.97        27.15 o                         
  -3   5  15        122.73        104.90         8.50 o                         
  -2   5  15        463.48        439.97        13.34 o                         
  -1   5  15        315.39        292.43        11.50 o                         
   0   5  15        109.48        114.92         6.42 o                         
   1   5  15       4592.02       4401.05        95.64 o                         
   2   5  15        909.10        883.02        21.94 o                         
   3   5  15       2289.78       2054.61        46.09 o                         
   4   5  15        574.82        565.79        14.67 o                         
   5   5  15         79.76         95.72        11.51 o                         
 -10   6  15          5.96          9.02         3.29 o                         
  -9   6  15        132.52        130.12         6.30 o                         
  -8   6  15         67.18         78.23         5.60 o                         
  -7   6  15        405.64        400.33        13.60 o                         
  -6   6  15         44.04         44.78         6.26 o                         
  -5   6  15        635.85        601.94        17.95 o                         
  -4   6  15        424.24        393.58        13.80 o                         
  -3   6  15        583.27        582.90        17.48 o                         
  -2   6  15       1320.22       1239.24        41.45 o                         
  -1   6  15         13.11          7.47         4.50 o                         
   0   6  15        100.33         94.16         5.40 o                         
   1   6  15        435.54        397.08        11.44 o                         
   2   6  15          4.97          7.87         3.32 o                         
   3   6  15        519.77        503.43        14.64 o                         
  -8   7  15        194.71        182.43        16.70 o                         
  -7   7  15          3.99         -6.93         4.97 o                         
  -6   7  15        495.67        482.30        17.75 o                         
  -5   7  15       1478.42       1464.78        34.76 o                         
  -4   7  15         80.12         70.77         6.10 o                         
  -3   7  15       1877.65       1882.60        54.80 o                         
  -2   7  15         44.60         44.58         5.29 o                         
  -1   7  15         52.28         55.64         6.59 o                         
   0   7  15        265.63        241.11        13.60 o                         
   1   7  15        400.71        376.36        18.68 o                         
 -13   0  16         50.26         41.61         7.40 o                         
 -12   0  16       3856.55       3985.05       121.42 o                         
 -11   0  16        662.18        683.03        24.64 o                         
 -10   0  16       2072.13       2239.99        78.64 o                         
  -9   0  16        845.03        916.74        35.03 o                         
  -8   0  16         13.61         16.45         4.90 o                         
  -7   0  16       1710.52       1630.40        42.35 o                         
  -6   0  16       2612.68       2442.70        55.30 o                         
  -5   0  16       1608.18       1526.10        63.34 o                         
  -4   0  16         11.91          4.58         4.84 o                         
  -3   0  16        363.53        400.73        23.89 o                         
  -2   0  16       6988.95       7106.79       190.67 o                         
  -1   0  16        324.97        331.28        11.36 o                         
   0   0  16       1089.76       1357.35        40.23 o                         
   1   0  16       1072.90       1700.78        42.28 o                         
   2   0  16       1078.94       1181.89        42.66 o                         
   3   0  16       1823.80       1946.74        67.31 o                         
   4   0  16         44.27         54.46         6.79 o                         
   5   0  16       1720.12       1802.80        80.59 o                         
   6   0  16        933.55        864.52        40.34 o                         
 -13   1  16       1090.91       1113.49        35.70 o                         
 -12   1  16          1.15          5.70         3.27 o                         
 -11   1  16         80.30         86.88         5.23 o                         
 -10   1  16         35.63         43.60         4.60 o                         
  -9   1  16         17.54         19.33         4.40 o                         
  -8   1  16        911.82        906.19        18.79 o                         
  -7   1  16       3832.38       3839.93        68.77 o                         
  -6   1  16       1056.81       1087.23        28.26 o                         
  -5   1  16        374.95        333.96        12.04 o                         
  -4   1  16        533.70        526.38        15.10 o                         
  -3   1  16        780.34        770.11        16.78 o                         
  -2   1  16          6.13         10.81         3.97 o                         
  -1   1  16         33.59         27.89         4.08 o                         
   0   1  16        422.18        458.61        11.42 o                         
   1   1  16        127.96        157.68         7.36 o                         
   2   1  16       1086.87       1333.25        32.00 o                         
   3   1  16        354.97        389.46        11.74 o                         
   4   1  16       1350.00       1379.88        31.92 o                         
   5   1  16         11.82         11.02         3.51 o                         
   6   1  16        255.90        261.89        15.40 o                         
 -12   2  16        109.27        105.21         4.65 o                         
 -11   2  16         14.39         18.20         3.15 o                         
 -10   2  16          0.88         -1.57         3.19 o                         
  -9   2  16        259.19        264.99         7.99 o                         
  -8   2  16       1503.89       1387.46        24.67 o                         
  -7   2  16        277.75        291.28         8.76 o                         
  -6   2  16         86.34         59.20         4.09 o                         
  -5   2  16         32.06         36.87         3.90 o                         
  -4   2  16        196.19        211.72         7.40 o                         
  -3   2  16          5.30          3.65         3.45 o                         
  -2   2  16       1841.71       1886.89        35.94 o                         
  -1   2  16          4.06          4.57         3.71 o                         
   0   2  16        381.49        370.32         9.62 o                         
   1   2  16        759.54        926.09        31.59 o                         
   2   2  16        558.99        590.29        27.12 o                         
   3   2  16        461.80        417.98        16.46 o                         
   4   2  16        158.36        157.52         6.45 o                         
   5   2  16        127.16        116.62         6.16 o                         
 -12   3  16          0.08          0.46         4.64 o                         
 -11   3  16        215.87        207.86        13.29 o                         
 -10   3  16        246.96        229.28        14.88 o                         
  -9   3  16        111.12        131.62        11.53 o                         
  -8   3  16         56.46         51.05         5.67 o                         
  -7   3  16        558.91        535.07        17.43 o                         
  -6   3  16         38.25         43.01         5.82 o                         
  -5   3  16         19.97          6.69         5.07 o                         
  -4   3  16         37.15         37.29         5.73 o                         
  -3   3  16       3204.43       3134.90        80.50 o                         
  -2   3  16          0.18          0.17         6.34 o                         
  -1   3  16       1132.27       1097.10        22.12 o                         
   0   3  16         53.64         54.04         4.26 o                         
   1   3  16       1250.67       1221.56        23.93 o                         
   2   3  16         67.60         61.12         4.09 o                         
   3   3  16       1188.93       1201.01        23.02 o                         
   4   3  16        309.68        286.27         9.91 o                         
   5   3  16        310.76        312.50        10.01 o                         
 -11   4  16        123.81        143.90        10.20 o                         
 -10   4  16          0.21         -5.81         5.93 o                         
  -9   4  16         97.31         87.11         9.30 o                         
  -8   4  16       3084.86       3138.71       136.54 o                         
  -7   4  16          1.68          0.57         4.56 o                         
  -6   4  16         21.13          8.19         4.85 o                         
  -5   4  16        218.55        204.71        16.15 o                         
  -4   4  16       1024.52        985.82        28.13 o                         
  -3   4  16         17.32         11.97         4.96 o                         
  -2   4  16         69.45         75.23         4.85 o                         
  -1   4  16         21.20         22.58         3.61 o                         
   0   4  16         38.19         38.48         3.79 o                         
   1   4  16         28.28         20.72         3.35 o                         
   2   4  16         14.02         20.70         3.17 o                         
   3   4  16         36.69         28.08         2.96 o                         
   4   4  16       2390.19       2122.10        53.56 o                         
 -10   5  16         39.82         41.11         5.98 o                         
  -9   5  16          0.05          3.20         5.40 o                         
  -8   5  16        201.27        169.35         8.78 o                         
  -7   5  16          1.42         -0.07         5.06 o                         
  -6   5  16         82.32         87.02         9.39 o                         
  -5   5  16        398.58        360.57        20.81 o                         
  -4   5  16         29.07         24.59         7.20 o                         
  -3   5  16          6.90          6.87         3.91 o                         
  -2   5  16         18.40          9.92         4.40 o                         
  -1   5  16        503.66        442.52        14.22 o                         
   0   5  16         72.84         69.07         6.53 o                         
   1   5  16         18.88         15.78         3.58 o                         
   2   5  16        104.65        101.62         5.42 o                         
  -7   6  16        630.41        583.72        19.40 o                         
  -6   6  16        918.79        896.66        27.60 o                         
  -5   6  16        512.96        568.99        16.16 o                         
  -4   6  16         47.31         63.31         4.13 o                         
  -3   6  16          1.24          2.83         3.10 o                         
  -2   6  16        328.10        288.90         9.67 o                         
  -1   6  16        179.43        176.73         8.13 o                         
   0   6  16        232.78        215.34        10.41 o                         
 -11   1  17       1613.27       1528.04        48.10 o                         
 -10   1  17        677.53        670.81        16.70 o                         
  -9   1  17       1429.70       1465.21        33.34 o                         
  -8   1  17         15.63         19.48         3.90 o                         
  -7   1  17        582.28        640.99        22.32 o                         
  -6   1  17         64.42         69.31         4.37 o                         
  -5   1  17        150.88        154.31         5.81 o                         
  -4   1  17         45.30         37.35         3.98 o                         
  -3   1  17         83.88         89.54         6.24 o                         
  -2   1  17        540.12        562.85        15.34 o                         
  -1   1  17        110.28        140.39         5.46 o                         
   0   1  17        345.69        343.35        11.85 o                         
   1   1  17       1394.00       2286.06        87.24 o                         
   2   1  17         61.83         66.84         5.61 o                         
   3   1  17        311.68        316.49         9.20 o                         
 -10   2  17       1162.65       1117.46        36.02 o                         
  -9   2  17         73.39         90.54         4.78 o                         
  -8   2  17        170.87        176.20         6.69 o                         
  -7   2  17        516.50        518.78        16.56 o                         
  -6   2  17        988.38       1006.86        28.77 o                         
  -5   2  17        447.19        448.23        11.72 o                         
  -4   2  17         81.50         96.33         4.70 o                         
  -3   2  17          0.42          0.96         3.33 o                         
  -2   2  17          7.74          1.74         3.33 o                         
  -1   2  17        635.56        662.53        16.11 o                         
   0   2  17       1432.36       1441.72        30.05 o                         
   1   2  17        556.23        609.46        29.49 o                         
   2   2  17        329.37        368.12        15.38 o                         
   3   2  17        259.28        255.74         7.60 o                         
 -10   3  17        438.20        418.06        20.98 o                         
  -9   3  17        520.98        528.21        26.17 o                         
  -8   3  17       2024.74       1993.31        87.71 o                         
  -7   3  17          0.02         -5.41         4.20 o                         
  -6   3  17        620.06        600.85        18.18 o                         
  -5   3  17       1146.39       1073.99        29.72 o                         
  -4   3  17        280.56        268.46        10.40 o                         
  -3   3  17         26.82         27.62         4.50 o                         
  -2   3  17          6.27          7.04         4.78 o                         
  -1   3  17        125.62        121.49         7.45 o                         
   0   3  17        736.53        735.86        16.29 o                         
   1   3  17       1987.97       1873.49        42.03 o                         
   2   3  17       1184.12       1153.80        30.52 o                         
  -9   4  17        701.08        647.73        30.59 o                         
  -8   4  17          7.13          5.11         5.21 o                         
  -7   4  17       1075.65       1035.38        47.56 o                         
  -6   4  17       1028.47        993.92        27.12 o                         
  -5   4  17        205.06        181.51         7.82 o                         
  -4   4  17        134.95        117.38         5.80 o                         
  -3   4  17         25.48         29.43         4.06 o                         
  -2   4  17        785.31        747.43        18.65 o                         
  -1   4  17         75.66         77.40         4.03 o                         
   0   4  17         17.79         22.63         3.04 o                         
   1   4  17       1174.91       1092.07        24.82 o                         
  -7   5  17        784.33        765.77        35.39 o                         
  -6   5  17        545.65        505.88        24.97 o                         
  -5   5  17       3207.18       2682.60       826.57 o                         
  -4   5  17          0.68          3.62         5.81 o                         
  -3   5  17        312.77        256.21        15.19 o                         
  -2   5  17        143.94        123.16         6.72 o                         
  -1   5  17        974.54        896.78        41.07 o                         
  -9   0  18       1923.20       1985.14        86.82 o                         
  -8   0  18        237.54        236.57        10.40 o                         
  -7   0  18       1231.03       1345.26       103.09 o                         
  -6   0  18         91.45        104.27         8.48 o                         
  -5   0  18          8.08          4.31         4.91 o                         
  -4   0  18         98.69         91.67         9.82 o                         
  -3   0  18        762.61        829.34        54.38 o                         
  -2   0  18        937.30        944.52        63.05 o                         
  -1   0  18        513.63        475.50        24.92 o                         
   0   0  18        148.28        107.06         9.86 o                         
   1   0  18        465.07        600.30        29.32 o                         
  -9   1  18        959.54        820.40        37.97 o                         
  -8   1  18        739.33        784.02        26.16 o                         
  -7   1  18         59.48         67.24         4.12 o                         
  -6   1  18        518.49        531.98        17.79 o                         
  -5   1  18        158.96        149.54         5.79 o                         
  -4   1  18         58.77         66.21         3.67 o                         
  -3   1  18        447.20        416.21         9.39 o                         
  -2   1  18        698.62        685.23        20.21 o                         
  -1   1  18          0.68          3.13         3.38 o                         
   0   1  18        634.39        628.61        18.74 o                         
  -7   2  18        958.54        847.67        39.50 o                         
  -6   2  18        140.24        129.47         5.34 o                         
  -5   2  18         90.66         87.71         3.80 o                         
  -4   2  18        147.79        160.29         4.97 o                         
  -3   2  18          6.18          4.82         2.87 o                         
  -2   2  18          2.59          2.31         3.57 o                         
  -1   2  18       1011.13        946.12        25.55 o                         
   0   2  18        515.62        471.77        20.26 o                         
  -5   3  18        245.53        206.19         9.85 o                         
  -4   3  18        142.38        159.92        11.54 o                         
  -3   3  18        157.46        144.88         8.13 o                         
  -2   3  18         56.13         52.94         5.68 o                         
                                                                                
